# Supplementary material for: Methyl on the Bridge: 2‐Methyl Propellane as Precursor for 1,3‐Substituted 2‐Methylated Bicyclo[1.1.1]Pentanes
Source: Chemistry. 2025 Oct 15;32(28):e02396. doi: 10.1002/chem.202502396 (PMC13411385; doi:10.1002/chem.202502396)
Supplement: Supplementary file 2 — Supporting Information [file CHEM-32-e02396-s002.zip]

Archive with 2 entries (2 files):
- compound 49a_2020sot0028_K1_100K.cif
- compound 49b_2020sot0032_R1_100K.cif
