# Supplementary material for: Methyl on the Bridge: 2‐Methyl Propellane as Precursor for 1,3‐Substituted 2‐Methylated Bicyclo[1.1.1]Pentanes
Source: Chemistry. 2025 Oct 15;32(28):e02396. doi: 10.1002/chem.202502396 (PMC13411385; doi:10.1002/chem.202502396)
Supplement: Supplementary file 2 — Supporting Information [file CHEM-32-e02396-s002.zip › compound 49a_2020sot0028_K1_100K.cif]

data_2020sot0028_k1_100k
_audit_creation_date               2020-11-18
_audit_creation_method
;
Olex2 1.3
(compiled 2020.07.31 svn.rc2a77460 for OlexSys, GUI svn.r6145)
;
_shelx_SHELXL_version_number       '2018/3'
loop_
  _audit_author_name
  _audit_author_email
  _audit_author_address
 'Manso, M.' mgm1e17@soton.ac.uk
;
University of Southampton
Chemistry
University Road Highfield
Southampton
;
 'Light, M.E.' light@soton.ac.uk
;
University of Southampton
Chemistry
University Road Highfield
Southampton
;
 'Linclau, B.' bruno.linclau@soton.ac.uk
;
University of Southampton
Chemistry
University Road Highfield
Southampton
;

_audit_contact_author_address
;
University of Southampton
Chemistry
University Road Highfield
Southampton
;
_audit_contact_author_email        light@soton.ac.uk
_audit_contact_author_name         'Light, M.E.'
_audit_contact_author_phone        02380599429
_publ_contact_author_id_orcid      0000-0002-0585-0843
_publ_section_references
;
Dolomanov, O.V., Bourhis, L.J., Gildea, R.J, Howard, J.A.K. & Puschmann, H.
 (2009), J. Appl. Cryst. 42, 339-341.

Sheldrick, G.M. (2015). Acta Cryst. A71, 3-8.

Sheldrick, G.M. (2015). Acta Cryst. C71, 3-8.
;
_chemical_name_common              ?
_chemical_name_systematic          ?
_chemical_formula_moiety           'C12 H13 N O4 S'
_chemical_formula_sum              'C12 H13 N O4 S'
_chemical_formula_weight           267.29
_chemical_melting_point            ?
_chemical_oxdiff_formula           C12H12NO2S
_chemical_oxdiff_usercomment       MM9030-84C1F1
loop_
  _atom_type_symbol
  _atom_type_description
  _atom_type_scat_dispersion_real
  _atom_type_scat_dispersion_imag
  _atom_type_scat_source
 'C' 'C' 0.0033 0.0016 'International Tables Vol C Tables 4.2.6.8 and 6.1.1.4'
 'H' 'H' 0.0000 0.0000 'International Tables Vol C Tables 4.2.6.8 and 6.1.1.4'
 'N' 'N' 0.0061 0.0033 'International Tables Vol C Tables 4.2.6.8 and 6.1.1.4'
 'O' 'O' 0.0106 0.0060 'International Tables Vol C Tables 4.2.6.8 and 6.1.1.4'
 'S' 'S' 0.1246 0.1234 'International Tables Vol C Tables 4.2.6.8 and 6.1.1.4'

_shelx_space_group_comment
;
The symmetry employed for this shelxl refinement is uniquely defined
by the following loop, which should always be used as a source of
symmetry information in preference to the above space-group names.
They are only intended as comments.
;
_space_group_crystal_system        'triclinic'
_space_group_IT_number             2
_space_group_name_H-M_alt          'P -1'
_space_group_name_Hall             '-P 1'
loop_
  _space_group_symop_operation_xyz
 'x, y, z'
 '-x, -y, -z'

_cell_length_a                     7.6230(3)
_cell_length_b                     8.1219(3)
_cell_length_c                     10.4350(5)
_cell_angle_alpha                  70.410(4)
_cell_angle_beta                   84.370(4)
_cell_angle_gamma                  84.779(3)
_cell_volume                       604.57(5)
_cell_formula_units_Z              2
_cell_measurement_reflns_used      8521
_cell_measurement_temperature      100(2)
_cell_measurement_theta_max        30.4610
_cell_measurement_theta_min        3.2760
_shelx_estimated_absorpt_T_max     ?
_shelx_estimated_absorpt_T_min     ?
_exptl_absorpt_coefficient_mu      0.274
_exptl_absorpt_correction_T_max    1.00000
_exptl_absorpt_correction_T_min    0.87424
_exptl_absorpt_correction_type     multi-scan
_exptl_absorpt_process_details
;
CrysAlisPro 1.171.40.37a (Rigaku Oxford Diffraction, 2019)
Empirical absorption correction using spherical harmonics,
 implemented in SCALE3 ABSPACK scaling algorithm.
;
_exptl_absorpt_special_details     ?
_exptl_crystal_colour              'clear colourless'
_exptl_crystal_colour_lustre       clear
_exptl_crystal_colour_modifier     .
_exptl_crystal_colour_primary      colourless
_exptl_crystal_density_diffrn      1.468
_exptl_crystal_density_meas        ?
_exptl_crystal_density_method      ?
_exptl_crystal_description         prism
_exptl_crystal_F_000               280
loop_
  _exptl_crystal_face_index_h
  _exptl_crystal_face_index_k
  _exptl_crystal_face_index_l
  _exptl_crystal_face_perp_dist
 -5 -2 0 0.0483
 5 2 0 0.0483
 -4 5 -1 0.1406
 4 -5 1 0.1406
 0 -1 -5 0.2408
 0 1 5 0.2408
 1 0 5 0.2042
 -1 0 -5 0.2042
 -2 5 2 0.1581
 2 -5 -2 0.1581

_exptl_crystal_recrystallization_method 
 'The material was recrystallised from diethyl ether by slow evaporation'
_exptl_crystal_size_max            0.524
_exptl_crystal_size_mid            0.324
_exptl_crystal_size_min            0.097
loop_
  _exptl_oxdiff_crystal_face_indexfrac_h
  _exptl_oxdiff_crystal_face_indexfrac_k
  _exptl_oxdiff_crystal_face_indexfrac_l
  _exptl_oxdiff_crystal_face_x
  _exptl_oxdiff_crystal_face_y
  _exptl_oxdiff_crystal_face_z
 -4.9901 -1.9961 0.0041 0.4452 0.1082 -0.1797
 4.9901 1.9961 -0.0041 -0.4452 -0.1082 0.1797
 -3.9919 4.9902 -0.9989 -0.0870 0.2393 -0.5785
 3.9919 -4.9902 0.9989 0.0870 -0.2393 0.5785
 0.0003 -0.9995 -4.9919 -0.0805 0.3165 0.1014
 -0.0003 0.9995 4.9919 0.0805 -0.3165 -0.1014
 0.9977 0.0014 4.9919 0.0794 -0.3566 0.0282
 -0.9977 -0.0014 -4.9919 -0.0794 0.3566 -0.0282
 -1.9961 4.9910 1.9954 -0.1289 -0.0123 -0.4738
 1.9961 -4.9910 -1.9954 0.1289 0.0123 0.4738

_exptl_transmission_factor_max     ?
_exptl_transmission_factor_min     ?
_diffrn_reflns_av_R_equivalents    0.0257
_diffrn_reflns_av_unetI/netI       0.0197
_diffrn_reflns_Laue_measured_fraction_full  0.996
_diffrn_reflns_Laue_measured_fraction_max  0.995
_diffrn_reflns_limit_h_max         10
_diffrn_reflns_limit_h_min         -10
_diffrn_reflns_limit_k_max         10
_diffrn_reflns_limit_k_min         -10
_diffrn_reflns_limit_l_max         14
_diffrn_reflns_limit_l_min         -14
_diffrn_reflns_number              11900
_diffrn_reflns_point_group_measured_fraction_full  0.996
_diffrn_reflns_point_group_measured_fraction_max  0.995
_diffrn_reflns_theta_full          25.242
_diffrn_reflns_theta_max           28.498
_diffrn_reflns_theta_min           3.279
_diffrn_ambient_environment        N~2~
_diffrn_ambient_temperature        100(2)
_diffrn_detector                   'CCD area detector'
_diffrn_detector_area_resol_mean   28.5714
_diffrn_detector_type              'Rigaku HG Saturn724+ (2x2 bin mode)'
_diffrn_measured_fraction_theta_full  0.996
_diffrn_measured_fraction_theta_max  0.995
_diffrn_measurement_details
;
List of Runs (angles in degrees, time in seconds):

  # Type    Start    End  Width  t~exp~   \w     \q     \k     \f   Frames
--------------------------------------------------------------------------
  1  \w    -54.00  70.00   1.00    2.00    --  -18.90  60.00-180.00  124
  2  \w    -90.00  10.00   1.00    2.00    --  -18.90 -60.00 -90.00  100
  3  \w    -93.00  13.00   1.00    2.00    --  -18.90 -60.00 150.00  106
  4  \w    -53.00  30.00   1.00    2.00    --  -18.90  60.00  90.00   83
  5  \w     35.00  65.00   1.00    2.00    --  -18.90  60.00  90.00   30
  6  \w    -54.00  66.00   1.00    2.00    --  -18.90  60.00 -90.00  120
  7  \w   -106.00 -81.00   1.00    2.00    --  -18.90 -57.00   0.00   25
  8  \w    -55.00  16.00   1.00    2.00    --  -18.90 -57.00   0.00   71
  9  \w    -54.00  20.00   1.00    2.00    --  -18.90  60.00  30.00   74
 10  \w     27.00  53.00   1.00    2.00    --  -18.90  60.00  30.00   26
 11  \w    -52.00  -3.00   1.00    2.00    --  -18.90  60.00 -30.00   49
;
_diffrn_measurement_device         'four-circle \k diffractometer'
_diffrn_measurement_device_type    'Rigaku AFC12 FRE-HF'
_diffrn_measurement_device_type2   'Rigaku AFC12 (Right)'
_diffrn_measurement_method         'profile data from \w-scans'
_diffrn_measurement_specimen_support  'MiTeGen MicroMesh'
_diffrn_orient_matrix_type        
 'CrysAlisPro convention (1999,Acta A55,543-557)'
_diffrn_orient_matrix_UB_11        -0.0640291000
_diffrn_orient_matrix_UB_12        -0.0629091000
_diffrn_orient_matrix_UB_13        0.0287111000
_diffrn_orient_matrix_UB_21        -0.0270000000
_diffrn_orient_matrix_UB_22        0.0131460000
_diffrn_orient_matrix_UB_23        -0.0660373000
_diffrn_orient_matrix_UB_31        0.0628243000
_diffrn_orient_matrix_UB_32        -0.0670484000
_diffrn_orient_matrix_UB_33        -0.0068896000
_diffrn_radiation_collimation      0.3
_diffrn_radiation_monochromator    'Confocal mirrors, HF Varimax'
_diffrn_radiation_probe            x-ray
_diffrn_radiation_type             'Mo K\a'
_diffrn_radiation_wavelength       0.71073
_diffrn_radiation_xray_symbol      K-L~3~
_diffrn_source                     'Rotating-anode X-ray tube'
_diffrn_source_current             55.0
_diffrn_source_power               2.475
_diffrn_source_target              Mo
_diffrn_source_type                'Rigaku FR-E+ SuperBright'
_diffrn_source_voltage             45.0
_reflns_Friedel_coverage           0.000
_reflns_Friedel_fraction_full      .
_reflns_Friedel_fraction_max       .
_reflns_number_gt                  2926
_reflns_number_total               3043
_reflns_odcompleteness_completeness  93.60
_reflns_odcompleteness_iscentric   1
_reflns_odcompleteness_theta       30.44
_reflns_special_details
;
 Reflections were merged by SHELXL according to the crystal
 class for the calculation of statistics and refinement.
 
 _reflns_Friedel_fraction is defined as the number of unique
 Friedel pairs measured divided by the number that would be
 possible theoretically, ignoring centric projections and
 systematic absences.
;
_reflns_threshold_expression       'I > 2\s(I)'
_computing_cell_refinement         'CrysAlisPro 1.171.40.37a (Rigaku OD, 2019)'
_computing_data_collection         'CrysAlisPro 1.171.40.37a (Rigaku OD, 2019)'
_computing_data_reduction          'CrysAlisPro 1.171.40.37a (Rigaku OD, 2019)'
_computing_molecular_graphics      'Olex2 1.3 (Dolomanov et al., 2009)'
_computing_publication_material    'Olex2 1.3 (Dolomanov et al., 2009)'
_computing_structure_refinement    'SHELXL 2018/3 (Sheldrick, 2015)'
_computing_structure_solution      'SHELXT 2018/2 (Sheldrick, 2018)'
_refine_diff_density_max           0.416
_refine_diff_density_min           -0.420
_refine_diff_density_rms           0.048
_refine_ls_extinction_coef         .
_refine_ls_extinction_method       none
_refine_ls_goodness_of_fit_ref     1.061
_refine_ls_hydrogen_treatment      constr
_refine_ls_matrix_type             full
_refine_ls_number_parameters       210
_refine_ls_number_reflns           3043
_refine_ls_number_restraints       216
_refine_ls_R_factor_all            0.0349
_refine_ls_R_factor_gt             0.0336
_refine_ls_restrained_S_all        1.047
_refine_ls_shift/su_max            0.001
_refine_ls_shift/su_mean           0.000
_refine_ls_structure_factor_coef   Fsqd
_refine_ls_weighting_details      
 'w=1/[\s^2^(Fo^2^)+(0.0458P)^2^+0.2269P] where P=(Fo^2^+2Fc^2^)/3'
_refine_ls_weighting_scheme        calc
_refine_ls_wR_factor_gt            0.0891
_refine_ls_wR_factor_ref           0.0903
_refine_special_details           
 'The molecule exhibits disorder that is modelled over 2 parts using thermal parameter restraints.'
_olex2_refinement_description
;
1. Fixed Uiso
 At 1.2 times of:
  All C(H) groups, All C(H,H) groups
 At 1.5 times of:
  All C(H,H,H) groups
2. Uiso/Uaniso restraints and constraints
C1A \\sim C2A \\sim C4A \\sim C5A \\sim C6A \\sim C1B \\sim C2B \\sim C4B \\sim
C5B \\sim C6B: within 2A with sigma of 0.04 and sigma for terminal atoms of
0.08 within 2A
C2A \\sim C2B: within 2A with sigma of 0.001 and sigma for terminal atoms of
0.002 within 2A
3. Rigid body (RIGU) restrains
 C3, C1A, C2A, C4A, C5A, C6A, C1B, C2B, C4B, C5B, C6B
 with sigma for 1-2 distances of 0.004 and sigma for 1-3 distances of 0.004
4. Others
 Fixed Sof: C1A(0.5) H1AA(0.5) H1AB(0.5) H1AC(0.5) C2A(0.5) H2A(0.5) C4A(0.5)
 H4AA(0.5) H4AB(0.5) C5A(0.5) H5A(0.5) C6A(0.5) H6AA(0.5) H6AB(0.5) C1B(0.5)
 H1BA(0.5) H1BB(0.5) H1BC(0.5) C2B(0.5) H2B(0.5) C4B(0.5) H4BA(0.5) H4BB(0.5)
 C5B(0.5) H5B(0.5) C6B(0.5) H6BA(0.5) H6BB(0.5)
5.a Ternary CH refined with riding coordinates:
 C2A(H2A), C5A(H5A), C2B(H2B), C5B(H5B)
5.b Secondary CH2 refined with riding coordinates:
 C4A(H4AA,H4AB), C6A(H6AA,H6AB), C4B(H4BA,H4BB), C6B(H6BA,H6BB)
5.c Aromatic/amide H refined with riding coordinates:
 C8(H8), C9(H9), C11(H11), C12(H12)
5.d Idealised Me refined as rotating group:
 C1A(H1AA,H1AB,H1AC), C1B(H1BA,H1BB,H1BC)
;
_atom_sites_solution_hydrogens     geom
_atom_sites_solution_primary       dual
_atom_sites_solution_secondary     ?
loop_
  _atom_site_label
  _atom_site_type_symbol
  _atom_site_fract_x
  _atom_site_fract_y
  _atom_site_fract_z
  _atom_site_U_iso_or_equiv
  _atom_site_adp_type
  _atom_site_occupancy
  _atom_site_site_symmetry_order
  _atom_site_calc_flag
  _atom_site_refinement_flags_posn
  _atom_site_refinement_flags_adp
  _atom_site_refinement_flags_occupancy
  _atom_site_disorder_assembly
  _atom_site_disorder_group
 S1 S 0.53990(3) 0.82223(3) 0.81476(3) 0.02008(10) Uani 1 1 d . . . . .
 O1 O 0.50501(13) 1.00323(11) 0.73417(9) 0.0296(2) Uani 1 1 d . . . . .
 O2 O 0.40262(11) 0.73183(11) 0.91113(9) 0.02397(19) Uani 1 1 d . . . . .
 O3 O 0.86603(17) 0.49681(15) 0.33184(11) 0.0464(3) Uani 1 1 d . . . . .
 O4 O 0.75912(17) 0.26262(14) 0.47667(12) 0.0429(3) Uani 1 1 d . . . . .
 N1 N 0.78703(15) 0.41778(15) 0.44015(11) 0.0289(2) Uani 1 1 d . . . . .
 C3 C 0.73175(15) 0.80215(16) 0.90157(12) 0.0225(2) Uani 1 1 d . . . . .
 C7 C 0.60693(14) 0.70240(15) 0.70199(11) 0.0201(2) Uani 1 1 d . . . . .
 C8 C 0.66509(16) 0.79219(16) 0.56799(12) 0.0246(2) Uani 1 1 d . . . . .
 H8 H 0.664258 0.916389 0.536111 0.030 Uiso 1 1 calc R U . . .
 C9 C 0.72423(17) 0.69786(17) 0.48171(12) 0.0259(2) Uani 1 1 d . . . . .
 H9 H 0.765460 0.755779 0.389961 0.031 Uiso 1 1 calc R U . . .
 C10 C 0.72177(15) 0.51760(16) 0.53238(12) 0.0231(2) Uani 1 1 d . . . . .
 C11 C 0.66201(16) 0.42529(16) 0.66504(13) 0.0244(2) Uani 1 1 d . . . . .
 H11 H 0.660206 0.301287 0.695533 0.029 Uiso 1 1 calc R U . . .
 C12 C 0.60502(15) 0.52003(15) 0.75158(12) 0.0228(2) Uani 1 1 d . . . . .
 H12 H 0.565137 0.461506 0.843545 0.027 Uiso 1 1 calc R U . . .
 C1A C 0.9942(4) 0.9889(4) 0.7470(3) 0.0272(5) Uani 0.5 1 d . U P A 1
 H1AA H 0.955702 1.011926 0.655417 0.041 Uiso 0.5 1 calc R U P A 1
 H1AB H 1.123417 0.986489 0.742703 0.041 Uiso 0.5 1 calc R U P A 1
 H1AC H 0.943573 1.081633 0.782613 0.041 Uiso 0.5 1 calc R U P A 1
 C2A C 0.9324(3) 0.8138(3) 0.8404(2) 0.0188(4) Uani 0.5 1 d . U P A 1
 H2A H 0.972888 0.715921 0.804398 0.023 Uiso 0.5 1 calc R U P A 1
 C4A C 0.8026(5) 0.6188(5) 1.0135(4) 0.0257(8) Uani 0.5 1 d . U P A 1
 H4AA H 0.731663 0.579470 1.101816 0.031 Uiso 0.5 1 calc R U P A 1
 H4AB H 0.844053 0.522177 0.977931 0.031 Uiso 0.5 1 calc R U P A 1
 C5A C 0.9388(14) 0.7585(13) 0.9982(13) 0.0216(13) Uani 0.5 1 d . U P A 1
 H5A H 1.046542 0.741572 1.049827 0.026 Uiso 0.5 1 calc R U P A 1
 C6A C 0.7761(7) 0.8906(7) 0.9992(5) 0.0282(9) Uani 0.5 1 d . U P A 1
 H6AA H 0.701010 0.864632 1.085684 0.034 Uiso 0.5 1 calc R U P A 1
 H6AB H 0.799293 1.016158 0.958221 0.034 Uiso 0.5 1 calc R U P A 1
 C1B C 1.0103(4) 0.9055(5) 0.7252(3) 0.0385(7) Uani 0.5 1 d . U P A 2
 H1BA H 1.128587 0.939676 0.730795 0.058 Uiso 0.5 1 calc R U P A 2
 H1BB H 0.961102 0.983421 0.641110 0.058 Uiso 0.5 1 calc R U P A 2
 H1BC H 1.017715 0.784522 0.724986 0.058 Uiso 0.5 1 calc R U P A 2
 C2B C 0.8945(3) 0.9190(3) 0.8443(3) 0.0261(4) Uani 0.5 1 d . U P A 2
 H2B H 0.865280 1.043338 0.839648 0.031 Uiso 0.5 1 calc R U P A 2
 C4B C 0.8381(5) 0.6441(5) 0.9628(4) 0.0264(7) Uani 0.5 1 d . U P A 2
 H4BA H 0.909823 0.593673 0.899060 0.032 Uiso 0.5 1 calc R U P A 2
 H4BB H 0.780938 0.554752 1.041606 0.032 Uiso 0.5 1 calc R U P A 2
 C5B C 0.9199(15) 0.7940(13) 0.9946(13) 0.0263(16) Uani 0.5 1 d . U P A 2
 H5B H 1.026590 0.781695 1.046460 0.032 Uiso 0.5 1 calc R U P A 2
 C6B C 0.7344(7) 0.8573(7) 1.0328(5) 0.0301(9) Uani 0.5 1 d . U P A 2
 H6BA H 0.714737 0.983847 1.019884 0.036 Uiso 0.5 1 calc R U P A 2
 H6BB H 0.674113 0.781543 1.117724 0.036 Uiso 0.5 1 calc R U P A 2

loop_
  _atom_site_aniso_label
  _atom_site_aniso_U_11
  _atom_site_aniso_U_22
  _atom_site_aniso_U_33
  _atom_site_aniso_U_23
  _atom_site_aniso_U_13
  _atom_site_aniso_U_12
 S1 0.01955(15) 0.01807(15) 0.02038(15) -0.00290(11) -0.00247(10) -0.00193(10)
 O1 0.0387(5) 0.0190(4) 0.0268(4) -0.0020(3) -0.0025(4) -0.0004(4)
 O2 0.0190(4) 0.0241(4) 0.0254(4) -0.0038(3) -0.0002(3) -0.0020(3)
 O3 0.0681(8) 0.0404(6) 0.0285(5) -0.0124(4) 0.0084(5) -0.0010(5)
 O4 0.0581(7) 0.0323(5) 0.0428(6) -0.0182(5) 0.0008(5) -0.0085(5)
 N1 0.0314(6) 0.0314(6) 0.0256(5) -0.0107(4) -0.0071(4) 0.0004(4)
 C3 0.0200(5) 0.0273(6) 0.0214(5) -0.0087(4) -0.0012(4) -0.0064(4)
 C7 0.0184(5) 0.0210(5) 0.0201(5) -0.0043(4) -0.0052(4) -0.0028(4)
 C8 0.0287(6) 0.0215(5) 0.0212(5) -0.0021(4) -0.0046(4) -0.0048(4)
 C9 0.0294(6) 0.0274(6) 0.0186(5) -0.0030(4) -0.0039(4) -0.0046(5)
 C10 0.0219(5) 0.0264(6) 0.0226(5) -0.0087(4) -0.0074(4) -0.0015(4)
 C11 0.0253(6) 0.0205(5) 0.0263(6) -0.0044(4) -0.0066(4) -0.0029(4)
 C12 0.0229(5) 0.0219(6) 0.0210(5) -0.0024(4) -0.0038(4) -0.0037(4)
 C1A 0.0225(12) 0.0268(13) 0.0305(13) -0.0066(11) 0.0009(10) -0.0073(10)
 C2A 0.0155(8) 0.0183(8) 0.0259(9) -0.0116(7) -0.0016(7) -0.0012(7)
 C4A 0.0226(16) 0.0246(14) 0.0246(17) 0.0025(14) -0.0088(13) -0.0070(11)
 C5A 0.0164(18) 0.023(3) 0.0261(17) -0.008(2) -0.0034(14) 0.0002(19)
 C6A 0.025(2) 0.037(2) 0.029(2) -0.0188(17) 0.0049(14) -0.0060(14)
 C1B 0.0236(13) 0.052(2) 0.0376(16) -0.0112(15) 0.0009(11) -0.0077(14)
 C2B 0.0224(9) 0.0243(9) 0.0319(9) -0.0090(8) -0.0026(7) -0.0037(8)
 C4B 0.0262(18) 0.0215(16) 0.033(2) -0.0087(15) -0.0128(15) 0.0022(12)
 C5B 0.027(3) 0.028(4) 0.030(2) -0.015(3) -0.0113(19) -0.002(2)
 C6B 0.032(3) 0.038(2) 0.026(2) -0.0197(18) -0.0052(16) 0.0033(17)

_geom_special_details
;
 All esds (except the esd in the dihedral angle between two l.s. planes)
 are estimated using the full covariance matrix.  The cell esds are taken
 into account individually in the estimation of esds in distances, angles
 and torsion angles; correlations between esds in cell parameters are only
 used when they are defined by crystal symmetry.  An approximate (isotropic)
 treatment of cell esds is used for estimating esds involving l.s. planes.
;
loop_
  _geom_bond_atom_site_label_1
  _geom_bond_atom_site_label_2
  _geom_bond_distance
  _geom_bond_site_symmetry_2
  _geom_bond_publ_flag
 S1 O1 1.4431(9) . ?
 S1 O2 1.4435(9) . ?
 S1 C3 1.7617(12) . ?
 S1 C7 1.7756(12) . ?
 O3 N1 1.2258(16) . ?
 O4 N1 1.2205(15) . ?
 N1 C10 1.4788(16) . ?
 C3 C2A 1.597(2) . ?
 C3 C4A 1.639(4) . ?
 C3 C6A 1.506(6) . ?
 C3 C2B 1.577(3) . ?
 C3 C4B 1.441(4) . ?
 C3 C6B 1.580(6) . ?
 C7 C8 1.3918(16) . ?
 C7 C12 1.3965(16) . ?
 C8 H8 0.9500 . ?
 C8 C9 1.3859(18) . ?
 C9 H9 0.9500 . ?
 C9 C10 1.3811(17) . ?
 C10 C11 1.3886(17) . ?
 C11 H11 0.9500 . ?
 C11 C12 1.3873(18) . ?
 C12 H12 0.9500 . ?
 C1A H1AA 0.9800 . ?
 C1A H1AB 0.9800 . ?
 C1A H1AC 0.9800 . ?
 C1A C2A 1.516(3) . ?
 C2A H2A 1.0000 . ?
 C2A C5A 1.560(13) . ?
 C4A H4AA 0.9900 . ?
 C4A H4AB 0.9900 . ?
 C4A C5A 1.566(12) . ?
 C5A H5A 1.0000 . ?
 C5A C6A 1.566(10) . ?
 C6A H6AA 0.9900 . ?
 C6A H6AB 0.9900 . ?
 C1B H1BA 0.9800 . ?
 C1B H1BB 0.9800 . ?
 C1B H1BC 0.9800 . ?
 C1B C2B 1.481(4) . ?
 C2B H2B 1.0000 . ?
 C2B C5B 1.576(12) . ?
 C4B H4BA 0.9900 . ?
 C4B H4BB 0.9900 . ?
 C4B C5B 1.558(12) . ?
 C5B H5B 1.0000 . ?
 C5B C6B 1.523(12) . ?
 C6B H6BA 0.9900 . ?
 C6B H6BB 0.9900 . ?

loop_
  _geom_angle_atom_site_label_1
  _geom_angle_atom_site_label_2
  _geom_angle_atom_site_label_3
  _geom_angle
  _geom_angle_site_symmetry_1
  _geom_angle_site_symmetry_3
  _geom_angle_publ_flag
 O1 S1 O2 118.88(5) . . ?
 O1 S1 C3 109.36(6) . . ?
 O1 S1 C7 108.25(6) . . ?
 O2 S1 C3 108.54(5) . . ?
 O2 S1 C7 108.47(5) . . ?
 C3 S1 C7 102.03(5) . . ?
 O3 N1 C10 117.60(11) . . ?
 O4 N1 O3 124.32(12) . . ?
 O4 N1 C10 118.08(11) . . ?
 C2A C3 S1 128.22(11) . . ?
 C2A C3 C4A 84.86(17) . . ?
 C4A C3 S1 123.28(15) . . ?
 C6A C3 S1 130.7(2) . . ?
 C6A C3 C2A 88.87(19) . . ?
 C6A C3 C4A 86.3(3) . . ?
 C2B C3 S1 124.48(12) . . ?
 C2B C3 C6B 85.5(2) . . ?
 C4B C3 S1 127.09(17) . . ?
 C4B C3 C2B 94.5(2) . . ?
 C4B C3 C6B 90.9(3) . . ?
 C6B C3 S1 123.0(2) . . ?
 C8 C7 S1 119.16(9) . . ?
 C8 C7 C12 121.84(11) . . ?
 C12 C7 S1 118.97(9) . . ?
 C7 C8 H8 120.5 . . ?
 C9 C8 C7 119.07(11) . . ?
 C9 C8 H8 120.5 . . ?
 C8 C9 H9 120.8 . . ?
 C10 C9 C8 118.37(11) . . ?
 C10 C9 H9 120.8 . . ?
 C9 C10 N1 118.04(11) . . ?
 C9 C10 C11 123.61(11) . . ?
 C11 C10 N1 118.35(11) . . ?
 C10 C11 H11 121.1 . . ?
 C12 C11 C10 117.84(11) . . ?
 C12 C11 H11 121.1 . . ?
 C7 C12 H12 120.4 . . ?
 C11 C12 C7 119.26(11) . . ?
 C11 C12 H12 120.4 . . ?
 H1AA C1A H1AB 109.5 . . ?
 H1AA C1A H1AC 109.5 . . ?
 H1AB C1A H1AC 109.5 . . ?
 C2A C1A H1AA 109.5 . . ?
 C2A C1A H1AB 109.5 . . ?
 C2A C1A H1AC 109.5 . . ?
 C3 C2A H2A 112.5 . . ?
 C1A C2A C3 118.84(19) . . ?
 C1A C2A H2A 112.5 . . ?
 C1A C2A C5A 121.3(4) . . ?
 C5A C2A C3 73.9(4) . . ?
 C5A C2A H2A 112.5 . . ?
 C3 C4A H4AA 116.3 . . ?
 C3 C4A H4AB 116.3 . . ?
 H4AA C4A H4AB 113.3 . . ?
 C5A C4A C3 72.6(4) . . ?
 C5A C4A H4AA 116.3 . . ?
 C5A C4A H4AB 116.3 . . ?
 C2A C5A C4A 88.6(7) . . ?
 C2A C5A H5A 126.7 . . ?
 C2A C5A C6A 88.1(6) . . ?
 C4A C5A H5A 126.7 . . ?
 C6A C5A C4A 86.9(6) . . ?
 C6A C5A H5A 126.7 . . ?
 C3 C6A C5A 76.3(5) . . ?
 C3 C6A H6AA 115.8 . . ?
 C3 C6A H6AB 115.8 . . ?
 C5A C6A H6AA 115.8 . . ?
 C5A C6A H6AB 115.8 . . ?
 H6AA C6A H6AB 112.8 . . ?
 H1BA C1B H1BB 109.5 . . ?
 H1BA C1B H1BC 109.5 . . ?
 H1BB C1B H1BC 109.5 . . ?
 C2B C1B H1BA 109.5 . . ?
 C2B C1B H1BB 109.5 . . ?
 C2B C1B H1BC 109.5 . . ?
 C3 C2B H2B 112.2 . . ?
 C1B C2B C3 121.5(2) . . ?
 C1B C2B H2B 112.2 . . ?
 C1B C2B C5B 123.0(4) . . ?
 C5B C2B C3 69.3(5) . . ?
 C5B C2B H2B 112.2 . . ?
 C3 C4B H4BA 116.2 . . ?
 C3 C4B H4BB 116.2 . . ?
 C3 C4B C5B 73.3(4) . . ?
 H4BA C4B H4BB 113.2 . . ?
 C5B C4B H4BA 116.2 . . ?
 C5B C4B H4BB 116.2 . . ?
 C2B C5B H5B 126.1 . . ?
 C4B C5B C2B 90.1(7) . . ?
 C4B C5B H5B 126.1 . . ?
 C6B C5B C2B 87.5(5) . . ?
 C6B C5B C4B 88.7(7) . . ?
 C6B C5B H5B 126.1 . . ?
 C3 C6B H6BA 116.6 . . ?
 C3 C6B H6BB 116.6 . . ?
 C5B C6B C3 70.6(5) . . ?
 C5B C6B H6BA 116.6 . . ?
 C5B C6B H6BB 116.6 . . ?
 H6BA C6B H6BB 113.6 . . ?

loop_
  _geom_torsion_atom_site_label_1
  _geom_torsion_atom_site_label_2
  _geom_torsion_atom_site_label_3
  _geom_torsion_atom_site_label_4
  _geom_torsion
  _geom_torsion_site_symmetry_1
  _geom_torsion_site_symmetry_2
  _geom_torsion_site_symmetry_3
  _geom_torsion_site_symmetry_4
  _geom_torsion_publ_flag
 S1 C3 C2A C1A 69.2(2) . . . . ?
 S1 C3 C2A C5A -173.5(4) . . . . ?
 S1 C3 C4A C5A 177.7(5) . . . . ?
 S1 C3 C6A C5A 175.7(4) . . . . ?
 S1 C3 C2B C1B -68.2(3) . . . . ?
 S1 C3 C2B C5B 174.9(4) . . . . ?
 S1 C3 C4B C5B -177.1(5) . . . . ?
 S1 C3 C6B C5B -177.9(5) . . . . ?
 S1 C7 C8 C9 177.36(9) . . . . ?
 S1 C7 C12 C11 -178.17(9) . . . . ?
 O1 S1 C3 C2A -73.23(14) . . . . ?
 O1 S1 C3 C4A 174.41(19) . . . . ?
 O1 S1 C3 C6A 56.8(2) . . . . ?
 O1 S1 C3 C2B -32.74(16) . . . . ?
 O1 S1 C3 C4B -162.4(2) . . . . ?
 O1 S1 C3 C6B 76.7(2) . . . . ?
 O1 S1 C7 C8 18.12(11) . . . . ?
 O1 S1 C7 C12 -163.88(9) . . . . ?
 O2 S1 C3 C2A 155.64(13) . . . . ?
 O2 S1 C3 C4A 43.3(2) . . . . ?
 O2 S1 C3 C6A -74.3(2) . . . . ?
 O2 S1 C3 C2B -163.87(14) . . . . ?
 O2 S1 C3 C4B 66.5(2) . . . . ?
 O2 S1 C3 C6B -54.5(2) . . . . ?
 O2 S1 C7 C8 148.38(9) . . . . ?
 O2 S1 C7 C12 -33.62(10) . . . . ?
 O3 N1 C10 C9 11.68(17) . . . . ?
 O3 N1 C10 C11 -168.12(12) . . . . ?
 O4 N1 C10 C9 -168.42(12) . . . . ?
 O4 N1 C10 C11 11.78(17) . . . . ?
 N1 C10 C11 C12 178.50(10) . . . . ?
 C3 S1 C7 C8 -97.16(10) . . . . ?
 C3 S1 C7 C12 80.84(10) . . . . ?
 C3 C2A C5A C4A 46.8(3) . . . . ?
 C3 C2A C5A C6A -40.1(4) . . . . ?
 C3 C4A C5A C2A -45.7(3) . . . . ?
 C3 C4A C5A C6A 42.5(4) . . . . ?
 C3 C2B C5B C4B 39.0(4) . . . . ?
 C3 C2B C5B C6B -49.7(4) . . . . ?
 C3 C4B C5B C2B -42.3(3) . . . . ?
 C3 C4B C5B C6B 45.2(4) . . . . ?
 C7 S1 C3 C2A 41.24(14) . . . . ?
 C7 S1 C3 C4A -71.1(2) . . . . ?
 C7 S1 C3 C6A 171.3(2) . . . . ?
 C7 S1 C3 C2B 81.73(15) . . . . ?
 C7 S1 C3 C4B -47.9(2) . . . . ?
 C7 S1 C3 C6B -168.9(2) . . . . ?
 C7 C8 C9 C10 0.46(18) . . . . ?
 C8 C7 C12 C11 -0.23(17) . . . . ?
 C8 C9 C10 N1 -179.30(10) . . . . ?
 C8 C9 C10 C11 0.48(19) . . . . ?
 C9 C10 C11 C12 -1.28(18) . . . . ?
 C10 C11 C12 C7 1.12(17) . . . . ?
 C12 C7 C8 C9 -0.58(18) . . . . ?
 C1A C2A C5A C4A 161.2(3) . . . . ?
 C1A C2A C5A C6A 74.2(6) . . . . ?
 C2A C3 C4A C5A 44.6(5) . . . . ?
 C2A C3 C6A C5A -41.3(5) . . . . ?
 C2A C5A C6A C3 42.5(4) . . . . ?
 C4A C3 C2A C1A -161.7(3) . . . . ?
 C4A C3 C2A C5A -44.4(4) . . . . ?
 C4A C3 C6A C5A 43.6(5) . . . . ?
 C4A C5A C6A C3 -46.2(4) . . . . ?
 C6A C3 C2A C1A -75.3(3) . . . . ?
 C6A C3 C2A C5A 42.0(5) . . . . ?
 C6A C3 C4A C5A -44.6(5) . . . . ?
 C1B C2B C5B C4B -75.9(6) . . . . ?
 C1B C2B C5B C6B -164.6(4) . . . . ?
 C2B C3 C4B C5B 42.4(5) . . . . ?
 C2B C3 C6B C5B -49.1(5) . . . . ?
 C2B C5B C6B C3 49.1(4) . . . . ?
 C4B C3 C2B C1B 73.8(3) . . . . ?
 C4B C3 C2B C5B -43.1(4) . . . . ?
 C4B C3 C6B C5B 45.3(5) . . . . ?
 C4B C5B C6B C3 -41.1(4) . . . . ?
 C6B C3 C2B C1B 164.4(3) . . . . ?
 C6B C3 C2B C5B 47.5(4) . . . . ?
 C6B C3 C4B C5B -43.1(6) . . . . ?

_shelx_res_file
;
TITL 2020sot0028_k1_100k_a.res in P-1
    2020sot0028_k1_100k.res
    created by SHELXL-2018/3 at 09:52:18 on 18-Nov-2020
REM Old TITL 2020sot0028_K1_100K in P1 #1
REM SHELXT solution in P-1: R1 0.151, Rweak 0.010, Alpha 0.059
REM <I/s> 0.000 for 0 systematic absences, Orientation as input
REM Formula found by SHELXT: C14 N O3 S
CELL 0.71073 7.623 8.1219 10.435 70.41 84.37 84.779
ZERR 2 0.0003 0.0003 0.0005 0.004 0.004 0.003
LATT 1
SFAC C H N O S
UNIT 24 26 2 8 2
RIGU C3 C1A > C6B
SIMU C1A > C6B
SIMU 0.001 0.002 2 C2A C2B

L.S. 8 0 0
PLAN  10
TEMP -173(2)
CONF
FREE C5B C3
FREE C5A C3
BOND
list 4
MORE -1
BOND $H
fmap 2 53
acta
OMIT -3 57
REM <olex2.extras>
REM <HklSrc "%.\\2020sot0028_K1_100K.hkl">
REM </olex2.extras>

WGHT    0.045800    0.226900
FVAR       1.47554
S1    5    0.539899    0.822233    0.814756    11.00000    0.01955    0.01807 =
         0.02038   -0.00290   -0.00247   -0.00193
O1    4    0.505006    1.003229    0.734174    11.00000    0.03865    0.01895 =
         0.02683   -0.00197   -0.00252   -0.00036
O2    4    0.402615    0.731827    0.911126    11.00000    0.01896    0.02410 =
         0.02539   -0.00380   -0.00020   -0.00200
O3    4    0.866031    0.496812    0.331835    11.00000    0.06815    0.04044 =
         0.02852   -0.01242    0.00844   -0.00097
O4    4    0.759121    0.262616    0.476668    11.00000    0.05811    0.03226 =
         0.04282   -0.01821    0.00076   -0.00846
N1    3    0.787031    0.417783    0.440151    11.00000    0.03142    0.03139 =
         0.02557   -0.01072   -0.00707    0.00042
C3    1    0.731751    0.802148    0.901571    11.00000    0.02001    0.02731 =
         0.02143   -0.00869   -0.00116   -0.00638
C7    1    0.606926    0.702395    0.701989    11.00000    0.01840    0.02099 =
         0.02014   -0.00434   -0.00519   -0.00284
C8    1    0.665088    0.792188    0.567988    11.00000    0.02865    0.02151 =
         0.02116   -0.00207   -0.00461   -0.00475
AFIX  43
H8    2    0.664258    0.916389    0.536111    11.00000   -1.20000
AFIX   0
C9    1    0.724234    0.697860    0.481708    11.00000    0.02942    0.02741 =
         0.01858   -0.00304   -0.00391   -0.00463
AFIX  43
H9    2    0.765460    0.755779    0.389961    11.00000   -1.20000
AFIX   0
C10   1    0.721770    0.517601    0.532381    11.00000    0.02186    0.02642 =
         0.02256   -0.00867   -0.00737   -0.00149
C11   1    0.662007    0.425288    0.665036    11.00000    0.02528    0.02048 =
         0.02632   -0.00440   -0.00661   -0.00287
AFIX  43
H11   2    0.660206    0.301287    0.695533    11.00000   -1.20000
AFIX   0
C12   1    0.605017    0.520028    0.751577    11.00000    0.02287    0.02189 =
         0.02096   -0.00240   -0.00383   -0.00367
AFIX  43
H12   2    0.565137    0.461506    0.843545    11.00000   -1.20000
AFIX   0
PART 1
C1A   1    0.994242    0.988931    0.747025    10.50000    0.02254    0.02683 =
         0.03052   -0.00656    0.00088   -0.00734
AFIX 137
H1AA  2    0.955702    1.011926    0.655417    10.50000   -1.50000
H1AB  2    1.123417    0.986489    0.742703    10.50000   -1.50000
H1AC  2    0.943573    1.081633    0.782613    10.50000   -1.50000
AFIX   0
C2A   1    0.932425    0.813755    0.840361    10.50000    0.01553    0.01835 =
         0.02590   -0.01157   -0.00158   -0.00121
AFIX  13
H2A   2    0.972888    0.715921    0.804398    10.50000   -1.20000
AFIX   0
C4A   1    0.802626    0.618765    1.013504    10.50000    0.02257    0.02458 =
         0.02456    0.00248   -0.00879   -0.00699
AFIX  23
H4AA  2    0.731663    0.579470    1.101816    10.50000   -1.20000
H4AB  2    0.844053    0.522177    0.977931    10.50000   -1.20000
AFIX   0
C5A   1    0.938812    0.758507    0.998211    10.50000    0.01638    0.02269 =
         0.02605   -0.00813   -0.00343    0.00023
AFIX  13
H5A   2    1.046542    0.741572    1.049827    10.50000   -1.20000
AFIX   0
C6A   1    0.776100    0.890563    0.999168    10.50000    0.02485    0.03652 =
         0.02873   -0.01884    0.00495   -0.00605
AFIX  23
H6AA  2    0.701010    0.864632    1.085684    10.50000   -1.20000
H6AB  2    0.799293    1.016158    0.958221    10.50000   -1.20000
AFIX   0
PART 2
C1B   1    1.010274    0.905513    0.725233    10.50000    0.02359    0.05196 =
         0.03760   -0.01120    0.00090   -0.00775
AFIX 137
H1BA  2    1.128587    0.939676    0.730795    10.50000   -1.50000
H1BB  2    0.961102    0.983421    0.641110    10.50000   -1.50000
H1BC  2    1.017715    0.784522    0.724986    10.50000   -1.50000
AFIX   0
C2B   1    0.894523    0.918993    0.844347    10.50000    0.02241    0.02425 =
         0.03193   -0.00897   -0.00264   -0.00371
AFIX  13
H2B   2    0.865280    1.043338    0.839648    10.50000   -1.20000
AFIX   0
C4B   1    0.838121    0.644140    0.962815    10.50000    0.02617    0.02151 =
         0.03291   -0.00872   -0.01284    0.00219
AFIX  23
H4BA  2    0.909823    0.593673    0.899060    10.50000   -1.20000
H4BB  2    0.780938    0.554752    1.041606    10.50000   -1.20000
AFIX   0
C5B   1    0.919893    0.793975    0.994579    10.50000    0.02699    0.02822 =
         0.02982   -0.01489   -0.01126   -0.00203
AFIX  13
H5B   2    1.026590    0.781695    1.046460    10.50000   -1.20000
AFIX   0
C6B   1    0.734362    0.857283    1.032843    10.50000    0.03193    0.03820 =
         0.02647   -0.01967   -0.00518    0.00332
AFIX  23
H6BA  2    0.714737    0.983847    1.019884    10.50000   -1.20000
H6BB  2    0.674113    0.781543    1.117724    10.50000   -1.20000
AFIX   0
HKLF 4


REM  2020sot0028_k1_100k_a.res in P-1
REM wR2 = 0.0903, GooF = S = 1.061, Restrained GooF = 1.047 for all data
REM R1 = 0.0336 for 2926 Fo > 4sig(Fo) and 0.0349 for all 3043 data
REM 210 parameters refined using 216 restraints

END

WGHT      0.0458      0.2269

REM Highest difference peak  0.416,  deepest hole -0.420,  1-sigma level  0.048
Q1    1   0.6453  0.8077  0.8668  11.00000  0.05    0.42
Q2    1   0.6098  0.6171  0.7235  11.00000  0.05    0.34
Q3    1   0.5782  0.7607  0.7485  11.00000  0.05    0.33
Q4    1   0.5171  0.9256  0.7758  11.00000  0.05    0.30
Q5    1   0.7388  0.5998  0.5159  11.00000  0.05    0.29
Q6    1   0.8779  0.6763  1.0137  11.00000  0.05    0.28
Q7    1   0.6358  0.4823  0.7059  11.00000  0.05    0.27
Q8    1   0.6282  0.7376  0.6360  11.00000  0.05    0.26
Q9    1   0.8189  0.8248  0.8577  11.00000  0.05    0.26
Q10   1   0.7166  0.8583  0.9453  11.00000  0.05    0.26
;
_shelx_res_checksum                71803
_shelx_hkl_file
;
   0   0  -2  209.41    5.28
   0   0  -2  200.00    6.03
   0   0   2  212.25    5.11
   0   0   2  208.20    4.96
   0   0  -2  213.53    5.14
   0   0   2  189.62    5.99
   0   0  -2  205.98    5.06
   0   0   3  180.64    5.39
   0   0  -3  178.74    5.33
   0   0  -3  175.31    5.56
   0   0   3  169.84    6.57
   0   0  -3  179.42    6.62
   0   0   3  180.88    5.20
   0   0  -3  190.26    5.48
   0   0  -3  197.52    5.66
   0   0  -4 2651.06   50.63
   0   0   4 2730.53   50.10
   0   0  -4 2822.18   51.04
   0   0  -4 2711.72   51.30
   0   0   4 2673.19   53.93
   0   0  -4 2641.15   53.34
   0   0   4 2648.04   50.71
   0   0  -4 2799.56   50.92
   0   0   4 2743.65   50.30
   0   0  -5  276.73    8.45
   0   0   5  271.03    8.02
   0   0   5  274.19   10.71
   0   0   5  265.74   10.31
   0   0   5  267.27    7.91
   0   0   5  273.46    8.54
   0   0  -5  274.75    8.63
   0   0  -5  283.36    8.64
   0   0  -5  271.80    8.97
   0   0   6  489.64   16.72
   0   0  -6  515.83   13.91
   0   0  -6  511.62   13.96
   0   0   6  511.02   16.53
   0   0  -6  489.80   14.38
   0   0  -6  496.08   13.61
   0   0  -7   51.87    3.82
   0   0  -7   52.74    3.95
   0   0  -7   55.29    4.02
   0   0   7   54.57    5.15
   0   0  -8  201.84    8.76
   0   0   8  194.56   10.87
   0   0  -8  185.67    8.45
   0   0  -8  175.66    8.08
   0   0  -9   22.15    2.98
   0   0  -9   17.42    2.74
   0   0  -9   15.94    2.36
   0   0   9   13.11    2.98
   0   0 -10   26.14    3.47
   0   0 -10   25.57    3.45
   0   0 -10   28.06    3.39
   0   0  10   29.51    4.65
   0   0  11  507.71   22.20
   0   0 -11  517.09   18.63
   0   0 -11  490.44   17.98
   0   0 -11  505.18   17.53
   0   0  11  483.23   19.15
   0   0 -12  183.16   10.66
   0   0 -12  184.61   10.86
   0   0 -12  177.69    9.96
   0   0  12  159.03   10.63
   0   0  12  187.60   13.61
   0   0 -13   31.99    4.57
   0   0 -13   30.90    4.48
   0   0  13   29.66    5.44
   0   1 -13   12.34    2.97
   0   1 -12  179.36   11.03
   0  -1  12  169.38   11.95
   0  -1  12  200.90   14.33
   0   1 -12  175.02   10.75
   0  -1  11   85.62    7.91
   0   1 -11   95.30    6.66
   0   1 -11  104.75    7.64
   0   1 -11  103.57    7.58
   0  -1  11   98.32    9.37
   0  -1  10   21.32    4.16
   0   1 -10   26.76    3.23
   0   1 -10   23.23    3.35
   0   1 -10   24.40    3.34
   0   1  -9 1497.97   34.55
   0  -1   9 1540.88   41.37
   0   1  -9 1495.86   35.90
   0   1  -9 1521.86   36.10
   0   1  -8    4.62    1.29
   0  -1   8    3.32    1.36
   0   1  -8    6.38    1.65
   0   1  -8    2.96    0.96
   0   1  -7  525.57   15.60
   0   1  -7  504.73   14.39
   0   1  -7  543.42   15.67
   0  -1   7  516.57   18.58
   0  -1   6  389.17   10.08
   0   1  -6  387.96   11.16
   0  -1   6  361.19   14.15
   0   1  -6  404.26   12.16
   0   1  -5  803.33   18.16
   0   1  -5  833.26   19.34
   0   1  -5  785.05   20.65
   0  -1   5  824.74   22.92
   0  -1   5  795.80   21.76
   0  -1   5  813.30   17.23
   0   1  -4  402.18   11.85
   0   1  -4  385.26   10.62
   0   1  -4  383.88   12.79
   0  -1   4  403.77    9.51
   0  -1   4  400.82    9.12
   0   1  -4  390.88    9.77
   0  -1   4  377.93   10.79
   0  -1   4  390.54   12.41
   0  -1   3    4.61    0.96
   0  -1   3    7.33    1.08
   0  -1   3    6.19    1.21
   0   1  -3    6.01    1.13
   0   1  -3    5.85    1.30
   0   1  -3    6.45    0.79
   0  -1   3    5.65    1.17
   0   1  -3    6.84    0.79
   0   1  -3    5.75    0.93
   0  -1   3    6.22    0.65
   0  -1   3    7.17    0.84
   0  -1   2   13.32    1.60
   0  -1   2   16.04    0.84
   0  -1   2   16.28    1.53
   0   1  -2   18.63    1.74
   0  -1   2   15.55    1.34
   0   1  -2   16.36    1.05
   0   1  -2   15.17    1.64
   0   1  -2   16.62    0.97
   0   1  -2   16.00    1.37
   0  -1  -3 2560.17   49.22
   0   1   3 2565.22   48.88
   0   1   3 2891.12   48.86
   0   1   3 2840.86   48.86
   0  -1  -3 2763.79   49.20
   0   1   3 2450.54   49.35
   0  -1  -3 2628.34   48.57
   0  -1  -3 2602.04   49.06
   0  -1  -4 1998.36   37.62
   0  -1  -4 1898.59   37.12
   0   1   4 1942.37   37.24
   0  -1  -4 1886.15   38.43
   0   1   4 1912.85   37.46
   0   1   4 1996.00   37.06
   0  -1  -4 1862.02   37.46
   0   1   4 1777.32   38.62
   0   1   5  142.08    5.73
   0   1   5  154.89    5.72
   0  -1  -5  155.68    6.04
   0  -1  -5  134.89    6.43
   0  -1  -5  139.22    5.86
   0   1   5  143.09    6.88
   0  -1  -5  146.99    5.75
   0  -1  -6    0.27    0.39
   0   1   6    0.84    0.67
   0  -1  -6    0.90    0.29
   0  -1  -6    1.31    0.68
   0   1   6    0.56    0.59
   0  -1  -7    9.00    1.57
   0  -1  -7   10.96    1.73
   0   1   7   12.20    2.36
   0  -1  -7   13.94    1.97
   0   1   7   10.20    2.11
   0  -1  -7   10.56    1.78
   0  -1  -8   73.16    5.13
   0   1   8   61.55    5.74
   0  -1  -8   70.31    4.86
   0  -1  -8   61.26    4.62
   0   1   9   12.68    2.87
   0  -1  -9   13.02    2.24
   0  -1  -9    9.27    1.93
   0  -1  -9   14.00    2.33
   0   1  10  477.13   20.13
   0  -1 -10  517.15   17.62
   0  -1 -10  489.75   16.84
   0  -1 -10  509.67   16.98
   0   1  10  482.22   16.84
   0  -1 -11  109.91    7.52
   0   1  11  105.18    7.42
   0  -1 -11  112.96    7.93
   0   1  11  123.22   10.01
   0  -1 -11  111.89    7.61
   0   1  12  231.70   14.90
   0  -1 -12  205.71   11.74
   0  -1 -12  229.44   11.67
   0  -1 -12  215.54   11.53
   0  -1 -13   69.39    6.99
   0   1  13   62.28    8.23
   0   2 -13   50.01    6.22
   0  -2  12   50.32    6.80
   0  -2  12   67.65    8.28
   0   2 -12   69.84    6.64
   0   2 -12   63.88    6.55
   0   2 -11   73.78    6.44
   0   2 -11   64.75    6.27
   0   2 -10  968.47   28.06
   0  -2  10 1029.94   33.45
   0   2 -10  984.34   27.88
   0   2  -9   16.08    2.63
   0   2  -9   10.39    2.09
   0   2  -9    7.62    1.65
   0  -2   9   11.30    3.01
   0   2  -8  166.90    7.47
   0  -2   8  197.04   11.42
   0   2  -8  186.82    9.11
   0   2  -8  176.17    8.82
   0   2  -7  345.17   10.86
   0   2  -7  344.21   12.40
   0  -2   7  345.36   14.85
   0  -2   6   11.51    2.40
   0  -2   6    9.63    1.08
   0   2  -6   11.65    1.53
   0   2  -6   12.21    2.02
   0   2  -5  845.70   20.42
   0   2  -5  801.15   18.65
   0  -2   5  813.44   21.36
   0  -2   5  822.52   16.78
   0   2  -5  837.28   18.24
   0  -2   5  814.30   22.74
   0  -2   4   59.71    2.31
   0   2  -4   58.30    3.69
   0  -2   4   58.05    4.12
   0   2  -4   50.88    2.89
   0  -2   4   56.39    4.31
   0   2  -4   61.30    2.86
   0  -2   3  929.70   17.80
   0  -2   3  953.43   22.31
   0   2  -3  933.78   21.11
   0   2  -3  947.11   18.55
   0   2  -3 1000.37   23.48
   0   2  -3  937.71   19.15
   0  -2   3  952.37   22.51
   0  -2   3  917.97   23.39
   0  -2   3  936.73   21.53
   0   2  -3  975.61   23.51
   0   2  -2 1249.64   27.62
   0  -2   2 1299.66   26.67
   0   2  -2 1267.38   23.35
   0   2  -2 1242.09   26.22
   0   2  -2 1321.49   28.15
   0  -2   2 1261.17   26.44
   0  -2   2 1249.17   27.86
   0  -2   2 1227.74   27.47
   0  -2   2 1252.17   23.06
   0   2  -1    1.96    0.76
   0   2  -1    3.80    0.77
   0  -2   1    1.38    0.29
   0  -2   1    0.70    0.45
   0   2  -1    0.78    0.19
   0  -2   1    4.29    1.05
   0   2  -1    1.61    0.63
   0  -2   0  734.89   13.69
   0   2   0  759.98   16.72
   0   2   0  728.36   13.89
   0   2   0  701.05   15.02
   0   2   0  728.63   14.94
   0  -2   0  742.13   14.03
   0  -2  -1 6429.31  120.50
   0   2   1 6894.59  119.11
   0   2   2 9999.00  177.03
   0  -2  -3 4158.77   77.16
   0   2   3 4408.47   76.49
   0   2   3 4113.54   75.62
   0  -2  -3 4298.23   75.16
   0  -2  -3 4065.15   76.16
   0   2   3 4236.35   77.14
   0  -2  -3 4113.50   76.17
   0  -2  -4 1628.84   34.19
   0   2   4 1768.39   33.70
   0  -2  -4 1675.11   33.36
   0  -2  -4 1676.19   33.22
   0   2   4 1654.88   34.08
   0   2   4 1623.92   33.72
   0  -2  -5  705.19   16.81
   0   2   5  721.82   18.06
   0  -2  -5  720.02   17.22
   0  -2  -5  669.29   17.88
   0   2   5  698.62   14.51
   0  -2  -5  699.27   17.60
   0   2   6  471.08   11.38
   0   2   6  494.70   13.09
   0   2   6  474.93   14.61
   0  -2  -6  461.56   13.77
   0  -2  -6  468.23   13.75
   0  -2  -6  457.75   14.05
   0   2   7   27.74    2.29
   0   2   7   28.69    3.29
   0  -2  -7   30.25    3.19
   0  -2  -7   28.69    3.01
   0   2   7   26.50    3.39
   0   2   8  225.69    8.16
   0   2   8  226.55   11.11
   0  -2  -8  226.03    9.78
   0  -2  -8  234.94   10.24
   0   2   9  255.37   13.00
   0  -2  -9  289.41   12.16
   0  -2  -9  274.46   11.51
   0   2   9  274.76    9.88
   0   2  10  302.42   11.12
   0  -2 -10  331.89   13.43
   0  -2 -10  329.50   13.85
   0   2  10  310.42   15.43
   0   2  11   93.66    8.60
   0  -2 -11  107.81    7.65
   0  -2 -11  109.34    7.95
   0  -2 -12   45.36    5.32
   0   2  12   43.50    6.26
   0   2  13   77.84    8.99
   0  -2 -13   82.47    7.90
   0  -3  12   74.14    8.77
   0   3 -12   73.58    7.23
   0   3 -11  116.43    8.78
   0   3 -11  122.73    8.85
   0  -3  11  124.65   11.03
   0   3 -10    5.63    1.93
   0   3 -10    4.72    1.83
   0  -3  10    5.98    2.78
   0   3  -9   13.62    2.67
   0  -3   9    8.63    2.94
   0   3  -9   10.75    2.28
   0   3  -8  586.49   18.87
   0  -3   8  606.84   22.34
   0   3  -8  561.81   15.78
   0   3  -7    1.84    0.74
   0   3  -7    1.11    0.86
   0  -3   7    2.72    1.60
   0  -3   6  459.45   16.85
   0  -3   6  416.34    9.94
   0  -3   6  442.21   15.62
   0   3  -6  437.92   12.70
   0   3  -6  454.31   12.02
   0   3  -6  464.34   14.80
   0   3  -5  408.88   10.41
   0   3  -5  396.69   11.20
   0  -3   5  379.02    8.82
   0   3  -5  410.95   13.20
   0  -3   5  404.04   14.65
   0  -3   5  383.35   14.02
   0  -3   4   25.90    1.48
   0   3  -4   26.50    1.83
   0   3  -4   33.36    3.07
   0  -3   4   27.58    3.22
   0   3  -4   27.57    2.14
   0  -3   4   28.07    3.27
   0   3  -3   89.40    3.11
   0  -3   3   89.06    5.16
   0   3  -3   95.66    5.16
   0  -3   3   89.46    5.71
   0  -3   3   85.21    2.81
   0  -3   2   57.76    3.58
   0  -3   2   60.06    2.73
   0   3  -2   58.09    3.76
   0  -3   2   61.51    4.56
   0   3  -2   59.00    2.13
   0   3  -2   56.52    4.09
   0   3  -1 1018.86   23.47
   0  -3   1 1061.85   25.20
   0  -3   1 1105.83   22.11
   0   3  -1 1029.35   19.78
   0  -3   1 1051.58   20.96
   0   3  -1 1104.33   23.72
   0   3  -1 1028.84   25.41
   0   3  -1 1089.82   23.81
   0  -3   0 1804.38   37.61
   0   3   0 1898.81   36.49
   0  -3   0 1875.62   35.22
   0   3   0 1878.13   34.96
   0  -3   0 1888.00   34.39
   0  -3   0 1856.90   39.08
   0   3   0 1854.99   39.03
   0   3   0 1876.67   36.68
   0   3   1   50.36    3.55
   0  -3  -1   47.98    2.81
   0  -3  -1   54.17    3.65
   0   3   1   48.64    2.18
   0   3   1   44.31    2.26
   0   3   1   47.94    2.64
   0  -3  -1   44.17    2.39
   0   3   2  536.58   12.40
   0  -3  -2  533.84   12.51
   0   3   2  536.73   13.99
   0  -3  -2  529.23   12.68
   0   3   2  550.61   13.06
   0  -3  -2  541.72   14.21
   0   3   2  546.38   12.65
   0   3   3 2024.33   38.96
   0   3   3 1981.74   39.23
   0   3   3 2037.55   38.56
   0  -3  -3 1888.37   38.12
   0   3   3 1985.26   38.49
   0   3   4 2275.70   41.72
   0   3   4 2107.18   43.29
   0   3   4 2274.47   43.32
   0  -3  -4 2290.13   40.55
   0  -3  -4 2201.61   43.69
   0  -3  -4 2216.36   42.98
   0   3   4 2197.06   44.19
   0  -3  -5 1927.58   39.90
   0  -3  -5 2036.81   38.61
   0  -3  -5 1982.78   39.88
   0   3   5 1997.38   39.86
   0  -3  -6  658.35   17.01
   0  -3  -6  657.42   18.17
   0   3   6  678.58   17.64
   0  -3  -6  687.31   16.53
   0  -3  -6  703.60   16.68
   0  -3  -7  130.82    5.70
   0  -3  -7  129.48    6.28
   0   3   7  118.01    7.05
   0   3   7  128.45    3.28
   0  -3  -7  120.96    6.71
   0  -3  -8  164.09    7.61
   0   3   8  162.14    8.97
   0  -3  -8  161.48    8.31
   0   3   8  164.01    4.76
   0  -3  -9  456.87   14.87
   0  -3  -9  468.49   16.21
   0   3   9  444.10   17.34
   0   3   9  448.52   10.92
   0   3  10   12.35    2.96
   0  -3 -10   21.03    3.22
   0  -3 -10   15.30    2.52
   0  -3 -11   58.67    5.25
   0   3  11   57.18    6.48
   0  -3 -12   11.54    2.46
   0   3  12   16.31    3.67
   0  -3 -13  148.79    9.41
   0   3  13  127.05   11.10
   0   3  14  114.64   11.20
   0  -3 -14  117.03    8.81
   0  -4  11    3.37    2.22
   0   4 -11    5.10    2.17
   0   4 -10   31.87    4.49
   0  -4  10   35.71    5.72
   0   4 -10   29.47    4.24
   0   4  -9   83.12    6.94
   0  -4   9   70.06    7.55
   0  -4   8  105.92    8.81
   0   4  -8  111.98    7.64
   0   4  -7  208.23   10.21
   0  -4   7  207.96   11.77
   0   4  -7  195.90    7.49
   0   4  -6  249.39   10.96
   0  -4   6  271.07   12.68
   0   4  -6  242.17    9.13
   0   4  -6  261.37    8.25
   0  -4   6  245.41   12.09
   0   4  -5  645.87   19.16
   0   4  -5  674.64   14.95
   0  -4   5  652.96   21.02
   0  -4   5  706.13   20.76
   0   4  -5  657.01   16.36
   0   4  -4 2572.82   50.86
   0   4  -4 2684.35   49.35
   0   4  -4 2645.35   54.93
   0  -4   4 2696.77   55.72
   0  -4   4 2632.30   57.64
   0  -4   3   15.71    2.22
   0   4  -3   20.93    1.44
   0   4  -3   22.41    2.72
   0  -4   3   22.10    3.08
   0  -4   2  437.35   12.66
   0   4  -2  449.76    9.66
   0   4  -2  457.94   13.96
   0  -4   2  449.94   15.62
   0  -4   1 1798.97   40.14
   0  -4   1 1792.60   34.90
   0   4  -1 1748.22   37.54
   0   4  -1 1757.17   32.79
   0   4  -1 1773.97   37.79
   0  -4   0 3105.56   61.55
   0  -4   0 3092.61   54.41
   0  -4   0 2924.61   55.90
   0   4   0 3047.80   57.54
   0  -4  -1   38.71    2.98
   0   4   1   31.86    2.11
   0  -4  -1   29.97    3.19
   0  -4  -1   31.83    2.29
   0   4   1   31.17    2.09
   0   4   2  138.15    3.56
   0  -4  -2  133.86    5.55
   0  -4  -2  133.87    6.81
   0   4   2  122.10    4.82
   0  -4  -2  128.07    5.26
   0   4   3   64.30    1.66
   0   4   3   61.23    4.12
   0   4   3   64.07    3.85
   0  -4  -3   57.42    3.36
   0  -4  -3   56.85    4.20
   0   4   3   65.27    3.52
   0  -4  -4 1274.29   27.95
   0  -4  -4 1375.38   30.51
   0   4   4 1361.20   28.59
   0   4   4 1351.84   28.95
   0  -4  -5  984.49   22.94
   0   4   5  981.86   23.46
   0  -4  -5 1043.10   19.32
   0  -4  -6   90.05    3.54
   0   4   6   83.98    5.06
   0  -4  -6   82.42    4.74
   0  -4  -6   82.31    4.91
   0   4   6   78.14    4.79
   0   4   7   42.29    3.93
   0  -4  -7   40.72    3.47
   0  -4  -7   41.49    2.82
   0   4   7   41.86    3.64
   0  -4  -7   45.43    3.62
   0  -4  -8   66.01    4.69
   0   4   8   59.50    5.17
   0  -4  -8   71.42    4.68
   0  -4  -9   41.67    3.97
   0  -4  -9   35.64    3.38
   0  -4 -10  158.54    7.69
   0   4  10  157.55   10.03
   0  -4 -10  172.22    8.81
   0  -4 -11    5.93    1.54
   0  -4 -11   11.05    2.31
   0   4  11    5.81    2.22
   0  -4 -12  479.02   17.42
   0   4  12  409.24   19.43
   0  -4 -13  143.65    9.25
   0   4  13  119.60   10.51
   0  -4 -14   27.64    4.16
   0   4  14   23.41    4.68
   0   5 -10    5.10    2.20
   0  -5  10    8.39    2.93
   0   5  -9   71.07    6.80
   0  -5   9   67.11    7.50
   0  -5   8  210.50   12.72
   0   5  -8  217.87   11.70
   0   5  -7    5.67    1.38
   0   5  -7   10.04    2.38
   0  -5   7    3.57    1.66
   0  -5   7    8.65    2.32
   0  -5   6  201.95   11.60
   0  -5   6  186.60   10.61
   0   5  -6  193.07   10.14
   0   5  -6  187.26    8.19
   0   5  -5 1650.86   32.73
   0  -5   5 1621.62   42.06
   0   5  -5 1605.82   34.95
   0   5  -5 1636.54   39.44
   0  -5   5 1694.69   39.85
   0  -5   4    1.53    0.85
   0   5  -4    2.52    1.35
   0   5  -4    0.34    0.32
   0  -5   4    1.37    1.13
   0   5  -4    1.27    0.72
   0   5  -3    3.37    0.62
   0  -5   3    4.38    1.64
   0   5  -3    1.62    0.89
   0  -5   3    2.60    0.91
   0   5  -2  362.22   13.04
   0   5  -2  353.71    8.39
   0  -5   2  362.49   11.27
   0  -5   2  367.00   14.94
   0   5  -1  142.00    7.47
   0  -5   1  145.01    8.67
   0  -5   1  139.11    5.35
   0   5  -1  143.95    4.38
   0   5   0  216.98    6.94
   0   5   0  220.09    8.21
   0  -5   0  219.64    5.81
   0  -5   0  216.52   10.55
   0  -5  -1  583.63   10.47
   0  -5  -1  552.55   16.61
   0   5   1  539.14   13.58
   0   5   1  535.88   13.91
   0  -5  -1  551.33   18.32
   0  -5  -2    6.07    1.26
   0   5   2    6.75    1.12
   0   5   2    7.21    0.81
   0  -5  -2    5.45    1.46
   0  -5  -3  832.41   23.00
   0   5   3  842.07   19.44
   0  -5  -3  849.87   20.46
   0  -5  -4  192.84    7.43
   0   5   4  188.90    5.32
   0   5   4  195.59    4.14
   0   5   4  190.97    7.32
   0  -5  -4  189.62    8.97
   0  -5  -5   25.87    1.32
   0  -5  -5   27.75    3.17
   0  -5  -5   26.31    2.64
   0   5   5   24.83    2.14
   0   5   5   23.37    2.47
   0   5   5   25.14    1.48
   0   5   6  132.23    6.68
   0  -5  -6  143.00    6.63
   0   5   6  139.99    6.25
   0  -5  -6  138.80    3.31
   0   5   7  419.87   13.49
   0   5   7  433.39   13.94
   0  -5  -7  418.43   13.23
   0  -5  -7  408.00    9.35
   0   5   8    4.27    1.32
   0  -5  -8    1.78    0.95
   0  -5  -8    4.70    1.28
   0  -5  -8    2.54    0.70
   0   5   8    3.82    1.23
   0  -5  -9  151.71    7.99
   0  -5  -9  160.86    8.24
   0   5   9  154.85    8.45
   0   5   9  142.89    8.62
   0  -5 -10    2.45    1.05
   0  -5 -10   -0.67    0.63
   0   5  10    0.55    0.64
   0   5  10    1.09    1.39
   0  -5 -11  188.42    9.45
   0  -5 -11  190.98    9.86
   0   5  11  171.98   10.99
   0   5  11  184.36   10.27
   0  -5 -12  135.13    8.64
   0   5  12  140.02    9.24
   0   5  12  151.04   10.75
   0  -5 -13  176.59   10.50
   0   5  13  195.59   12.99
   0   5  13  180.47   11.08
   0   5  14   38.97    5.25
   0   5  14   37.25    5.91
   0   6  -9  130.17    9.98
   0  -6   9  132.75   10.49
   0  -6   8   15.74    3.41
   0   6  -8   27.49    4.33
   0   6  -7   14.14    3.04
   0   6  -7   17.10    2.54
   0  -6   7    9.39    3.07
   0  -6   7   12.67    2.87
   0   6  -6  121.33    8.44
   0   6  -6  103.60    6.17
   0  -6   6  117.06    8.23
   0  -6   5   14.56    3.25
   0  -6   5   12.31    2.58
   0   6  -5   13.71    2.09
   0   6  -5   12.18    2.49
   0  -6   4   19.55    2.85
   0   6  -4   20.50    2.35
   0   6  -4   23.67    3.59
   0  -6   4   21.18    3.85
   0  -6   3   21.24    3.72
   0  -6   3   20.49    2.57
   0   6  -3   22.18    1.71
   0   6  -3   28.26    3.76
   0   6  -2  370.50    9.14
   0  -6   2  386.58   16.74
   0   6  -2  387.37   14.66
   0  -6   2  387.79   11.61
   0  -6   1  132.73    9.06
   0   6  -1  122.84    7.52
   0  -6   1  131.16    5.05
   0   6  -1  123.37    4.29
   0  -6   0  370.05   15.65
   0   6   0  351.66    9.21
   0  -6   0  373.88    8.34
   0   6   0  350.93   10.31
   0   6   0  361.92   11.94
   0   6   1   12.00    1.53
   0  -6  -1   13.05    2.84
   0  -6  -1   10.55    2.16
   0   6   1    9.94    1.46
   0  -6  -2 1859.44   43.84
   0   6   2 1808.58   34.36
   0   6   2 1767.87   36.50
   0  -6  -2 1772.59   40.32
   0  -6  -3  254.96   11.97
   0   6   3  258.08    8.67
   0  -6  -3  247.69    9.95
   0  -6  -4  454.45   13.97
   0   6   4  439.30   12.91
   0  -6  -4  445.73   16.39
   0   6   5  307.94    7.49
   0  -6  -5  321.95   13.23
   0  -6  -5  323.74   11.14
   0   6   5  311.70    6.31
   0  -6  -5  314.58    8.66
   0   6   5  333.47   11.03
   0  -6  -6    0.65    0.76
   0   6   6    0.90    0.57
   0  -6  -6    0.01    0.30
   0   6   6    0.27    0.22
   0   6   7  128.41    6.26
   0  -6  -7  129.51    7.96
   0  -6  -7  130.35    6.84
   0   6   7  123.16    6.94
   0  -6  -8  164.78    9.14
   0  -6  -8  149.73    7.87
   0   6   8  158.23    7.84
   0   6   8  163.49    8.43
   0  -6  -9   74.64    5.67
   0   6   9   92.36    6.47
   0   6   9   80.52    6.02
   0   6  10    0.82    1.34
   0   6  10    3.32    1.53
   0  -6 -10    3.57    1.28
   0   6  11   51.57    5.30
   0  -6 -11   51.83    4.97
   0   6  11   41.56    5.08
   0  -6 -12   59.12    5.69
   0   6  12   57.53    6.34
   0   6  12   61.59    6.02
   0  -6 -13  152.67    9.73
   0   6  13  161.46   10.48
   0   6  13  144.18   10.76
   0   7  -7   50.42    6.01
   0   7  -7   44.03    4.35
   0  -7   7   45.83    6.47
   0   7  -6   45.15    5.47
   0  -7   6   38.52    5.84
   0   7  -6   43.44    4.16
   0  -7   5  214.10   13.96
   0  -7   5  233.81   11.09
   0   7  -5  228.33    9.68
   0   7  -5  230.01   12.72
   0   7  -4   70.89    6.53
   0  -7   4   56.87    4.76
   0  -7   4   70.99    7.57
   0   7  -4   73.56    4.87
   0   7  -3   52.14    5.47
   0  -7   3   58.42    4.35
   0  -7   3   52.21    6.37
   0  -7   2   29.55    4.62
   0   7  -2   25.76    1.89
   0  -7   2   28.09    2.55
   0   7  -2   20.29    3.35
   0  -7   1  141.76   10.20
   0   7  -1  142.14    5.00
   0  -7   1  147.53    5.18
   0   7  -1  157.82    9.39
   0   7   0   31.81    2.22
   0  -7   0   28.31    4.50
   0  -7   0   26.87    1.36
   0   7   0   31.16    3.95
   0   7   0   25.05    2.48
   0   7   1  693.12   17.54
   0  -7  -1  723.16   24.62
   0  -7  -2  284.86   14.22
   0   7   2  302.29    9.88
   0  -7  -2  291.72   12.93
   0   7   3  121.11    5.91
   0  -7  -3  136.55    9.34
   0  -7  -3  126.64    7.63
   0  -7  -4  404.91   16.96
   0   7   4  413.20   12.76
   0  -7  -4  424.67   14.63
   0  -7  -5   -0.03    0.73
   0  -7  -5    1.82    0.86
   0   7   5    1.99    0.86
   0   7   6  283.96   10.89
   0  -7  -6  273.49    7.26
   0  -7  -6  278.67   11.12
   0  -7  -6  282.57   13.35
   0  -7  -7  222.24   11.60
   0  -7  -7  212.46    9.58
   0   7   7  194.78    9.24
   0   7   8   53.01    4.67
   0  -7  -8   54.16    5.56
   0  -7  -8   52.87    4.69
   0   7   9   13.91    2.59
   0  -7  -9   10.42    2.40
   0  -7  -9   13.87    2.48
   0  -7 -10   23.75    3.28
   0   7  10   29.44    3.85
   0  -7 -10   17.22    3.19
   0   7  11    2.41    1.17
   0  -7 -11    2.68    1.57
   0  -7 -12  150.94    9.48
   0   7  12  168.02   10.46
   0   7  13   61.80    6.46
   0  -7 -13   71.31    6.58
   0   8  -6   50.89    4.78
   0   8  -5  127.19    9.87
   0   8  -5  137.88    7.66
   0  -8   5  130.42   11.37
   0  -8   4   46.78    6.57
   0   8  -4   51.25    4.40
   0   8  -4   55.76    6.27
   0   8  -3  176.19   11.13
   0  -8   3  165.33   12.52
   0  -8   2  175.18   12.59
   0   8  -2  198.06   11.66
   0   8  -1    1.12    1.27
   0  -8   1    1.11    1.53
   0   8   0   43.78    5.09
   0   8   0   35.94    2.53
   0  -8   0   41.29    5.63
   0   8   1    9.94    1.35
   0   8   1    8.39    2.30
   0  -8  -1   10.02    2.91
   0   8   1   11.27    1.81
   0  -8  -2    6.82    2.64
   0  -8  -2    6.41    2.00
   0   8   2    6.04    1.33
   0  -8  -3  426.60   18.73
   0  -8  -3  408.27   16.44
   0   8   3  387.01   12.56
   0  -8  -4  482.93   20.11
   0  -8  -4  466.14   17.17
   0   8   4  460.43   14.24
   0  -8  -5   25.84    2.79
   0  -8  -5   26.47    3.55
   0  -8  -5   31.38    4.73
   0   8   5   29.00    3.13
   0  -8  -6  161.47    8.87
   0  -8  -6  140.41   10.10
   0   8   6  139.43    7.57
   0  -8  -7    8.81    2.17
   0  -8  -7    8.32    2.74
   0   8   7    9.50    1.96
   0  -8  -8  406.31   17.67
   0   8   8  411.04   15.04
   0  -8  -8  394.42   15.06
   0  -8  -9  278.08   12.41
   0  -8  -9  286.25   14.38
   0   8   9  281.14   12.54
   0   8  10    0.48    0.46
   0  -8 -10    0.68    0.95
   0  -8 -10   -0.07    0.63
   0   8  11   45.85    5.21
   0  -8 -11   50.19    5.25
   0   8  12    4.62    1.77
   0  -8 -12    4.75    2.03
   0   9  -4   75.77    5.69
   0  -9   3  118.57   11.17
   0   9  -3  117.50    9.69
   0  -9   2   10.02    3.20
   0   9  -2   12.67    3.16
   0  -9   1  100.56    9.94
   0   9  -1  104.70    8.78
   0  -9   0  124.85   10.89
   0   9   0  113.99    9.03
   0   9   1   22.34    4.03
   0  -9  -1   27.85    5.20
   0   9   1   24.67    2.85
   0   9   1   23.83    2.27
   0   9   2  130.97    6.87
   0  -9  -2  135.91   11.08
   0  -9  -3  200.44   12.26
   0   9   3  230.98    9.44
   0  -9  -3  210.43   13.78
   0  -9  -4   34.54    5.36
   0   9   4   28.44    3.11
   0   9   5   63.77    4.86
   0  -9  -5   64.38    6.23
   0  -9  -5   61.39    7.17
   0  -9  -6  109.91    9.55
   0  -9  -6  100.34    7.67
   0   9   6   97.06    6.36
   0  -9  -7  202.23   10.93
   0   9   7  189.64    9.53
   0  -9  -7  199.53   12.96
   0  -9  -8  604.43   23.99
   0   9   8  606.25   19.70
   0  -9  -8  603.11   20.83
   0  -9  -9   96.22    7.48
   0   9   9   94.92    7.04
   0  -9  -9   91.44    8.46
   0   9  10   15.22    2.78
   0  -9 -10   12.05    3.01
   0  -9 -10   10.76    2.54
   0   9  11   13.34    2.70
   0  -9 -11   14.08    3.12
   0 -10   0  255.95   16.85
   0  10   0  212.94   13.47
   0 -10  -1  161.45   13.03
   0  10   1  138.99   10.75
   0 -10  -2   10.09    3.36
   0  10   2    7.45    2.54
   0  10   2    8.76    1.89
   0 -10  -3   20.29    4.70
   0  10   3   22.57    2.98
   0  10   4    6.64    1.68
   0 -10  -4    5.84    2.53
   0 -10  -4    5.28    2.64
   0 -10  -5   80.88    8.70
   0  10   5   69.49    5.42
   0 -10  -5   77.87    7.66
   0 -10  -6   10.44    2.65
   0  10   6    9.39    1.93
   0 -10  -6    7.21    2.98
   0 -10  -7  340.39   16.05
   0 -10  -7  346.45   18.57
   0  10   7  315.91   13.16
   0 -10  -8   20.38    4.33
   0  10   8   27.58    3.63
   0 -10  -9    0.03    0.94
   0  10   9    0.46    0.84
   0 -10  -9    0.89    1.11
   0  11   3   73.68    5.72
   0  11   4   25.52    3.37
   0 -11  -4   20.41    4.84
   0 -11  -5    7.39    3.33
   0  11   5    8.10    1.92
   0 -11  -6   31.25    5.90
   0  11   6   26.89    3.58
   0 -11  -7    3.43    2.54
   0 -11  -8    5.72    2.95
   1 -11  -7   29.23    5.58
   1 -11  -6    3.74    2.64
  -1  11   6    4.20    1.37
  -1  11   5   64.37    5.35
   1 -11  -5   63.33    8.22
  -1  11   4    7.82    1.83
   1 -11  -4    8.29    3.15
  -1  11   3   14.24    2.46
  -1  10   9   27.32    3.90
   1 -10  -9   25.84    4.27
   1 -10  -8   52.27    5.97
   1 -10  -8   47.17    6.24
  -1  10   8   50.03    5.01
   1 -10  -7   81.18    8.53
  -1  10   7   84.31    6.31
   1 -10  -7   84.70    7.71
  -1  10   6   82.69    6.02
   1 -10  -6   76.57    8.33
   1 -10  -6   89.96    8.06
   1 -10  -5    2.26    1.66
   1 -10  -5    1.29    1.80
  -1  10   5    0.06    0.25
   1 -10  -4    2.50    2.11
   1 -10  -4    1.51    1.35
  -1  10   4    0.08    0.54
  -1  10   3   53.25    6.77
  -1  10   3   74.51    5.30
   1 -10  -3   71.40    8.33
   1 -10  -2    5.37    2.55
  -1  10   2    9.79    1.88
  -1  10   2    6.77    2.68
   1 -10  -2    5.46    2.00
   1 -10  -1   25.83    5.06
  -1  10   1   39.62    5.40
   1 -10  -1   32.58    5.00
   1 -10   0  126.86   11.72
  -1  10   0  148.98   11.09
   1 -10   0  111.33    9.91
   1 -10   1   84.42    8.83
   1 -10   2   96.08   10.15
   1  -9 -11    1.34    1.14
  -1   9  10   25.09    3.73
   1  -9 -10   30.06    4.19
  -1   9   9   75.05    6.34
   1  -9  -9   94.68    7.32
   1  -9  -9   78.51    7.55
  -1   9   8  164.60    9.23
   1  -9  -8  174.64   10.22
   1  -9  -8  151.93   10.90
   1  -9  -7   50.80    6.21
   1  -9  -7   50.99    5.34
  -1   9   7   48.80    4.65
   1  -9  -6    4.29    1.76
   1  -9  -6    9.04    2.79
  -1   9   6    6.98    1.69
   1  -9  -5  251.12   13.00
  -1   9   5  243.30   10.26
   1  -9  -5  271.37   15.05
   1  -9  -4  180.99   12.32
  -1   9   4  173.86    8.23
   1  -9  -4  160.63   10.62
  -1   9   3   65.95    4.73
   1  -9  -3   66.49    5.88
   1  -9  -3   69.01    7.66
  -1   9   2   58.05    4.33
  -1   9   2   48.04    5.75
   1  -9  -2   47.62    6.47
   1  -9  -2   51.88    5.53
  -1   9   1    8.93    1.67
  -1   9   1    6.92    2.28
   1  -9  -1    7.52    2.85
   1  -9  -1    4.90    1.89
  -1   9   0   22.05    4.06
   1  -9   0   21.54    4.06
   1  -9   0   28.12    4.99
   1  -9   1  123.05   11.22
   1  -9   1  124.51   10.26
  -1   9  -1  115.47    9.36
   1  -9   2    4.45    2.53
  -1   9  -2    1.78    1.55
   1  -9   2    2.57    2.13
  -1   9  -3   67.51    7.38
   1  -9   3   67.94    8.38
   1  -9   3   70.79    8.38
   1  -8 -12   17.60    3.21
  -1   8  12   17.20    3.32
  -1   8  11   20.64    3.61
   1  -8 -11   20.52    3.36
  -1   8  10   21.51    3.42
   1  -8 -10   21.66    3.38
   1  -8  -9   68.65    5.77
  -1   8   9   63.44    5.68
   1  -8  -9   73.23    6.65
   1  -8  -8   86.75    6.46
  -1   8   8   88.71    6.45
   1  -8  -8   90.65    7.57
   1  -8  -7   21.35    3.22
   1  -8  -7   22.96    3.67
  -1   8   7   17.38    2.69
   1  -8  -6  573.19   21.15
  -1   8   6  512.19   16.57
   1  -8  -6  528.30   18.07
  -1   8   5  178.28    8.31
   1  -8  -5  174.99    7.33
   1  -8  -5  205.44   11.97
   1  -8  -5  189.40    9.86
   1  -8  -4   70.44    5.10
   1  -8  -4   78.06    7.36
  -1   8   4   80.25    5.08
   1  -8  -4   77.65    6.38
   1  -8  -3   10.75    2.95
   1  -8  -3   18.09    3.22
   1  -8  -3   12.35    2.30
  -1   8   3   17.63    2.26
   1  -8  -2   51.90    5.19
  -1   8   2   46.52    5.08
   1  -8  -2   52.20    6.19
  -1   8   2   50.98    3.79
   1  -8  -1   -0.01    0.76
  -1   8   1    0.12    0.71
  -1   8   1    0.96    0.70
   1  -8   0    1.15    1.56
  -1   8   0    0.58    0.94
  -1   8  -1   58.94    6.14
   1  -8   1   64.14    7.42
   1  -8   2  270.08   15.83
  -1   8  -2  251.94   13.40
   1  -8   3    3.15    2.07
  -1   8  -3    3.48    1.90
  -1   8  -4    5.48    1.97
   1  -8   4    4.85    2.52
  -1   8  -4    7.74    1.74
  -1   8  -5   63.95    6.87
   1  -8   5   60.08    7.66
   1  -7 -13    1.30    1.17
  -1   7  12    4.54    1.63
   1  -7 -12    5.32    1.88
  -1   7  11    1.57    1.28
   1  -7 -11    3.30    1.48
   1  -7 -10   28.65    3.66
  -1   7  10   29.32    3.97
   1  -7  -9  211.82   10.09
  -1   7   9  213.58   10.71
   1  -7  -9  206.68   10.72
  -1   7   8    0.67    0.67
   1  -7  -8    1.01    1.15
   1  -7  -8    0.71    0.58
  -1   7   7    9.28    1.72
   1  -7  -7   16.54    2.94
  -1   7   7   14.90    2.38
   1  -7  -7   14.20    2.32
   1  -7  -6   21.77    2.93
  -1   7   6   25.07    2.95
   1  -7  -6   26.60    3.82
  -1   7   6   19.63    2.03
   1  -7  -5  627.87   18.72
   1  -7  -5  668.84   21.97
   1  -7  -5  632.14   15.26
  -1   7   5  596.76   17.42
  -1   7   4    2.28    0.88
   1  -7  -4    3.18    1.25
   1  -7  -4    2.62    1.01
   1  -7  -4    4.00    1.57
   1  -7  -3 2681.75   55.80
  -1   7   3 2642.00   47.92
   1  -7  -3 2783.88   57.89
  -1   7   3 2738.54   53.28
   1  -7  -3 2817.48   61.52
  -1   7   2   74.65    4.36
   1  -7  -2   70.53    6.66
  -1   7   1    0.12    0.55
  -1   7   1    0.74    0.55
  -1   7   0    8.47    1.08
  -1   7   0    9.71    2.33
   1  -7   0    9.22    0.85
  -1   7   0    8.96    1.46
   1  -7   0   11.16    2.84
  -1   7  -1  563.01   19.69
  -1   7  -1  576.59   12.61
   1  -7   1  577.33   13.25
   1  -7   1  563.96   22.10
  -1   7  -2   22.60    3.53
   1  -7   2   25.14    4.37
   1  -7   2   22.28    2.14
   1  -7   3    1.51    1.47
  -1   7  -3    3.46    1.79
   1  -7   3    0.62    0.64
   1  -7   4   17.38    2.48
  -1   7  -4   19.87    2.41
   1  -7   4   15.42    3.46
  -1   7  -4   25.19    3.84
  -1   7  -5  256.39   13.59
  -1   7  -5  259.53   10.03
   1  -7   5  253.03   15.18
   1  -7   5  267.69   11.57
   1  -7   6  226.62   11.35
  -1   7  -6  253.41   13.78
  -1   7  -6  218.56    9.70
   1  -7   6  237.75   15.06
  -1   7  -7  212.12   12.95
   1  -7   7  167.48   13.80
   1  -6 -13    2.71    1.42
  -1   6  13    2.05    1.63
  -1   6  13    4.01    1.88
  -1   6  12  195.51   11.41
  -1   6  12  174.64   11.83
   1  -6 -12  192.10   10.49
  -1   6  11   17.55    3.13
   1  -6 -11   22.01    3.18
  -1   6  11   21.12    3.72
  -1   6  10  176.69   10.49
  -1   6  10  175.79    9.91
   1  -6 -10  177.49    9.21
   1  -6 -10  185.68    9.27
  -1   6   9   99.12    6.85
  -1   6   9   88.00    6.65
   1  -6  -9  108.56    6.89
   1  -6  -9   97.41    6.35
  -1   6   8    7.17    1.83
   1  -6  -8    5.03    1.45
   1  -6  -8   10.04    2.08
  -1   6   7    1.81    0.72
   1  -6  -7    1.21    0.92
  -1   6   7    2.48    1.18
   1  -6  -7    3.21    1.06
   1  -6  -6  113.37    6.20
   1  -6  -6  125.05    7.52
  -1   6   6  119.87    3.96
  -1   6   6  106.85    3.64
  -1   6   6  117.35    6.49
   1  -6  -5   16.24    1.36
  -1   6   5   13.90    1.91
   1  -6  -5   17.78    2.76
   1  -6  -5   18.07    2.38
  -1   6   5   13.61    0.99
  -1   6   4 3022.72   59.88
   1  -6  -4 3024.17   61.19
   1  -6  -4 3143.78   58.73
  -1   6   4 3017.58   55.00
  -1   6   4 3067.85   54.64
   1  -6  -4 3226.28   65.73
  -1   6   3  729.59   14.14
   1  -6  -3  744.32   20.15
   1  -6  -3  725.85   22.44
  -1   6   3  736.90   14.73
  -1   6   3  744.42   16.29
  -1   6   3  750.21   18.20
   1  -6  -3  734.69   19.15
  -1   6   2  826.23   19.21
  -1   6   2  804.31   16.49
   1  -6  -2  841.63   24.78
   1  -6  -2  819.20   22.43
  -1   6   2  800.52   18.87
   1  -6  -1   54.23    5.49
   1  -6  -1   61.10    2.03
  -1   6   1   58.25    4.10
   1  -6  -1   63.87    5.18
  -1   6   1   64.13    3.60
  -1   6   0  115.88    7.27
   1  -6   0  129.46    3.99
  -1   6   0  119.55    5.28
  -1   6   0  132.32    5.31
   1  -6   0  134.19    8.91
   1  -6   1   14.64    2.93
  -1   6  -1   10.25    1.31
  -1   6  -1   13.62    1.14
   1  -6   1   14.36    1.46
  -1   6  -1   14.01    2.50
   1  -6   2  109.69    8.36
   1  -6   2  114.84    5.36
  -1   6  -2  111.00    7.34
  -1   6  -2  114.87    3.56
  -1   6  -3   52.43    5.18
   1  -6   3   52.70    3.99
   1  -6   3   61.16    6.35
   1  -6   4    4.45    1.44
  -1   6  -4    5.80    1.29
  -1   6  -4    6.65    1.78
   1  -6   4    3.53    1.73
   1  -6   5  202.33   12.70
  -1   6  -5  215.57   11.48
  -1   6  -5  224.61    8.66
   1  -6   5  231.44   10.75
   1  -6   6   73.87    7.60
   1  -6   6   79.84    6.52
  -1   6  -6   84.09    5.27
  -1   6  -6   80.88    7.08
   1  -6   7   79.17    6.87
  -1   6  -7   81.20    7.21
  -1   6  -7   70.71    5.14
   1  -6   8    2.81    2.40
   1  -6   8    4.37    1.79
  -1   6  -8    4.31    1.76
   1  -6   9  241.87   14.07
  -1   5  14   19.72    4.58
  -1   5  13  466.83   22.03
   1  -5 -13  527.32   19.29
  -1   5  12   16.86    3.79
   1  -5 -12   37.95    4.40
  -1   5  11  101.51    8.39
   1  -5 -11  114.36    7.42
   1  -5 -10    4.88    1.59
  -1   5  10    1.23    0.99
  -1   5  10    3.79    1.41
  -1   5   9   40.51    4.18
   1  -5  -9   30.58    3.50
  -1   5   9   32.21    3.65
  -1   5   8   17.67    2.47
   1  -5  -8   17.26    2.58
  -1   5   8   21.18    2.82
   1  -5  -8   20.88    2.80
  -1   5   7    4.17    1.20
   1  -5  -7    4.36    1.41
   1  -5  -7    2.52    0.55
  -1   5   7    3.00    0.97
   1  -5  -7    2.27    1.10
   1  -5  -6  425.14   13.12
  -1   5   6  420.85   10.58
  -1   5   6  447.15   11.81
  -1   5   6  454.53   13.98
   1  -5  -6  445.21    9.33
   1  -5  -6  443.41   14.25
   1  -5  -5   32.33    3.39
   1  -5  -5   29.24    2.70
  -1   5   5   29.43    1.64
  -1   5   5   29.13    2.84
  -1   5   5   30.54    2.00
   1  -5  -4  571.29   15.31
   1  -5  -4  604.36   13.31
  -1   5   4  595.93   12.14
  -1   5   4  573.23   15.34
  -1   5   4  558.13   11.58
   1  -5  -4  597.98   17.79
  -1   5   3 1056.91   23.95
  -1   5   3 1116.17   20.79
   1  -5  -3 1098.47   27.88
  -1   5   3 1081.32   20.34
   1  -5  -3 1107.26   25.07
   1  -5  -3 1104.93   24.18
   1  -5  -2  196.04    4.61
  -1   5   2  187.90    6.63
   1  -5  -2  190.97    9.27
  -1   5   2  196.28    5.39
   1  -5  -2  192.90    8.00
  -1   5   1    0.37    0.49
   1  -5  -1    0.79    0.63
   1  -5  -1    0.42    0.16
  -1   5   1    0.43    0.44
   1  -5  -1    1.67    1.30
  -1   5   1    1.15    0.52
  -1   5   1   -0.01    0.27
  -1   5   0 1407.92   28.62
  -1   5   0 1361.83   27.65
  -1   5   0 1369.70   31.13
  -1   5   0 1349.77   31.93
   1  -5   0 1384.20   26.25
  -1   5   0 1364.89   27.98
   1  -5   0 1330.40   34.20
   1  -5   1    0.65    0.76
  -1   5  -1    1.73    0.92
   1  -5   1    1.78    0.64
  -1   5  -1    2.61    0.49
  -1   5  -1    1.12    0.48
   1  -5   2   63.16    5.82
  -1   5  -2   63.72    5.03
  -1   5  -2   57.58    2.13
   1  -5   2   60.13    3.81
   1  -5   3   34.71    4.35
  -1   5  -3   39.85    1.78
  -1   5  -3   40.13    4.03
   1  -5   3   44.81    3.68
   1  -5   4  129.98    7.19
  -1   5  -4  132.91    3.89
  -1   5  -4  137.85    5.71
  -1   5  -4  144.56    8.26
   1  -5   4  134.93    9.07
  -1   5  -5  116.73    7.58
  -1   5  -5  107.33    5.33
   1  -5   5  113.59    7.23
   1  -5   5  106.48    8.18
  -1   5  -6   73.55    6.31
   1  -5   6   75.82    6.37
   1  -5   6   78.95    7.26
  -1   5  -6   76.01    4.73
   1  -5   7  167.14   10.33
  -1   5  -7  176.68   10.28
  -1   5  -8  531.85   20.20
   1  -5   8  537.53   21.07
   1  -5   9    6.71    2.49
  -1   5  -9    7.56    2.59
   1  -5   9    6.68    2.73
   1  -5  10   24.23    4.54
  -1   4  14  141.94   12.46
   1  -4 -14  172.05   10.72
   1  -4 -13   55.90    5.63
  -1   4  13   39.40    6.33
   1  -4 -12   61.19    5.61
   1  -4 -12   44.18    5.43
  -1   4  12   46.05    6.20
   1  -4 -11  124.88    8.85
   1  -4 -11  141.95    8.24
   1  -4 -10  164.39    8.53
  -1   4  10  133.17    9.51
  -1   4  10  145.26    9.30
   1  -4 -10  150.11    7.03
   1  -4 -10  148.63    9.27
   1  -4  -9  233.61    8.89
   1  -4  -9  223.91   11.16
  -1   4   9  240.20   11.31
   1  -4  -9  233.33    9.98
   1  -4  -8    2.29    1.18
   1  -4  -8    1.39    0.73
  -1   4   8    2.22    1.10
   1  -4  -7  405.73   12.50
   1  -4  -7  395.60   10.39
  -1   4   7  407.04   12.97
   1  -4  -6  468.59   13.58
   1  -4  -6  464.25   10.54
   1  -4  -6  436.94   13.00
   1  -4  -6  482.65   15.08
  -1   4   6  451.89   13.02
   1  -4  -5  738.73   18.53
   1  -4  -5  733.37   19.37
  -1   4   5  711.54   18.30
   1  -4  -5  752.79   14.47
  -1   4   5  693.60   15.49
  -1   4   5  715.08   16.71
   1  -4  -5  716.75   17.61
   1  -4  -4  259.12    8.39
   1  -4  -4  268.67    9.53
  -1   4   4  261.55    6.46
  -1   4   4  267.18    7.07
  -1   4   4  250.62    8.69
   1  -4  -4  266.23    9.49
  -1   4   4  263.36    8.90
   1  -4  -4  285.80    6.05
  -1   4   3  748.30   14.52
   1  -4  -3  766.71   17.52
  -1   4   3  729.24   17.99
   1  -4  -3  809.16   19.86
  -1   4   3  733.74   14.38
   1  -4  -3  783.43   16.39
  -1   4   3  721.92   17.31
   1  -4  -2  159.19    3.96
   1  -4  -2  163.05    6.20
  -1   4   2  147.73    7.15
   1  -4  -2  155.66    6.09
  -1   4   2  154.66    3.87
   1  -4  -2  151.71    5.85
  -1   4   2  157.31    5.58
  -1   4   2  155.96    5.94
  -1   4   2  158.05    4.18
   1  -4  -2  151.35    7.26
  -1   4   1 2081.75   40.21
   1  -4  -1 2138.42   42.49
   1  -4  -1 2010.94   40.26
  -1   4   1 2050.78   39.47
  -1   4   1 2125.68   39.01
   1  -4  -1 2030.44   44.20
   1  -4  -1 2141.93   37.39
   1  -4   0  479.88   11.95
  -1   4   0  490.30   14.20
  -1   4   0  517.85   12.42
  -1   4   0  510.12   11.53
  -1   4   0  496.17   11.69
   1  -4   0  467.73   15.48
   1  -4   0  508.93   10.80
  -1   4  -1    2.39    0.79
   1  -4   1    2.80    0.65
  -1   4  -1    2.80    0.66
  -1   4  -1    1.22    0.76
   1  -4   1    2.56    0.59
   1  -4   1    2.60    1.15
  -1   4  -1    2.24    0.50
  -1   4  -1    1.84    0.32
  -1   4  -1    2.80    1.08
   1  -4   2  423.51   14.94
  -1   4  -2  420.30    8.43
   1  -4   2  394.80   10.13
   1  -4   2  432.46   11.91
  -1   4  -2  424.99   13.46
   1  -4   3   14.73    2.61
  -1   4  -3   12.88    0.88
  -1   4  -3   14.27    2.16
   1  -4   3   13.14    2.02
  -1   4  -4  453.27    9.57
  -1   4  -4  426.33   11.37
   1  -4   4  439.23   16.16
   1  -4   4  439.48   14.43
  -1   4  -4  447.51   14.78
  -1   4  -5   23.73    2.98
  -1   4  -5   24.41    1.54
   1  -4   5   26.14    3.61
   1  -4   5   24.26    3.18
  -1   4  -5   23.86    2.22
   1  -4   6 1496.00   36.51
  -1   4  -6 1414.58   34.83
   1  -4   6 1459.67   37.16
  -1   4  -6 1356.76   30.52
   1  -4   7   77.04    6.70
  -1   4  -7   69.00    5.89
   1  -4   8   43.61    5.34
  -1   4  -8   36.70    4.48
  -1   4  -9   28.60    4.04
   1  -4   9   28.98    4.98
   1  -4   9   28.95    4.75
  -1   4 -10   90.73    7.71
   1  -4  10   98.61    9.07
  -1   4 -10   88.03    7.70
   1  -4  10   78.70    9.00
  -1   4 -11   50.21    6.08
  -1   3  14   75.03    9.37
  -1   3  13   79.60    9.13
   1  -3 -13   92.78    8.10
   1  -3 -13   87.88    7.18
   1  -3 -12   52.64    5.79
  -1   3  12   49.48    6.93
   1  -3 -12   62.97    5.74
   1  -3 -11   56.57    5.74
   1  -3 -11   46.19    4.60
  -1   3  11   47.21    6.13
  -1   3  10  334.95   16.16
   1  -3 -10  369.31   11.15
   1  -3 -10  341.46   13.07
  -1   3  10  366.00   16.23
   1  -3 -10  362.82   14.83
  -1   3   9   17.56    1.65
   1  -3  -9   17.99    2.91
  -1   3   9   17.43    3.02
   1  -3  -9   20.32    2.13
   1  -3  -9   22.08    2.82
   1  -3  -8   93.91    6.34
   1  -3  -8   87.36    5.41
  -1   3   8   86.29    3.48
   1  -3  -8   97.69    4.62
  -1   3   8   90.47    6.43
  -1   3   7  367.05    8.29
  -1   3   7  377.80   13.23
   1  -3  -7  392.61   10.74
   1  -3  -7  399.70   12.20
   1  -3  -7  384.06   13.35
   1  -3  -6  849.13   18.97
   1  -3  -6  806.90   19.85
   1  -3  -6  826.89   21.62
  -1   3   6  802.41   20.81
   1  -3  -6  833.73   18.73
   1  -3  -5  196.96    8.02
  -1   3   5  204.26    7.63
   1  -3  -5  185.81    6.84
   1  -3  -5  196.91    5.83
  -1   3   5  187.71    7.07
  -1   3   4 1616.82   32.45
  -1   3   4 1610.40   31.60
   1  -3  -4 1540.20   31.97
  -1   3   4 1629.85   31.48
   1  -3  -4 1574.08   32.50
   1  -3  -4 1589.36   33.69
   1  -3  -4 1621.63   29.75
  -1   3   3 6070.38  110.47
  -1   3   3 6020.93  110.86
  -1   3   3 6022.87  110.29
  -1   3   3 6083.61  107.99
   1  -3  -3 5739.38  109.45
   1  -3  -3 6128.76  111.23
  -1   3   3 6150.31  107.59
   1  -3  -3 6055.31  111.01
  -1   3   2   77.41    4.17
   1  -3  -2   74.43    4.18
  -1   3   2   69.97    2.17
  -1   3   2   70.83    3.28
   1  -3  -2   68.96    3.52
  -1   3   2   74.74    2.18
  -1   3   2   74.98    3.35
  -1   3   2   66.27    3.39
   1  -3  -2   72.56    3.32
   1  -3  -2   69.59    3.13
   1  -3  -1   40.98    3.16
  -1   3   1   39.84    3.14
  -1   3   1   42.35    2.45
  -1   3   1   43.68    2.40
   1  -3  -1   39.11    2.29
   1  -3  -1   42.08    2.79
  -1   3   1   43.24    2.22
  -1   3   1   41.14    1.84
   1  -3  -1   41.85    1.47
   1  -3  -1   41.16    2.60
  -1   3   0   11.89    1.40
   1  -3   0   12.29    1.83
   1  -3   0   10.70    1.48
   1  -3   0   12.17    1.12
  -1   3   0   11.54    0.99
  -1   3   0   13.03    1.11
   1  -3   0   11.33    0.93
  -1   3   0   10.87    1.49
  -1   3   0   12.12    1.85
  -1   3   0   11.15    1.16
  -1   3  -1 4166.02   76.28
  -1   3  -1 3891.97   78.42
   1  -3   1 4141.26   73.99
   1  -3   1 4202.11   72.92
  -1   3  -1 3934.50   75.99
  -1   3  -1 3970.41   72.53
  -1   3  -1 4351.55   72.30
   1  -3   1 4247.22   78.44
  -1   3  -1 4195.01   75.33
   1  -3   2  635.81   15.72
  -1   3  -2  646.61   16.55
  -1   3  -2  649.28   12.04
  -1   3  -2  639.42   18.07
   1  -3   2  641.36   13.59
   1  -3   2  648.91   18.28
  -1   3  -2  659.78   16.81
   1  -3   3  347.31   11.26
   1  -3   3  339.03    8.49
  -1   3  -3  362.98    7.38
  -1   3  -3  352.43   11.41
   1  -3   3  352.56   12.68
   1  -3   4   69.74    5.25
  -1   3  -4   72.99    3.45
   1  -3   4   78.66    5.23
  -1   3  -4   75.66    2.69
  -1   3  -4   75.65    4.86
   1  -3   5 1212.80   30.22
  -1   3  -5 1197.43   25.12
   1  -3   5 1172.17   29.70
  -1   3  -5 1215.31   28.60
  -1   3  -5 1228.18   23.27
   1  -3   5 1135.95   21.87
   1  -3   6    1.14    0.34
   1  -3   6    1.02    0.64
  -1   3  -6    1.21    0.47
  -1   3  -7  117.61    7.26
  -1   3  -7  118.80    4.86
   1  -3   7  114.20    8.13
  -1   3  -8  179.25    9.66
   1  -3   8  171.31   10.75
  -1   3  -9  178.37   10.11
  -1   3  -9  206.16   10.81
   1  -3   9  186.13   12.49
   1  -3   9  194.81   12.16
  -1   3 -10   42.09    4.96
  -1   3 -10   34.68    4.46
   1  -3  10   35.88    5.50
   1  -3  10   27.67    4.90
  -1   3 -11   38.77    5.04
   1  -3  11   45.75    6.32
   1  -3  11   30.27    5.41
  -1   3 -11   40.43    5.21
   1  -3  12   16.69    4.33
  -1   3 -12   33.77    5.07
   1  -2 -14  140.65   10.31
  -1   2  13    2.46    1.93
   1  -2 -13    3.79    1.68
   1  -2 -13    3.90    1.43
   1  -2 -12    3.47    1.54
   1  -2 -12    6.64    2.10
  -1   2  12    3.47    2.27
  -1   2  11  285.13   15.76
   1  -2 -11  284.25   13.33
   1  -2 -11  314.66   13.95
   1  -2 -10   52.02    5.14
  -1   2  10   57.62    6.47
  -1   2  10   61.35    6.53
   1  -2 -10   56.97    5.21
   1  -2  -9  273.10   11.92
   1  -2  -9  300.91   12.08
  -1   2   9  303.87   14.10
   1  -2  -8 2768.87   57.72
   1  -2  -8 2699.54   53.62
  -1   2   8 2730.51   60.17
   1  -2  -8 2857.15   57.14
   1  -2  -7  132.63    7.03
   1  -2  -7  144.54    7.00
  -1   2   7  138.49    7.78
  -1   2   6  259.70   10.33
   1  -2  -6  271.16   10.05
   1  -2  -5  183.07    6.59
   1  -2  -5  184.77    7.44
  -1   2   5  203.77    6.49
   1  -2  -5  192.97    5.53
   1  -2  -5  196.74    6.73
   1  -2  -4 8139.73  148.52
  -1   2   4 7857.76  149.21
   1  -2  -4 8300.43  147.33
  -1   2   4 8984.23  148.85
   1  -2  -4 7910.38  149.88
  -1   2   4 8583.25  148.96
   1  -2  -4 8447.94  147.89
  -1   2   4 8168.38  149.83
  -1   2   3   97.07    2.67
  -1   2   3  114.52    4.06
  -1   2   3  101.98    3.77
   1  -2  -3   99.41    3.69
  -1   2   3  101.32    3.34
   1  -2  -3   97.49    3.12
   1  -2  -3   98.82    3.78
   1  -2  -3  102.22    4.45
  -1   2   3  106.90    4.47
  -1   2   2  173.93    4.26
   1  -2  -2  165.35    5.40
  -1   2   2  180.91    5.13
  -1   2   2  167.53    4.71
   1  -2  -2  171.90    4.21
  -1   2   2  185.79    5.69
   1  -2  -2  176.74    5.65
   1  -2  -2  170.11    4.92
   1  -2  -2  171.97    4.02
  -1   2   2  179.71    4.26
   1  -2  -1    7.27    1.02
  -1   2   1    6.67    0.54
  -1   2   1    6.76    0.77
  -1   2   1    7.92    0.86
  -1   2   1    7.33    0.78
   1  -2  -1    7.16    0.79
  -1   2   1    8.02    1.12
   1  -2  -1    7.02    0.52
   1  -2  -1    7.08    0.89
   1  -2  -1    8.62    0.91
  -1   2   0 3986.78   75.28
  -1   2   0 4070.46   74.77
   1  -2   0 4190.58   76.63
  -1   2   0 4174.81   76.87
   1  -2   0 4135.86   73.66
  -1   2   0 4073.68   74.15
  -1   2   0 4177.82   73.53
   1  -2   0 4100.40   76.21
   1  -2   0 3954.68   75.34
  -1   2  -1    8.86    1.11
   1  -2   1    9.79    1.24
  -1   2  -1    8.43    1.47
   1  -2   1    8.02    0.96
   1  -2   1    7.10    0.62
   1  -2   1    9.16    1.36
  -1   2  -1    7.16    1.10
  -1   2  -2  142.48    6.58
   1  -2   2  133.43    5.32
   1  -2   2  145.01    6.30
   1  -2   2  136.15    3.75
  -1   2  -2  144.24    5.57
  -1   2  -2  146.80    5.86
   1  -2   2  134.92    5.54
  -1   2  -3  732.65   17.58
   1  -2   3  712.86   13.21
  -1   2  -3  723.87   14.89
   1  -2   3  708.63   17.98
  -1   2  -3  736.18   18.55
  -1   2  -3  712.42   19.38
  -1   2  -3  724.66   19.75
  -1   2  -3  763.54   13.91
  -1   2  -4   87.09    3.61
   1  -2   4   83.73    5.25
   1  -2   4   92.15    5.49
  -1   2  -4   88.19    3.04
  -1   2  -4   90.26    4.91
   1  -2   4   83.17    2.41
  -1   2  -5    1.29    0.87
   1  -2   5    1.50    0.34
  -1   2  -5    0.12    0.26
   1  -2   5    1.02    0.91
   1  -2   6    1.80    1.07
  -1   2  -6    2.36    0.97
   1  -2   6    2.70    0.52
  -1   2  -6    2.80    0.72
   1  -2   7  521.02   18.43
  -1   2  -7  488.52   15.79
  -1   2  -7  490.29   12.70
   1  -2   8  282.39   13.81
  -1   2  -8  278.05    9.21
  -1   2  -8  270.18   11.67
  -1   2  -8  267.19   11.34
   1  -2   9    7.79    2.58
  -1   2  -9    4.21    1.18
  -1   2  -9    4.29    1.48
   1  -2   9    2.63    1.72
  -1   2  -9    9.13    2.11
   1  -2  10  459.13   20.12
   1  -2  10  410.73   19.04
  -1   2 -10  399.02   15.99
  -1   2 -10  411.00   16.43
   1  -2  11   14.03    3.33
   1  -2  11   12.15    3.52
  -1   2 -11   18.09    3.28
  -1   2 -11   19.56    3.28
   1  -2  12    9.36    3.17
  -1   2 -12   11.18    3.02
  -1   2 -12    9.68    2.57
   1  -2  12   10.62    3.31
   1  -1 -14    4.51    2.09
   1  -1 -13   50.31    5.69
  -1   1  13   46.06    7.13
   1  -1 -12  279.74   13.49
  -1   1  12  255.47   16.40
   1  -1 -12  278.56   13.53
   1  -1 -12  258.57   12.76
   1  -1 -11    3.16    1.41
   1  -1 -11    4.38    1.61
  -1   1  11    4.46    2.49
   1  -1 -11    2.89    1.30
  -1   1  10   19.05    3.64
   1  -1 -10   16.23    2.70
   1  -1 -10   20.63    3.02
  -1   1  10   13.38    3.26
   1  -1 -10   18.22    2.85
  -1   1   9  861.10   27.85
   1  -1  -9  847.38   23.99
   1  -1  -9  896.33   23.50
   1  -1  -9  880.11   23.53
  -1   1   8   50.36    5.30
   1  -1  -8   53.43    3.86
   1  -1  -8   64.36    4.61
   1  -1  -8   47.81    4.25
   1  -1  -8   58.18    4.29
   1  -1  -7  679.50   17.05
  -1   1   7  673.31   21.19
   1  -1  -7  729.01   18.42
   1  -1  -7  718.19   18.15
   1  -1  -7  665.66   18.62
   1  -1  -6   33.24    2.69
   1  -1  -6   27.92    2.75
  -1   1   6   28.21    2.26
   1  -1  -6   29.83    2.62
   1  -1  -6   28.58    2.26
  -1   1   6   29.90    3.37
   1  -1  -5    2.51    0.63
  -1   1   5    3.05    1.17
   1  -1  -5    1.63    0.73
   1  -1  -5    2.58    0.78
   1  -1  -5    1.68    0.63
   1  -1  -5    1.96    0.82
  -1   1   5    1.43    0.52
   1  -1  -4  227.34    7.56
  -1   1   4  227.55    8.23
   1  -1  -4  226.35    7.61
  -1   1   4  238.81    7.51
  -1   1   4  250.69    6.54
   1  -1  -4  233.56    7.12
  -1   1   4  252.63    7.32
   1  -1  -4  251.28    7.03
   1  -1  -3 1072.11   23.11
  -1   1   3 1174.04   22.48
  -1   1   3 1062.39   23.32
   1  -1  -3 1137.52   22.66
  -1   1   3 1196.49   21.66
   1  -1  -3 1063.78   22.09
  -1   1   3 1120.79   22.97
   1  -1  -2 1322.27   25.69
  -1   1   2 1304.19   25.50
   1  -1  -2 1236.50   24.58
   1  -1  -2 1325.99   24.57
  -1   1   2 1319.72   24.79
  -1   1   2 1308.14   25.07
   1  -1  -1 7207.77  127.21
   1  -1   0 1893.24   32.83
   1  -1   0 1824.19   34.10
  -1   1   0 1745.65   33.06
   1  -1   0 1864.67   34.24
  -1   1   0 1738.04   34.17
  -1   1   0 1807.39   33.45
  -1   1   0 1775.66   32.96
  -1   1   0 1800.85   32.45
   1  -1   0 1900.84   32.76
  -1   1   0 1839.37   34.37
   1  -1   0 1746.51   33.30
  -1   1   0 1873.28   32.59
   1  -1   0 1726.54   33.44
   1  -1   1   33.18    2.24
  -1   1  -1   39.92    2.45
   1  -1   1   40.62    1.17
   1  -1   1   41.06    2.14
  -1   1  -1   40.15    2.16
   1  -1   1   39.17    2.01
   1  -1   1   43.33    2.40
  -1   1  -1   41.79    2.11
  -1   1  -2  227.17    7.12
  -1   1  -2  221.60    7.31
   1  -1   2  216.13    6.48
   1  -1   2  211.18    6.91
   1  -1   2  211.04    6.72
  -1   1  -2  210.79    6.36
  -1   1  -2  214.20    4.89
   1  -1   3  190.88    7.09
   1  -1   3  178.94    6.35
  -1   1  -3  182.50    7.12
   1  -1   3  185.98    4.70
  -1   1  -3  177.02    4.61
  -1   1  -3  194.44    6.41
  -1   1  -3  187.62    7.71
  -1   1  -3  183.92    7.06
   1  -1   3  183.54    4.39
   1  -1   4  986.60   18.59
   1  -1   4  807.30   22.15
  -1   1  -4  866.74   20.99
   1  -1   4  922.18   21.48
  -1   1  -4  960.98   19.04
  -1   1  -4  939.90   22.87
   1  -1   4  986.71   18.93
  -1   1  -5  217.17    6.63
  -1   1  -5  222.04    8.19
   1  -1   5  216.34    6.13
   1  -1   5  209.69    9.26
   1  -1   5  217.71    6.31
  -1   1  -6    5.06    0.95
   1  -1   6    8.18    1.88
  -1   1  -6    5.30    1.38
   1  -1   6    5.36    0.86
  -1   1  -6    7.66    1.44
  -1   1  -7    6.11    1.51
   1  -1   7    1.74    1.09
   1  -1   7    3.61    0.74
  -1   1  -7    6.31    1.41
  -1   1  -7    4.72    1.11
  -1   1  -8  201.35    9.24
  -1   1  -8  221.05    9.88
   1  -1   8  221.16   11.73
  -1   1  -8  213.44    8.21
   1  -1   8  205.81   10.90
  -1   1  -9  819.56   20.90
  -1   1  -9  752.95   23.13
  -1   1  -9  817.04   23.13
   1  -1   9  806.41   25.84
   1  -1   9  873.14   27.56
  -1   1 -10   85.95    6.56
   1  -1  10   94.46    7.92
  -1   1 -10  105.53    7.43
   1  -1  10  100.85    8.85
  -1   1 -11   21.98    3.53
   1  -1  11   25.09    4.20
  -1   1 -11   25.27    3.70
   1  -1  11   28.91    4.85
   1  -1  12  172.79   12.74
  -1   1 -12  143.67   10.04
   1  -1  12  152.27   11.03
  -1   1 -12  140.52    9.67
  -1   1 -13    7.78    2.55
   1   0 -13   75.35    6.99
  -1   0  13   61.58    8.24
   1   0 -13   66.40    6.54
   1   0 -12   10.43    2.53
  -1   0  12    5.70    2.61
   1   0 -12    8.47    2.35
   1   0 -12    7.20    2.03
   1   0 -11  268.46   12.47
   1   0 -11  258.93   12.30
   1   0 -11  256.30   11.94
  -1   0  11  265.91   15.79
   1   0 -10  103.31    6.83
  -1   0  10   92.62    8.58
  -1   0  10   97.89    8.97
   1   0 -10   88.94    6.42
   1   0 -10  103.11    6.98
   1   0  -9   13.46    2.33
   1   0  -9   11.38    2.02
   1   0  -9   16.18    2.42
  -1   0   9   14.10    3.15
  -1   0   9   16.94    3.56
   1   0  -8  680.87   19.51
   1   0  -8  697.62   19.48
   1   0  -8  730.63   19.15
  -1   0   8  725.16   24.14
   1   0  -7   29.27    2.92
   1   0  -7   30.52    3.07
   1   0  -7   31.83    3.01
   1   0  -7   33.94    2.96
  -1   0   7   27.93    3.83
   1   0  -6  222.33    8.49
   1   0  -6  241.25    8.53
   1   0  -6  245.98    8.10
  -1   0   6  221.60   10.58
  -1   0   6  235.53    8.00
   1   0  -6  241.74    8.52
   1   0  -5   22.47    1.93
  -1   0   5   18.00    1.75
   1   0  -5   24.54    2.17
   1   0  -5   23.07    2.15
  -1   0   5   24.19    2.89
   1   0  -5   20.29    2.09
   1   0  -4   22.67    1.69
  -1   0   4   21.69    1.66
   1   0  -4   21.83    1.92
   1   0  -4   26.04    2.00
  -1   0   4   21.99    1.80
  -1   0   4   24.25    1.86
   1   0  -4   20.02    2.18
  -1   0   4   21.90    2.53
   1   0  -4   21.23    1.75
  -1   0   3  366.70    8.33
  -1   0   3  364.82    8.80
   1   0  -3  377.28    8.33
  -1   0   3  370.89    8.91
   1   0  -3  340.94    8.47
   1   0  -3  371.83    8.97
   1   0  -3  359.62   10.03
   1   0  -3  345.16    9.02
  -1   0   3  348.93   10.40
   1   0  -2 4515.85   78.61
  -1   0   2 4306.64   77.76
  -1   0   2 4534.74   78.74
  -1   0   2 4293.85   79.97
   1   0  -2 4185.96   78.73
   1   0  -2 4340.32   79.53
  -1   0   2 4656.13   78.74
  -1   0   1 1524.44   27.69
  -1   0   1 1548.53   27.71
   1   0  -1 1432.55   27.84
   1   0  -1 1537.43   27.68
   1   0  -1 1471.27   27.71
  -1   0   1 1569.31   27.65
  -1   0   1 1509.28   28.08
   1   0   1  655.05   13.22
  -1   0  -1  660.98   13.41
   1   0   1  636.37   13.09
   1   0   1  686.35   13.13
  -1   0  -1  635.55   13.03
  -1   0  -1  659.73   12.45
  -1   0  -1  668.60   13.32
  -1   0  -2 1066.68   20.01
   1   0   2 1005.03   19.99
  -1   0  -2 1045.79   19.43
  -1   0  -2  981.09   20.56
   1   0   2  989.76   20.41
   1   0   2  974.98   20.22
  -1   0  -3 4118.38   72.24
   1   0   3 3918.04   73.99
  -1   0  -3 3983.93   72.92
   1   0   3 4078.09   71.45
   1   0   3 4015.51   73.64
  -1   0  -4    8.29    1.54
   1   0   4    9.34    1.26
  -1   0  -4    9.17    1.09
   1   0   4   10.67    1.63
   1   0   4   11.34    1.18
  -1   0  -4    9.32    1.21
   1   0   4    7.92    1.35
  -1   0  -4    9.55    1.38
  -1   0  -5  349.58   10.91
   1   0   5  327.88    8.94
  -1   0  -5  313.17    9.77
  -1   0  -5  314.96   10.24
   1   0   5  310.18   10.72
  -1   0  -5  330.31    9.20
   1   0   5  332.60    8.67
   1   0   5  323.51   11.53
  -1   0  -6  118.93    5.25
  -1   0  -6  117.95    5.94
   1   0   6  116.66    6.90
   1   0   6  102.27    6.05
  -1   0  -6  122.00    5.73
   1   0   6  117.81    4.95
   1   0   7  182.03    9.67
  -1   0  -7  186.58    7.35
  -1   0  -7  176.00    8.16
  -1   0  -7  186.73    7.97
   1   0   7  186.25    8.91
   1   0   8  120.09    8.27
   1   0   8  121.88    7.54
  -1   0  -8  114.44    6.58
  -1   0  -8  119.58    6.17
  -1   0  -8  131.29    7.17
   1   0   9  322.37   15.07
   1   0   9  291.60   12.94
  -1   0  -9  314.11   12.85
  -1   0  -9  306.26   11.24
  -1   0  -9  293.49   11.98
  -1   0 -10   87.34    6.40
   1   0  10   89.37    7.05
   1   0  10   77.75    7.58
  -1   0 -10   85.65    6.65
   1   0  11  104.49    8.03
  -1   0 -11  115.49    8.32
   1   0  11  104.13    9.28
  -1   0 -11  116.75    7.93
  -1   0 -12   22.89    3.84
   1   0  12   29.16    5.02
  -1   0 -12   23.19    3.75
   1   0  12   21.98    3.69
  -1   0 -13   80.60    7.67
  -1   0 -13   67.34    6.63
   1   0  13   80.27    9.04
  -1   0 -14   29.56    5.02
   1   1 -12   19.06    3.39
  -1  -1  12   22.46    5.00
   1   1 -12   21.80    3.67
   1   1 -11  203.31   10.50
   1   1 -11  199.68   10.55
   1   1 -11  192.41   10.74
  -1  -1  11  203.92   14.09
  -1  -1  10    1.97    2.00
   1   1 -10    1.34    0.89
   1   1 -10    1.94    1.31
   1   1 -10    1.56    0.99
   1   1  -9  252.61   11.04
   1   1  -9  243.39   10.51
   1   1  -9  245.20   10.46
  -1  -1   9  251.27   14.44
  -1  -1   9  263.34   14.09
  -1  -1   8  157.66   10.60
   1   1  -8  166.08    7.77
   1   1  -8  161.58    8.06
  -1  -1   8  160.16   10.16
   1   1  -8  171.46    8.03
   1   1  -7  173.44    7.85
   1   1  -7  177.22    7.70
   1   1  -7  171.30    7.45
  -1  -1   7  178.86   10.48
   1   1  -6  547.56   16.39
   1   1  -6  604.73   15.33
  -1  -1   6  569.20   19.36
   1   1  -6  554.34   15.12
  -1  -1   5  704.42   20.81
  -1  -1   5  706.59   15.88
   1   1  -5  741.57   16.97
   1   1  -5  673.21   16.69
   1   1  -5  728.03   18.57
  -1  -1   5  716.67   17.43
  -1  -1   4   12.43    1.45
   1   1  -4   15.06    1.84
   1   1  -4   10.85    1.27
   1   1  -4   12.36    1.37
  -1  -1   4   12.44    1.17
  -1  -1   4   14.10    2.20
   1   1  -4   10.94    1.29
  -1  -1   4   11.68    1.49
   1   1  -3   42.37    2.39
  -1  -1   3   44.72    2.12
   1   1  -3   41.54    2.33
   1   1  -3   42.98    3.17
   1   1  -3   44.65    2.92
  -1  -1   3   40.46    2.62
   1   1  -3   42.51    2.30
  -1  -1   3   44.08    3.44
  -1  -1   3   42.41    2.48
   1   1  -2 1096.34   20.89
  -1  -1   2 1061.77   23.39
  -1  -1   2 1059.65   22.20
   1   1  -2 1041.61   21.25
   1   1  -2 1094.97   22.96
   1   1  -2 1108.57   21.08
  -1  -1   2 1089.16   20.56
   1   1  -2 1094.95   22.53
   1   1  -1 3583.28   66.13
   1   1  -1 3779.35   66.58
  -1  -1   1 3517.52   66.37
  -1  -1   1 3744.51   66.71
   1   1   0 3155.25   57.08
   1   1   0 3161.11   55.94
  -1  -1   0 3156.12   57.24
  -1  -1   0 3133.86   56.51
  -1  -1  -1   20.41    1.07
  -1  -1  -1   22.59    1.11
   1   1   1   20.63    0.95
  -1  -1  -1   20.21    1.04
   1   1   1   20.87    1.08
   1   1   1   21.63    1.04
   1   1   2  174.17    5.46
  -1  -1  -2  180.16    4.55
  -1  -1  -2  171.36    4.81
  -1  -1  -2  188.67    5.91
  -1  -1  -2  175.20    5.22
   1   1   2  172.68    5.03
   1   1   2  179.83    4.66
   1   1   3  702.87   14.96
  -1  -1  -3  658.38   15.77
   1   1   3  767.12   15.86
   1   1   3  671.51   14.19
  -1  -1  -3  668.47   14.81
   1   1   3  679.58   14.95
   1   1   3  656.33   15.61
  -1  -1  -3  746.23   16.05
   1   1   4   41.77    2.49
   1   1   4   43.35    2.65
   1   1   4   46.15    2.84
   1   1   4   43.13    2.65
  -1  -1  -4   44.36    2.71
  -1  -1  -4   46.75    3.08
  -1  -1  -4   42.64    3.14
   1   1   4   39.89    3.03
   1   1   5  278.28    8.66
  -1  -1  -5  303.85    9.72
   1   1   5  248.81    9.68
   1   1   5  302.82    8.82
  -1  -1  -5  285.34    8.97
   1   1   5  315.00    9.38
  -1  -1  -5  266.23   10.02
   1   1   6    6.64    1.59
  -1  -1  -6    5.36    1.30
  -1  -1  -6    3.39    0.94
   1   1   6    4.23    1.05
   1   1   6    4.15    0.91
  -1  -1  -6    4.23    0.99
  -1  -1  -7   29.11    2.87
   1   1   7   28.28    3.52
  -1  -1  -7   24.23    2.55
   1   1   7   25.79    2.72
  -1  -1  -7   31.68    3.27
  -1  -1  -8   69.56    4.92
  -1  -1  -8   79.76    5.62
  -1  -1  -8   67.56    4.71
   1   1   8   69.61    5.99
   1   1   8   69.13    4.91
  -1  -1  -9  103.02    6.47
   1   1   9   96.28    6.29
   1   1   9  100.89    7.80
  -1  -1  -9  110.55    7.13
   1   1  10  632.97   19.64
  -1  -1 -10  641.93   21.01
  -1  -1 -10  627.62   19.74
   1   1  10  623.10   23.07
   1   1  11    1.54    1.51
   1   1  11    1.96    1.13
  -1  -1 -11    2.17    1.06
  -1  -1 -12   37.84    4.91
  -1  -1 -12   26.97    3.91
   1   1  12   30.07    5.09
  -1  -1 -13  185.18   12.27
   1   1  13  191.51   13.86
  -1  -1 -14    2.09    1.70
  -1  -2  12  434.50   22.50
   1   2 -12  370.92   16.36
   1   2 -12  404.28   17.61
   1   2 -11    7.54    2.14
   1   2 -11    7.51    2.23
  -1  -2  11    2.16    2.01
  -1  -2  10   16.61    3.88
   1   2 -10   22.16    3.38
   1   2 -10   18.66    2.71
   1   2 -10   21.32    3.16
  -1  -2   9  281.77   15.09
   1   2  -9  272.25   11.93
   1   2  -9  266.17   10.99
   1   2  -9  268.19   11.45
   1   2  -8  308.50   12.28
  -1  -2   8  330.11   16.44
   1   2  -8  302.99   11.28
   1   2  -8  305.77   11.73
  -1  -2   8  295.80   14.78
   1   2  -7  882.51   22.37
   1   2  -7  847.49   21.41
  -1  -2   7  872.90   26.59
  -1  -2   7  849.78   27.80
  -1  -2   6  104.76    6.01
   1   2  -6  105.37    5.60
   1   2  -6  102.34    5.16
  -1  -2   6  105.28    7.87
   1   2  -5  153.09    6.63
   1   2  -5  145.50    6.07
  -1  -2   5  167.35    7.43
  -1  -2   5  155.13    8.99
   1   2  -5  164.01    6.13
  -1  -2   4   20.42    1.48
  -1  -2   4   23.37    3.03
   1   2  -4   19.76    2.04
  -1  -2   4   24.37    2.55
   1   2  -4   21.62    1.92
   1   2  -4   21.89    1.82
   1   2  -4   19.41    2.51
  -1  -2   3   58.58    2.40
   1   2  -3   62.94    3.49
   1   2  -3   54.44    3.94
  -1  -2   3   56.70    3.86
  -1  -2   3   53.54    4.22
   1   2  -3   59.28    2.94
   1   2  -3   62.24    4.24
   1   2  -3   58.53    2.72
   1   2  -2  188.66    5.07
  -1  -2   2  188.71    7.51
  -1  -2   2  192.52    4.87
   1   2  -2  200.34    7.53
  -1  -2   2  185.15    7.19
   1   2  -2  181.52    6.26
   1   2  -2  198.13    7.21
  -1  -2   1  510.93   11.17
  -1  -2   1  554.84   13.90
   1   2  -1  518.27   12.81
   1   2  -1  516.80   10.68
  -1  -2   1  553.21   13.32
   1   2  -1  563.04   13.97
  -1  -2   1  529.23   10.79
   1   2  -1  529.03   12.63
   1   2   0  128.20    4.27
   1   2   0  125.43    3.47
   1   2   0  125.64    3.82
   1   2   0  129.05    3.71
  -1  -2   0  124.85    4.19
  -1  -2   0  124.77    4.54
  -1  -2   0  129.26    3.10
  -1  -2   0  125.97    5.13
  -1  -2  -1  337.36    9.42
   1   2   1  358.37    6.84
   1   2   1  338.84    6.60
  -1  -2  -1  344.66    8.07
  -1  -2  -1  344.21    8.23
   1   2   1  368.11    9.42
   1   2   1  338.91    7.87
  -1  -2  -1  345.83    7.18
   1   2   1  344.05    8.16
  -1  -2  -1  358.88    6.81
  -1  -2  -2  167.91    5.76
  -1  -2  -2  174.76    5.09
  -1  -2  -2  175.34    4.73
   1   2   2  180.55    5.09
  -1  -2  -2  177.72    5.23
   1   2   2  166.94    4.36
   1   2   2  185.71    5.30
  -1  -2  -3  107.34    4.02
   1   2   3  106.79    4.08
  -1  -2  -3  100.49    3.00
   1   2   3  102.48    3.90
  -1  -2  -3  103.32    4.11
   1   2   3  103.27    3.95
   1   2   3  104.65    4.92
   1   2   4 1103.15   22.89
   1   2   4 1100.35   23.18
   1   2   4 1099.83   23.61
  -1  -2  -4 1054.05   22.90
  -1  -2  -4 1089.75   23.25
   1   2   4 1166.37   24.37
  -1  -2  -4 1079.87   21.65
   1   2   4 1078.13   23.66
  -1  -2  -5 1856.90   38.88
  -1  -2  -5 1947.49   38.07
  -1  -2  -5 1908.25   40.23
   1   2   5 1878.06   39.52
   1   2   5 1871.01   35.53
   1   2   5 1866.31   38.52
   1   2   6  997.67   20.89
  -1  -2  -6  997.02   24.26
   1   2   6  988.01   24.81
  -1  -2  -6 1029.53   25.01
   1   2   7   -0.31    0.61
   1   2   7    0.92    0.51
  -1  -2  -8   62.97    5.25
   1   2   8   58.36    3.70
   1   2   8   55.03    5.25
   1   2   9 1612.34   35.06
  -1  -2  -9 1700.56   40.09
   1   2   9 1623.18   41.29
  -1  -2 -10  512.53   18.52
   1   2  10  466.07   14.44
   1   2  10  469.87   19.17
   1   2  11   37.52    5.30
  -1  -2 -11   52.61    5.64
   1   2  11   45.91    4.01
   1   2  12  222.87   13.94
  -1  -2 -12  232.57   13.17
  -1  -2 -13   18.22    3.77
   1   2  13   12.10    3.43
  -1  -2 -14    6.96    2.59
   1   2  14    8.73    3.10
  -1  -3  11    5.41    2.55
   1   3 -11    6.18    2.13
   1   3 -11    4.23    1.80
  -1  -3  10   42.64    6.28
   1   3 -10   35.79    4.35
   1   3  -9   51.20    4.86
   1   3  -9   56.18    4.57
   1   3  -9   45.49    4.91
  -1  -3   9   60.17    6.95
   1   3  -8  174.71    8.06
   1   3  -8  172.63    8.94
  -1  -3   8  165.72   11.11
  -1  -3   7    1.17    0.94
   1   3  -7    3.70    1.18
   1   3  -7    1.93    0.84
  -1  -3   7    0.86    0.77
  -1  -3   7    1.37    1.08
   1   3  -6   70.32    4.96
  -1  -3   6   79.59    6.61
  -1  -3   6   78.97    7.14
   1   3  -6   67.13    4.12
  -1  -3   6   73.97    5.67
   1   3  -6   74.61    4.58
   1   3  -5  350.47   10.78
  -1  -3   5  383.11   15.56
  -1  -3   5  373.62   14.17
   1   3  -5  351.03   11.94
  -1  -3   5  349.34   13.13
   1   3  -5  361.99   10.31
  -1  -3   4  250.53   10.35
  -1  -3   4  236.13    6.44
   1   3  -4  240.90    7.87
   1   3  -4  250.27    9.19
   1   3  -4  242.61    7.33
   1   3  -3  954.36   19.30
  -1  -3   3  914.10   18.66
   1   3  -3  950.59   22.23
  -1  -3   3  915.43   23.91
  -1  -3   3  978.79   25.01
  -1  -3   2  684.60   18.80
   1   3  -2  641.48   16.92
  -1  -3   2  672.43   14.21
   1   3  -2  702.46   14.32
   1   3  -2  729.85   18.20
  -1  -3   2  729.99   18.98
   1   3  -2  719.00   19.28
   1   3  -1   32.05    2.56
   1   3  -1   33.74    1.70
  -1  -3   1   35.17    2.05
  -1  -3   1   34.99    2.90
   1   3  -1   34.66    3.18
  -1  -3   1   30.17    2.97
   1   3  -1   31.77    2.63
  -1  -3   0  143.02    5.33
   1   3   0  137.10    4.74
   1   3   0  132.72    4.07
  -1  -3   0  139.64    6.50
  -1  -3   0  133.22    4.50
   1   3   0  148.00    4.55
  -1  -3   0  134.67    5.73
   1   3   0  141.42    5.33
   1   3   1 1033.96   23.39
  -1  -3  -1 1067.19   18.27
  -1  -3  -1 1045.01   21.74
  -1  -3  -1  996.40   20.83
   1   3   1 1011.89   19.21
   1   3   1  983.66   20.38
   1   3   1 1053.31   21.25
  -1  -3  -1 1032.08   20.24
  -1  -3  -1 1008.15   23.63
  -1  -3  -2  221.71    6.68
  -1  -3  -2  219.22    4.96
   1   3   2  221.79    7.67
  -1  -3  -2  210.62    6.50
   1   3   2  208.49    6.26
   1   3   2  219.95    6.65
   1   3   2  218.91    4.31
  -1  -3  -2  221.28    4.74
  -1  -3  -3  946.30   20.60
   1   3   3 1011.79   21.04
  -1  -3  -3  975.25   21.06
  -1  -3  -3  974.66   22.33
   1   3   3  986.06   20.69
   1   3   3  976.68   19.19
   1   3   4 4539.23   86.85
  -1  -3  -4 4617.93   82.72
   1   3   4 4578.99   85.25
   1   3   4 4835.59   86.23
   1   3   4 4687.55   88.82
  -1  -3  -4 4616.69   84.07
   1   3   4 4575.02   85.77
  -1  -3  -4 4478.21   86.54
  -1  -3  -4 4342.68   85.39
   1   3   5 3662.56   66.83
  -1  -3  -5 3551.30   63.63
   1   3   5 3583.29   67.24
  -1  -3  -5 3646.30   67.16
  -1  -3  -5 3388.28   66.44
  -1  -3  -5 3477.51   65.81
   1   3   6   32.81    2.83
  -1  -3  -6   38.75    3.07
  -1  -3  -6   30.26    2.69
   1   3   6   31.62    3.08
  -1  -3  -7   49.06    3.88
  -1  -3  -7   51.75    3.84
   1   3   7   44.87    4.21
   1   3   8 1420.89   35.64
   1   3   8 1481.31   28.41
  -1  -3  -8 1458.67   33.22
  -1  -3  -9  251.73   10.37
   1   3   9  256.30    7.42
   1   3   9  236.19   11.82
  -1  -3 -10   49.79    4.55
   1   3  10   52.72    3.11
   1   3  10   47.08    5.44
  -1  -3 -11  163.76    9.06
   1   3  11  166.15   11.06
   1   3  12    2.17    1.69
  -1  -3 -12    3.07    1.63
  -1  -3 -13   38.17    4.71
   1   3  13   34.36    5.67
   1   3  14   36.29    5.95
  -1  -3 -14   51.13    5.80
   1   4 -11   17.20    3.41
  -1  -4  10    1.86    1.73
   1   4 -10    0.45    0.83
   1   4 -10    0.36    0.75
  -1  -4   9    2.12    1.66
   1   4  -9    1.89    0.99
  -1  -4   8    3.43    1.84
   1   4  -8    5.38    1.78
   1   4  -7    0.73    0.68
  -1  -4   7    1.82    1.09
  -1  -4   7    2.06    1.58
   1   4  -7    2.58    0.97
   1   4  -7    0.47    0.83
  -1  -4   6  365.60   15.48
   1   4  -6  365.44   11.10
   1   4  -6  359.90   13.42
  -1  -4   6  361.00   14.90
   1   4  -6  350.23   11.87
   1   4  -5  664.88   19.31
  -1  -4   5  671.67   23.16
   1   4  -5  640.90   16.99
  -1  -4   5  664.86   21.16
  -1  -4   5  656.75   20.88
   1   4  -5  658.57   16.05
  -1  -4   4 1730.75   42.32
   1   4  -4 1734.91   38.53
  -1  -4   4 1730.86   41.16
   1   4  -4 1678.77   35.41
   1   4  -4 1752.35   34.26
  -1  -4   4 1767.88   39.81
   1   4  -3  432.56   10.56
   1   4  -3  449.85   14.02
  -1  -4   3  404.76   15.13
  -1  -4   3  432.12   13.92
  -1  -4   3  448.84   15.82
   1   4  -2  362.47   12.01
  -1  -4   2  362.82   11.34
   1   4  -2  348.52    8.62
  -1  -4   2  359.27   13.55
  -1  -4   2  389.49   13.31
   1   4  -1  870.88   17.94
   1   4  -1  888.79   21.16
  -1  -4   1  889.84   24.03
  -1  -4   1  911.16   20.02
  -1  -4   1  928.11   22.33
   1   4   0   43.67    2.26
  -1  -4   0   54.47    4.48
   1   4   0   47.37    2.64
  -1  -4   0   43.57    3.58
  -1  -4   0   47.41    2.43
   1   4   0   46.91    2.90
  -1  -4   0   46.33    3.22
   1   4   1   27.19    1.61
  -1  -4  -1   26.53    1.93
  -1  -4  -1   28.72    3.13
  -1  -4  -1   28.70    2.58
   1   4   1   27.68    1.97
  -1  -4  -2   63.99    3.68
   1   4   2   68.56    3.37
  -1  -4  -2   74.89    4.99
   1   4   2   69.45    1.75
   1   4   3   62.63    1.64
   1   4   3   65.98    3.47
  -1  -4  -3   61.66    3.50
   1   4   4  823.83   16.73
  -1  -4  -4  777.25   20.61
  -1  -4  -4  800.52   18.66
   1   4   4  801.27   18.71
  -1  -4  -5   22.52    1.23
  -1  -4  -5   24.41    2.35
   1   4   5   22.13    2.05
  -1  -4  -5   18.25    2.29
   1   4   5   25.04    2.47
  -1  -4  -5   21.68    1.46
  -1  -4  -6   12.05    1.99
  -1  -4  -6   12.89    1.90
  -1  -4  -6   12.74    1.44
   1   4   6   13.50    1.87
   1   4   6   11.26    1.70
  -1  -4  -7  222.06    8.77
   1   4   7  242.14    9.27
  -1  -4  -7  220.65    9.02
  -1  -4  -7  219.01    7.91
   1   4   7  227.16    9.41
  -1  -4  -8  372.08   12.47
   1   4   8  374.68   12.86
  -1  -4  -8  353.69   12.39
   1   4   8  375.40   13.76
  -1  -4  -9   95.18    6.11
   1   4   9  110.44    6.72
  -1  -4  -9  121.18    6.59
   1   4   9  115.30    7.72
  -1  -4 -10  249.25   10.33
  -1  -4 -10  247.00   10.90
   1   4  10  219.72   11.93
   1   4  10  256.53   11.24
  -1  -4 -11   20.89    2.95
   1   4  11   15.03    3.19
   1   4  11   16.79    2.85
  -1  -4 -11   17.31    2.90
   1   4  12  147.87    9.10
  -1  -4 -12  132.72    8.58
  -1  -4 -12  134.96    7.96
   1   4  12  135.00   10.28
   1   4  13    9.83    2.37
  -1  -4 -13   12.49    2.69
   1   4  13   13.52    3.45
  -1  -4 -14    8.50    2.39
   1   4  14    8.96    2.35
   1   4  14    7.37    2.55
  -1  -5  10    5.23    2.38
   1   5 -10    7.07    2.37
  -1  -5   9    9.60    3.20
   1   5  -9   12.81    2.82
  -1  -5   8    2.43    1.80
   1   5  -8    5.78    2.12
   1   5  -7  149.55    9.08
   1   5  -7  143.25    7.77
  -1  -5   7  147.21   10.06
  -1  -5   7  146.88   10.24
   1   5  -6   10.44    1.63
   1   5  -6   12.35    2.44
  -1  -5   6   11.76    2.71
  -1  -5   6    6.88    2.03
   1   5  -6   12.47    2.04
   1   5  -5  698.30   21.12
  -1  -5   5  701.98   21.96
  -1  -5   5  690.56   23.43
   1   5  -5  669.28   16.71
   1   5  -5  671.71   18.11
   1   5  -4   42.92    2.81
   1   5  -4   43.57    4.34
   1   5  -4   42.29    3.31
  -1  -5   4   39.92    4.80
  -1  -5   4   47.41    4.45
   1   5  -3   73.82    5.49
   1   5  -3   71.60    3.40
  -1  -5   3   72.55    5.16
  -1  -5   3   68.59    6.24
   1   5  -2 1074.30   22.04
   1   5  -2 1108.87   27.63
  -1  -5   2 1083.53   30.06
  -1  -5   2 1113.15   25.65
  -1  -5   1  564.05   19.03
   1   5  -1  553.08   12.58
  -1  -5   1  576.37   14.40
   1   5   0   57.25    2.82
  -1  -5   0   53.97    2.74
  -1  -5   0   61.96    5.45
   1   5   0   57.16    3.25
   1   5   0   54.22    3.39
   1   5   1  246.23    7.68
  -1  -5  -1  244.90   11.14
  -1  -5  -1  245.92    9.87
   1   5   1  245.05    6.95
  -1  -5  -2  780.92   20.24
   1   5   2  850.06   18.64
  -1  -5  -2  780.75   22.79
   1   5   2  816.29   15.31
  -1  -5  -3   75.54    4.47
   1   5   3   68.79    3.81
  -1  -5  -3   71.02    5.42
   1   5   4  293.96    9.53
   1   5   4  296.80    5.88
  -1  -5  -4  288.72    9.73
   1   5   5   53.48    2.63
  -1  -5  -5   58.18    3.92
  -1  -5  -6  145.94    3.79
  -1  -5  -6  141.56    6.66
  -1  -5  -6  156.41    8.11
  -1  -5  -6  144.27    3.47
   1   5   6  141.27    5.86
   1   5   6  158.15    7.12
  -1  -5  -7  404.52   14.18
  -1  -5  -7  380.59    9.44
   1   5   7  376.16   12.12
  -1  -5  -7  380.36   12.56
  -1  -5  -8  260.09   10.86
  -1  -5  -8  236.50    7.73
   1   5   8  251.95   10.26
   1   5   8  249.20   10.22
  -1  -5  -9  287.23   11.99
  -1  -5  -9  298.26   11.77
   1   5   9  304.61   12.09
   1   5   9  294.77   12.49
   1   5  10   29.22    3.98
   1   5  10   32.93    3.87
  -1  -5 -10   32.03    3.70
  -1  -5 -10   34.64    3.85
  -1  -5 -11   50.86    4.87
  -1  -5 -11   52.87    5.03
   1   5  11   52.82    5.21
   1   5  11   54.33    5.78
  -1  -5 -12  125.76    8.31
  -1  -5 -12  126.47    8.01
   1   5  12  117.75    9.25
   1   5  12  128.82    8.60
  -1  -5 -13    4.50    1.87
   1   5  13    0.84    0.94
   1   5  13    1.30    1.40
   1   5  14  152.17   10.28
   1   5  14  123.29   10.58
  -1  -6   9   16.05    3.79
   1   6  -9   14.10    3.20
  -1  -6   8   55.47    6.63
   1   6  -8   57.11    6.03
  -1  -6   8   59.45    6.79
   1   6  -7  129.48    7.71
   1   6  -7  131.56    9.20
  -1  -6   7  123.61    9.52
  -1  -6   7  137.70   10.39
  -1  -6   6   96.85    8.50
   1   6  -6   97.29    7.45
   1   6  -6   96.27    6.15
  -1  -6   6   97.69    7.90
  -1  -6   5    3.18    1.47
   1   6  -5    3.79    1.36
   1   6  -5    3.89    1.75
  -1  -6   5    3.07    1.61
  -1  -6   4    2.00    1.21
   1   6  -4    1.55    0.62
  -1  -6   4    1.00    1.20
   1   6  -4    1.62    0.93
   1   6  -4    2.10    1.01
   1   6  -3  400.68   15.33
   1   6  -3  404.04   10.65
  -1  -6   3  395.82   17.43
  -1  -6   3  413.06   14.04
  -1  -6   2  292.60   14.42
   1   6  -2  304.15   12.71
  -1  -6   2  296.80   10.42
   1   6  -2  285.89    8.14
   1   6  -1   35.79    3.96
  -1  -6   1   39.63    4.90
   1   6  -1   32.94    2.21
  -1  -6   1   40.10    2.86
   1   6   0  867.74   18.89
   1   6   0  890.07   20.34
  -1  -6   0  864.45   17.99
  -1  -6   0  856.99   26.64
   1   6   0  817.74   20.50
  -1  -6   0  899.73   16.91
  -1  -6  -1  327.25   14.36
  -1  -6  -1  324.14   12.83
   1   6   1  323.08    9.80
   1   6   1  304.90    8.63
   1   6   2   24.51    2.29
  -1  -6  -2   26.77    3.76
   1   6   2   27.17    1.38
  -1  -6  -3  143.34    7.20
   1   6   3  148.45    6.19
  -1  -6  -3  131.10    8.46
  -1  -6  -4    3.41    1.44
   1   6   4    3.39    0.95
  -1  -6  -4    3.34    1.17
  -1  -6  -5 2010.49   47.28
   1   6   5 2083.03   42.72
  -1  -6  -5 2031.30   43.04
   1   6   6  194.38    5.88
  -1  -6  -6  191.20    8.35
   1   6   6  198.76    8.41
   1   6   7    0.32    0.49
  -1  -6  -7    0.81    0.80
   1   6   7    0.73    0.80
   1   6   8  148.93    7.09
   1   6   8  154.06    8.05
  -1  -6  -8  153.89    7.92
  -1  -6  -9    1.45    0.66
   1   6   9    4.67    1.51
  -1  -6  -9    2.85    1.21
   1   6   9    1.91    0.93
  -1  -6 -10    0.83    0.90
   1   6  10    1.88    1.18
   1   6  10    2.13    1.31
  -1  -6 -10   -0.42    0.37
  -1  -6 -11  480.05   17.98
  -1  -6 -11  460.61   17.02
   1   6  11  498.40   17.92
   1   6  11  462.17   17.72
  -1  -6 -12    5.05    1.79
  -1  -6 -12    2.15    1.57
   1   6  12    1.94    1.45
   1   6  12    3.74    1.61
  -1  -6 -13   99.65    7.86
   1   6  13  108.49    8.26
   1   6  13   88.98    8.06
   1   7  -7   41.69    5.25
   1   7  -7   32.72    3.95
  -1  -7   7   38.28    5.92
   1   7  -6   17.55    3.45
  -1  -7   6   19.25    4.14
   1   7  -6   18.33    2.76
   1   7  -5    8.59    1.82
  -1  -7   5    5.01    1.84
  -1  -7   5    5.86    2.59
   1   7  -5    5.19    2.08
  -1  -7   4  456.19   20.83
   1   7  -4  483.05   18.59
  -1  -7   4  459.54   16.04
   1   7  -4  464.73   14.79
  -1  -7   3    1.13    0.82
  -1  -7   3   -0.07    1.11
   1   7  -2   72.81    6.38
  -1  -7   2   74.41    4.58
   1   7  -2   80.12    3.88
  -1  -7   2   72.39    7.40
   1   7  -1  226.96   11.43
  -1  -7   1  209.09    6.95
  -1  -7   1  205.51   12.61
   1   7  -1  201.48    6.66
   1   7   0 1073.12   22.47
  -1  -7   0 1036.27   31.95
  -1  -7   0 1034.07   20.04
   1   7   1  348.23   10.97
   1   7   1  349.57   10.04
  -1  -7  -1  364.21   16.53
  -1  -7  -2  256.76   13.55
  -1  -7  -2  244.55   11.62
   1   7   2  260.82    9.10
  -1  -7  -3  176.41   10.81
  -1  -7  -3  175.39    9.12
   1   7   3  170.41    7.19
  -1  -7  -4 1303.09   35.43
  -1  -7  -4 1261.83   31.22
   1   7   4 1256.17   28.65
  -1  -7  -5 1118.48   28.04
   1   7   5 1109.19   26.42
  -1  -7  -5 1118.02   31.89
  -1  -7  -6   41.77    4.90
   1   7   6   43.42    3.83
  -1  -7  -6   38.28    3.72
   1   7   7  324.58   12.24
  -1  -7  -7  334.03   15.03
  -1  -7  -7  336.54   12.61
   1   7   8   33.09    3.61
  -1  -7  -8   30.80    4.25
  -1  -7  -8   26.70    3.38
   1   7   9    0.46    0.63
  -1  -7  -9    1.95    0.86
  -1  -7 -10  202.96   10.26
   1   7  10  192.43   10.19
   1   7  11    1.67    1.29
  -1  -7 -11    1.44    1.17
   1   7  12   80.66    6.99
  -1  -7 -12   81.93    6.82
  -1  -7 -13   19.35    3.45
   1   7  13   26.79    4.11
  -1  -8   6    3.68    2.40
   1   8  -6    4.80    2.35
   1   8  -6    4.81    1.70
   1   8  -5  318.21   16.15
  -1  -8   5  332.92   18.68
   1   8  -5  337.79   13.25
  -1  -8   4   14.26    3.63
   1   8  -4   21.08    3.74
   1   8  -4   19.09    2.76
   1   8  -3   65.40    6.65
  -1  -8   3   55.30    6.91
   1   8  -2   74.38    7.00
  -1  -8   2   70.50    7.98
  -1  -8   1  228.67   14.50
   1   8  -1  237.15   12.59
   1   8  -1  239.23    7.72
   1   8   0  530.45   19.74
   1   8   0  502.73   13.09
  -1  -8   0  508.71   22.06
   1   8   1  194.10    7.11
   1   8   1  194.63    8.15
  -1  -8  -1  182.60   12.25
  -1  -8  -2  265.02   14.97
  -1  -8  -2  266.02   13.39
   1   8   2  274.78   10.02
   1   8   3   10.52    1.78
  -1  -8  -3   14.80    2.90
  -1  -8  -3   11.84    3.12
  -1  -8  -4   18.17    3.06
   1   8   4   19.80    2.48
  -1  -8  -4   22.24    4.00
   1   8   5   36.22    3.47
  -1  -8  -5   29.91    4.68
  -1  -8  -5   36.37    4.07
  -1  -8  -6  228.29   10.87
   1   8   6  218.78    9.57
  -1  -8  -6  240.20   13.27
  -1  -8  -7  103.71    8.47
   1   8   7   96.80    6.36
  -1  -8  -7   94.35    6.67
  -1  -8  -8  144.51   10.28
   1   8   8  149.31    8.31
  -1  -8  -8  144.76    8.39
  -1  -8  -9   21.64    3.19
   1   8   9   21.47    3.11
  -1  -8  -9   19.21    3.70
  -1  -8 -10    1.94    1.44
  -1  -8 -10    2.02    1.17
   1   8  10    0.55    1.06
  -1  -8 -11  165.33   11.26
  -1  -8 -11  168.05    9.92
   1   8  11  165.18    9.91
  -1  -8 -12  102.69    7.97
   1   8  12  110.14    8.30
   1   9  -5    2.33    1.22
   1   9  -4    5.84    1.74
  -1  -9   3  136.30   12.06
   1   9  -3  145.75   10.78
  -1  -9   2    6.88    2.77
   1   9  -2    9.37    2.72
   1   9  -1  148.38   10.56
  -1  -9   1  133.45   11.64
   1   9   0  175.45   11.33
  -1  -9   0  173.21   13.11
   1   9   1   12.72    1.69
  -1  -9  -1   10.31    3.35
  -1  -9  -2    2.89    1.61
   1   9   2    3.06    1.19
   1   9   2    3.91    1.04
  -1  -9  -3  424.45   20.30
   1   9   3  422.91   13.86
  -1  -9  -4    4.67    2.15
  -1  -9  -4    6.91    2.21
   1   9   4    8.19    1.73
  -1  -9  -5    1.39    1.39
  -1  -9  -5    1.77    1.65
   1   9   5    2.04    0.81
   1   9   6   16.34    2.52
  -1  -9  -6   20.46    4.06
  -1  -9  -6   18.02    3.18
   1   9   7  138.05    7.94
  -1  -9  -7  143.76   11.01
  -1  -9  -7  138.35    8.99
  -1  -9  -8   20.52    3.37
   1   9   8   26.37    3.49
  -1  -9  -8   20.59    4.07
  -1  -9  -9    3.22    1.77
  -1  -9  -9    4.57    1.89
   1   9   9    3.35    1.71
   1   9  10  266.52   12.67
  -1  -9 -10  253.24   14.93
  -1  -9 -10  272.12   13.13
  -1  -9 -11   33.39    4.42
  -1  -9 -11   26.68    4.66
   1   9  11   37.31    4.71
   1  10  -1  270.69   15.52
   1  10   0    2.02    1.81
  -1 -10   0    1.98    2.24
   1  10   1  244.11   14.45
  -1 -10  -1  265.26   17.24
   1  10   2   89.03    5.09
  -1 -10  -2   86.20    9.35
   1  10   2   92.65    6.13
   1  10   3    0.76    0.83
  -1 -10  -3    1.47    1.32
   1  10   3    0.91    0.73
   1  10   4    3.07    1.23
  -1 -10  -4    2.40    2.04
  -1 -10  -4    2.74    1.86
   1  10   5   -0.11    0.31
  -1 -10  -5    0.76    1.52
  -1 -10  -6    7.86    2.38
  -1 -10  -6    3.56    2.32
   1  10   6    9.25    2.04
  -1 -10  -7   19.92    3.70
   1  10   7   15.71    2.67
  -1 -10  -7   11.21    3.49
  -1 -10  -8    1.67    1.50
  -1 -10  -8    2.47    2.44
   1  10   8    2.26    1.41
  -1 -10  -9  138.07    9.72
  -1 -10  -9  112.05   10.56
   1  10   9  138.63    8.67
  -1 -10 -10    2.89    1.93
   1  11   3   51.51    4.84
   1  11   4    1.45    1.14
  -1 -11  -4   -0.24    0.99
  -1 -11  -5   14.01    3.85
   1  11   5   11.02    2.36
  -1 -11  -6   59.19    8.03
   1  11   6   60.37    5.40
  -1 -11  -7    2.55    2.42
  -1 -11  -8    1.06    1.64
  -1 -11  -9    5.01    2.65
   2 -11  -6    1.40    1.52
  -2  11   6    1.72    1.73
  -2  11   6    3.29    1.34
  -2  11   5   39.83    4.17
   2 -11  -5   35.75    6.14
   2 -11  -4   18.09    4.74
  -2  11   4   17.32    2.63
   2 -10  -9  133.75    9.64
  -2  10   8   16.82    2.88
   2 -10  -8   19.28    3.72
   2 -10  -7    1.87    1.80
   2 -10  -7    2.17    1.65
  -2  10   7    0.61    0.79
  -2  10   6  144.38    8.11
   2 -10  -6  147.65   10.64
   2 -10  -6  141.98   11.29
   2 -10  -5    3.82    2.10
  -2  10   5    4.15    1.91
   2 -10  -5    4.34    2.00
  -2  10   5    3.90    1.31
  -2  10   4   24.43    3.11
  -2  10   4   20.38    3.95
   2 -10  -4   23.58    4.66
   2 -10  -3    2.19    1.79
  -2  10   3    2.87    1.94
  -2  10   3    2.47    1.04
  -2  10   2   24.45    2.97
   2 -10  -2   35.28    6.02
  -2  10   2   30.04    4.87
  -2  10   1    4.38    2.21
   2 -10  -1    4.49    2.46
   2 -10  -1    5.27    2.13
   2 -10   0   27.01    4.81
   2 -10   0   26.43    5.47
  -2  10   0   24.25    4.42
   2 -10   1    2.69    2.27
   2  -9 -11   39.92    4.89
   2  -9 -10   69.18    6.39
  -2   9  10   61.23    5.94
   2  -9  -9    2.77    1.48
  -2   9   9    0.72    0.87
  -2   9   8    8.05    2.03
   2  -9  -8    4.27    1.47
   2  -9  -7  525.71   19.28
   2  -9  -7  509.43   20.83
  -2   9   7  507.83   17.37
  -2   9   6   17.87    2.57
   2  -9  -6   17.26    3.71
   2  -9  -6   27.19    3.96
   2  -9  -5  217.41   13.36
   2  -9  -5  229.83   12.53
  -2   9   5  220.16    9.67
   2  -9  -4    0.20    0.59
  -2   9   4    0.46    0.57
   2  -9  -4    0.85    1.29
  -2   9   4    0.64    1.20
  -2   9   3   37.64    3.46
   2  -9  -3   30.58    4.96
  -2   9   3   28.63    4.36
   2  -9  -3   24.16    3.45
  -2   9   2   88.32    7.79
  -2   9   2   94.83    5.57
   2  -9  -2   88.50    7.23
  -2   9   1   32.17    3.10
  -2   9   1   30.45    4.70
   2  -9  -1   31.01    4.49
   2  -9  -1   27.43    4.93
   2  -9   0    2.94    1.71
   2  -9   0    1.04    1.47
  -2   9   0    1.81    1.54
  -2   9  -1  186.34   12.12
   2  -9   1  194.52   12.98
   2  -9   1  183.61   13.62
   2  -9   2   23.24    4.67
  -2   9  -2   16.00    3.63
   2  -9   2   14.43    3.70
  -2   9  -3  191.49   12.72
   2  -9   3  211.29   14.75
   2  -8 -12   96.78    7.61
   2  -8 -11   15.28    2.88
  -2   8  11   14.48    2.95
   2  -8 -10   47.21    4.90
  -2   8  10   43.88    5.03
   2  -8  -9    9.48    2.19
  -2   8   9    9.75    2.15
   2  -8  -8  201.82   10.16
  -2   8   8  182.45    9.71
   2  -8  -8  169.35   10.15
   2  -8  -7   26.48    3.58
  -2   8   7   26.81    3.41
   2  -8  -7   28.21    3.97
   2  -8  -6  856.99   26.93
   2  -8  -6  845.56   24.50
  -2   8   6  820.40   22.75
   2  -8  -5  266.42   12.19
  -2   8   5  259.68   10.38
   2  -8  -5  265.56   13.69
   2  -8  -4    5.07    1.34
   2  -8  -4    3.20    1.46
   2  -8  -4    3.34    1.42
  -2   8   4    3.46    1.09
   2  -8  -3  154.86    8.42
  -2   8   3  148.85    9.39
  -2   8   3  155.34    7.07
   2  -8  -3  165.68   11.00
   2  -8  -3  169.86   10.17
   2  -8  -2    4.02    1.57
  -2   8   2    3.53    1.61
   2  -8  -2    1.69    1.37
  -2   8   2    5.23    1.25
   2  -8  -1   77.69    6.76
  -2   8   1   76.15    6.84
  -2   8   1   83.89    4.75
   2  -8  -1   88.13    8.24
   2  -8   0   18.57    3.93
  -2   8   0   19.88    3.47
   2  -8   0   23.27    3.85
   2  -8   1   41.23    5.52
  -2   8  -1   57.93    6.08
   2  -8   1   64.17    7.41
   2  -8   2   15.77    3.77
   2  -8   2   13.39    3.30
  -2   8  -2   15.85    3.18
   2  -8   3   92.50    9.04
  -2   8  -3  101.98    8.46
   2  -8   3   95.49    9.33
   2  -8   4    7.97    2.94
   2  -8   4    5.59    2.56
  -2   8  -4    4.96    2.22
   2  -8   5  183.29   14.29
   2  -8   5  213.09   14.74
  -2   8  -5  208.20   13.00
   2  -7 -13    2.62    1.43
   2  -7 -12   10.05    2.46
  -2   7  12   14.43    2.99
  -2   7  11   26.04    3.94
   2  -7 -11   25.08    3.55
   2  -7 -10   16.86    2.80
  -2   7  10   13.77    2.74
   2  -7  -9    2.00    1.03
  -2   7   9    2.11    1.33
  -2   7   8   19.53    3.08
   2  -7  -8   16.92    2.65
   2  -7  -8   16.51    2.80
  -2   7   7  314.99   12.57
   2  -7  -7  329.69   13.59
   2  -7  -7  323.08   12.40
   2  -7  -6  378.46   15.07
  -2   7   6  357.08   12.96
   2  -7  -6  384.47   13.58
   2  -7  -5    4.56    0.92
   2  -7  -5    3.95    1.63
   2  -7  -5    8.46    2.08
  -2   7   5    6.48    1.54
   2  -7  -4  221.74    8.39
   2  -7  -4  230.88   10.35
  -2   7   4  224.60    6.14
  -2   7   4  210.68    8.60
   2  -7  -4  231.93   11.87
   2  -7  -3  229.04   10.87
   2  -7  -3  225.97    9.55
   2  -7  -3  251.63   12.60
  -2   7   3  234.79    8.59
  -2   7   3  228.02    6.09
   2  -7  -2  112.92    7.75
   2  -7  -2  110.90    3.59
  -2   7   2  105.30    3.87
  -2   7   2   96.47    6.93
   2  -7  -2  105.80    6.80
  -2   7   2  103.21    5.16
   2  -7  -2  119.72    8.67
   2  -7  -1  167.07    9.42
  -2   7   1  172.34    6.72
   2  -7  -1  173.99   10.83
  -2   7   1  174.58    9.57
   2  -7  -1  177.68    4.88
   2  -7   0  200.09    5.64
  -2   7   0  207.82   10.70
   2  -7   0  194.19   11.85
   2  -7   0  204.03   11.12
  -2   7   0  187.73    7.03
   2  -7   1   90.41    7.61
  -2   7  -1   88.72    7.05
   2  -7   1   89.56    3.86
   2  -7   1   91.68    8.22
   2  -7   2   11.30    1.54
   2  -7   2   10.81    2.70
   2  -7   2   12.42    3.06
  -2   7  -2   14.49    2.74
   2  -7   3   16.60    3.69
   2  -7   3   24.26    4.33
  -2   7  -3   19.15    3.46
   2  -7   3   22.06    2.43
  -2   7  -4  201.95   11.60
   2  -7   4  192.03    8.52
   2  -7   4  185.32   12.65
   2  -7   4  203.57   13.60
  -2   7  -4  187.90    7.60
   2  -7   5  217.62   14.66
  -2   7  -5  218.65   12.51
   2  -7   5  199.10   13.50
   2  -7   5  211.50    9.78
   2  -7   6   14.05    4.00
   2  -7   6    7.27    1.86
  -2   7  -6   11.51    3.15
  -2   6  13   37.13    5.75
   2  -6 -13   41.26    4.90
   2  -6 -12    0.32    0.58
  -2   6  12    0.79    1.04
  -2   6  12    1.23    1.14
   2  -6 -11   27.52    3.63
  -2   6  11   29.40    4.07
  -2   6  10   62.57    5.82
   2  -6 -10   61.88    5.28
  -2   6   9    6.08    1.77
   2  -6  -9    5.26    1.53
  -2   6   8    0.61    0.86
  -2   6   8    0.16    0.53
   2  -6  -8    1.03    0.92
   2  -6  -8   -0.12    0.39
   2  -6  -7   18.25    2.43
  -2   6   7   12.44    1.85
   2  -6  -7   16.90    2.56
  -2   6   7   18.81    2.65
   2  -6  -6   39.38    4.00
  -2   6   6   37.16    2.83
  -2   6   6   38.89    3.72
   2  -6  -6   42.89    3.72
   2  -6  -5  365.62   12.05
  -2   6   5  315.38    8.24
  -2   6   5  339.28   11.64
   2  -6  -5  364.38    8.61
  -2   6   5  337.03    9.28
   2  -6  -5  362.61   13.53
   2  -6  -4 1022.84   21.69
   2  -6  -4 1040.10   27.14
  -2   6   4  989.47   23.16
  -2   6   4  952.60   19.65
  -2   6   4  909.31   19.59
   2  -6  -4 1030.82   24.49
   2  -6  -3   10.46    1.78
   2  -6  -3    7.81    1.58
  -2   6   3    6.11    0.92
   2  -6  -3   11.51    2.38
  -2   6   3    9.83    0.96
  -2   6   3    9.16    1.53
   2  -6  -2  958.30   25.71
  -2   6   2  977.18   19.51
   2  -6  -2  991.59   19.15
  -2   6   2  949.97   25.34
   2  -6  -2  992.48   27.72
  -2   6   2  923.63   21.08
  -2   6   2  967.13   21.77
   2  -6  -2  951.53   24.52
   2  -6  -1  443.91    9.49
  -2   6   1  426.89   14.88
  -2   6   1  392.27   11.71
  -2   6   1  419.27   11.33
   2  -6  -1  456.31   17.06
   2  -6  -1  433.63   15.06
  -2   6   1  392.24   11.85
  -2   6   0  535.46   15.25
  -2   6   0  512.30   13.33
   2  -6   0  577.29   20.14
  -2   6   0  549.81   13.54
  -2   6   0  549.97   17.78
   2  -6   0  571.22   18.82
   2  -6   0  569.14   12.27
   2  -6   1  111.62    8.36
   2  -6   1  116.21    8.12
  -2   6  -1  114.59    7.33
  -2   6  -1  110.56    3.36
   2  -6   1  118.97    4.61
   2  -6   2   23.34    3.77
  -2   6  -2   22.39    3.30
   2  -6   2   28.01    2.45
   2  -6   3  191.57   11.74
   2  -6   3  190.32   11.60
   2  -6   3  189.14    7.80
  -2   6  -3  184.25   10.09
  -2   6  -4    1.32    0.66
   2  -6   4    2.76    1.34
   2  -6   4    0.92    0.68
   2  -6   4    1.84    1.56
  -2   6  -4    1.40    0.94
   2  -6   5    2.18    1.05
   2  -6   5    5.11    2.31
   2  -6   5    2.66    1.61
  -2   6  -5    1.81    0.84
  -2   6  -6  197.40   11.59
   2  -6   6  208.50   10.61
   2  -6   6  222.35   14.49
   2  -6   7  117.81   10.82
  -2   6  -7  129.50    9.50
   2  -6   7  120.63    8.44
   2  -6   8    0.69    1.28
   2  -6   8    0.82    1.54
  -2   6  -8    1.21    1.75
   2  -6   9  101.46    8.63
  -2   5  14   29.18    5.36
  -2   5  13    1.68    1.43
   2  -5 -13    0.96    1.08
   2  -5 -12    3.88    1.56
   2  -5 -12    5.02    2.23
  -2   5  12    2.57    1.94
   2  -5 -11  381.86   14.74
   2  -5 -11  388.64   17.18
  -2   5  11  364.18   16.40
   2  -5 -10   32.38    3.63
  -2   5  10   21.98    3.52
   2  -5 -10   32.77    4.42
  -2   5   9   26.82    3.51
   2  -5  -9   27.81    3.31
   2  -5  -9   33.21    4.21
  -2   5   8    3.57    1.37
   2  -5  -8    5.17    1.77
  -2   5   8    3.61    1.33
   2  -5  -8    4.08    1.06
   2  -5  -8    3.88    1.37
   2  -5  -7   87.63    6.33
   2  -5  -7   85.23    5.22
  -2   5   7   85.25    5.70
  -2   5   7   84.51    5.31
   2  -5  -7   90.44    5.31
  -2   5   6  401.53   12.00
   2  -5  -6  382.11    9.36
   2  -5  -6  441.37   14.88
  -2   5   6  404.95   13.34
   2  -5  -6  417.15   12.62
   2  -5  -6  437.88   13.41
  -2   5   5  106.11    3.79
   2  -5  -5  120.34    6.70
  -2   5   5  106.05    5.74
   2  -5  -5  117.42    5.69
   2  -5  -5  114.69    6.26
  -2   5   5  101.38    4.58
   2  -5  -4   31.32    2.80
  -2   5   4   29.13    1.73
   2  -5  -4   34.72    3.30
  -2   5   4   29.21    2.75
  -2   5   4   29.25    1.94
   2  -5  -4   33.89    3.43
   2  -5  -4   33.74    2.14
  -2   5   3  882.40   17.57
   2  -5  -3  891.42   21.32
  -2   5   3  855.21   17.98
   2  -5  -3  921.25   23.74
  -2   5   3  857.54   20.24
   2  -5  -3  894.11   20.10
   2  -5  -2  460.04   13.57
   2  -5  -2  451.95   15.51
   2  -5  -2  449.07   13.83
  -2   5   2  457.72   10.26
   2  -5  -2  477.74   10.17
  -2   5   2  455.87   11.26
  -2   5   2  452.39   11.97
   2  -5  -1  349.93   12.26
   2  -5  -1  351.37    7.97
  -2   5   1  343.63    9.84
  -2   5   1  330.42   11.86
   2  -5  -1  349.99   13.52
  -2   5   1  340.66    9.28
   2  -5  -1  360.16   12.41
  -2   5   1  346.15    9.96
   2  -5   0  792.31   16.21
  -2   5   0  779.15   17.06
  -2   5   0  772.74   20.96
  -2   5   0  784.30   16.98
   2  -5   0  768.09   21.92
   2  -5   0  796.38   23.17
  -2   5   0  745.63   18.93
   2  -5   1    0.54    0.41
   2  -5   1    1.44    1.01
  -2   5  -1    0.41    0.34
  -2   5  -1    0.42    0.30
   2  -5   1    1.38    1.11
  -2   5  -1    0.73    0.72
   2  -5   2   48.85    5.06
  -2   5  -2   49.88    4.47
   2  -5   2   52.23    5.15
   2  -5   2   40.12    2.98
   2  -5   3   50.98    5.43
   2  -5   3   43.26    5.05
  -2   5  -3   45.43    4.44
   2  -5   3   48.50    3.70
   2  -5   4  129.44    8.88
   2  -5   4  127.26    6.83
  -2   5  -4  125.59    7.76
   2  -5   4  122.14    9.08
  -2   5  -4  114.26    4.93
  -2   5  -5   26.76    2.41
  -2   5  -5   30.39    3.82
   2  -5   5   31.20    4.74
   2  -5   5   28.99    4.30
   2  -5   5   30.76    3.53
  -2   5  -6  485.75   17.87
   2  -5   6  457.93   20.51
  -2   5  -6  441.49   13.11
   2  -5   6  475.01   17.07
  -2   5  -7  276.56   13.40
   2  -5   7  258.33   15.60
   2  -5   7  283.87   13.34
  -2   5  -8   53.34    5.91
   2  -5   8   58.94    6.08
   2  -5   9  166.16   13.34
  -2   5  -9  167.96   11.27
   2  -5   9  174.41   11.52
   2  -5  10   96.30    8.83
   2  -4 -13    6.41    2.32
   2  -4 -13    5.63    1.83
  -2   4  13    3.12    1.98
   2  -4 -12  240.15   11.77
  -2   4  12  262.36   14.78
  -2   4  12  237.39   14.89
   2  -4 -12  249.78   13.83
  -2   4  11  124.58    9.41
   2  -4 -11  133.78    8.03
   2  -4 -11  121.71    8.88
   2  -4 -10  263.12   11.01
  -2   4  10  242.43   12.72
   2  -4 -10  239.70   12.37
  -2   4   9  100.88    7.28
   2  -4  -9  115.10    7.75
   2  -4  -9  104.85    6.33
   2  -4  -9   88.28    4.46
  -2   4   8   41.33    4.28
   2  -4  -8   44.26    3.05
   2  -4  -8   36.57    4.06
   2  -4  -8   48.42    3.96
   2  -4  -7  456.72   13.85
   2  -4  -7  488.68   16.26
   2  -4  -7  487.47   12.79
  -2   4   7  440.67   14.79
  -2   4   6   12.66    1.93
   2  -4  -6   12.26    2.15
  -2   4   6   14.62    1.99
   2  -4  -6   17.42    1.92
   2  -4  -6   11.83    1.70
   2  -4  -6   12.60    1.25
   2  -4  -5    1.55    0.41
  -2   4   5    1.95    0.88
   2  -4  -5    2.98    1.22
  -2   4   5    2.19    0.71
   2  -4  -5    2.38    0.80
   2  -4  -5    3.20    1.04
  -2   4   4   78.26    3.05
  -2   4   4   84.31    3.66
  -2   4   4   75.64    4.32
   2  -4  -4   85.26    4.79
   2  -4  -4   81.53    4.16
  -2   4   4   94.18    4.83
   2  -4  -4   79.27    4.90
   2  -4  -3    0.78    0.66
  -2   4   3    1.11    0.36
  -2   4   3    1.56    0.43
  -2   4   3    0.45    0.45
   2  -4  -3    1.14    0.63
   2  -4  -3    1.06    0.55
  -2   4   3    1.12    0.57
   2  -4  -2  570.39   14.53
   2  -4  -2  600.84   12.30
  -2   4   2  593.03   14.52
  -2   4   2  565.84   16.45
   2  -4  -2  590.35   16.60
   2  -4  -2  583.26   14.77
  -2   4   2  558.48   13.75
  -2   4   2  576.85   12.23
   2  -4  -2  604.11   14.87
  -2   4   2  574.68   12.65
   2  -4  -1 1020.86   19.90
  -2   4   1 1045.97   21.62
  -2   4   1 1059.79   21.76
   2  -4  -1 1011.23   23.95
  -2   4   1 1035.65   21.20
  -2   4   1  994.09   23.73
   2  -4  -1 1041.27   25.58
   2  -4  -1 1010.68   23.89
   2  -4   0  424.31    9.71
  -2   4   0  429.53   10.09
  -2   4   0  398.02   12.58
  -2   4   0  427.29    9.92
   2  -4   0  451.07   14.56
   2  -4   0  423.39   13.62
   2  -4   0  412.37   10.54
  -2   4   0  421.19   11.56
  -2   4  -1  713.50   13.83
  -2   4  -1  673.39   18.40
   2  -4   1  694.08   20.01
   2  -4   1  672.29   15.24
   2  -4   1  702.70   20.34
  -2   4  -1  675.37   14.49
  -2   4  -1  729.84   18.04
   2  -4   1  679.20   15.52
   2  -4   2 1379.81   27.52
   2  -4   2 1404.74   34.21
   2  -4   2 1396.54   34.30
  -2   4  -2 1376.82   31.85
   2  -4   2 1412.23   29.32
   2  -4   3  119.95    7.66
  -2   4  -3  143.53    7.44
   2  -4   3  143.22    8.61
   2  -4   3  148.31    6.65
   2  -4   3  135.59    4.72
   2  -4   4  273.25   13.07
  -2   4  -4  271.50   11.18
   2  -4   4  272.20   12.41
  -2   4  -4  261.98    7.66
   2  -4   4  268.51   10.41
  -2   4  -5 1051.42   27.61
  -2   4  -5 1019.09   22.47
   2  -4   5 1041.17   30.93
   2  -4   5 1063.68   27.18
  -2   4  -6 1447.80   35.36
   2  -4   6 1444.13   35.52
   2  -4   7   15.12    3.37
   2  -4   7   22.30    3.53
  -2   4  -7   21.70    3.31
   2  -4   8   13.52    2.95
  -2   4  -8   15.24    2.96
   2  -4   8   10.73    3.14
  -2   4  -9  155.88   10.27
   2  -4   9  147.45   11.91
   2  -4   9  172.32   11.37
  -2   4 -10   15.60    3.24
  -2   4 -10   13.73    3.26
   2  -4  10   16.11    3.81
   2  -4  10   14.04    3.85
  -2   3  13   23.89    5.13
   2  -3 -13   37.64    5.24
   2  -3 -13   30.03    4.06
  -2   3  12    7.45    3.10
   2  -3 -12    8.15    2.12
  -2   3  12   10.19    3.00
   2  -3 -12    3.92    1.74
   2  -3 -11  225.97   10.81
   2  -3 -11  235.28   12.46
  -2   3  11  228.94   13.60
   2  -3 -10  147.77    8.06
   2  -3 -10  135.63    8.86
  -2   3  10  138.98    9.90
  -2   3   9    0.71    1.25
   2  -3  -9    1.53    0.93
   2  -3  -9    1.27    1.04
   2  -3  -8    2.01    1.11
   2  -3  -8    2.60    1.08
  -2   3   8    2.60    1.29
  -2   3   7  613.33   15.03
   2  -3  -7  585.97   13.60
   2  -3  -7  582.88   17.98
   2  -3  -7  616.69   16.40
  -2   3   7  579.22   18.14
   2  -3  -6   56.54    3.70
  -2   3   6   53.47    2.20
   2  -3  -6   57.80    2.90
   2  -3  -6   59.00    4.53
  -2   3   6   55.22    4.19
  -2   3   6   57.73    3.42
  -2   3   5  608.27   12.94
   2  -3  -5  603.52   16.91
   2  -3  -5  643.35   14.29
  -2   3   5  654.90   15.58
   2  -3  -5  598.92   13.72
  -2   3   5  630.17   16.12
   2  -3  -5  610.29   15.12
  -2   3   4  421.66    9.96
  -2   3   4  416.03    9.97
   2  -3  -4  402.87   12.37
   2  -3  -4  416.82    9.52
   2  -3  -4  417.65   10.83
  -2   3   4  418.43   10.93
  -2   3   4  425.44   10.20
   2  -3  -4  418.81   10.90
  -2   3   3 1762.39   32.61
  -2   3   3 1789.85   35.49
  -2   3   3 1756.58   34.34
   2  -3  -3 1783.12   35.02
  -2   3   3 1734.93   34.99
   2  -3  -3 1712.38   33.90
   2  -3  -3 1774.32   35.87
  -2   3   3 1743.55   34.29
  -2   3   3 1687.26   33.05
   2  -3  -2   31.51    2.03
   2  -3  -2   25.29    2.31
  -2   3   2   23.81    1.81
   2  -3  -2   25.16    1.88
   2  -3  -2   25.60    2.18
  -2   3   2   25.76    1.95
  -2   3   2   26.93    1.52
  -2   3   2   23.35    2.29
   2  -3  -2   25.12    1.52
  -2   3   2   23.67    2.16
  -2   3   2   24.36    1.44
  -2   3   2   26.56    2.06
   2  -3  -1   57.67    2.25
  -2   3   1   62.28    2.94
  -2   3   1   64.14    2.79
  -2   3   1   58.93    3.36
  -2   3   1   59.81    2.93
   2  -3  -1   53.15    3.30
   2  -3  -1   55.94    3.22
  -2   3   1   59.80    3.99
   2  -3  -1   58.39    3.82
   2  -3  -1   60.97    3.07
  -2   3   1   59.35    2.67
   2  -3   0   18.96    1.34
  -2   3   0   17.94    2.29
   2  -3   0   16.73    2.14
  -2   3   0   18.23    1.94
  -2   3   0   16.47    1.60
   2  -3   0   21.19    2.27
  -2   3   0   19.36    1.26
  -2   3   0   24.25    1.93
   2  -3   0   19.00    1.38
  -2   3   0   18.83    1.30
   2  -3   0   20.01    1.47
   2  -3   1 2508.64   48.96
  -2   3  -1 2460.28   41.87
  -2   3  -1 2209.34   45.95
  -2   3  -1 2324.33   46.63
   2  -3   1 2332.61   48.48
   2  -3   1 2376.93   43.17
  -2   3  -1 2330.35   42.55
  -2   3  -1 2367.93   46.24
   2  -3   1 2364.16   44.26
   2  -3   2   81.06    5.26
  -2   3  -2   81.67    4.72
   2  -3   2   84.25    5.59
  -2   3  -2   85.04    4.95
   2  -3   2   86.54    3.04
   2  -3   2   78.11    4.06
   2  -3   3  410.85   15.02
   2  -3   3  436.08   14.59
  -2   3  -3  419.31   13.19
   2  -3   3  432.96    9.72
   2  -3   3  432.10   12.74
  -2   3  -3  443.96    9.79
   2  -3   4  409.87    9.77
   2  -3   4  425.85   13.63
  -2   3  -4  425.36   10.30
  -2   3  -4  448.81   13.90
   2  -3   4  435.11   15.95
   2  -3   5  458.33   17.42
  -2   3  -5  475.95   15.23
   2  -3   5  466.62   15.54
  -2   3  -6  372.18   13.73
   2  -3   6  376.55   14.48
   2  -3   6  368.42   16.07
   2  -3   7    1.76    1.11
   2  -3   7    0.83    0.94
  -2   3  -7    1.09    0.95
  -2   3  -8  213.44   10.96
   2  -3   8  197.58   12.47
   2  -3   8  209.88   11.75
   2  -3   9  131.44   10.41
  -2   3  -9  121.42    8.16
  -2   3  -9  124.41    8.67
   2  -3   9  138.84    9.91
   2  -3  10    7.94    2.54
  -2   3 -10    7.15    2.24
  -2   3 -10    6.86    2.16
   2  -3  10    6.03    2.58
   2  -3  11    4.48    2.24
   2  -3  11   10.23    3.32
  -2   3 -11   11.44    2.95
  -2   3 -11   12.96    3.26
  -2   2  13    5.86    2.78
   2  -2 -13    3.87    1.66
   2  -2 -13    7.28    2.55
  -2   2  12   20.31    4.47
  -2   2  12   13.62    3.71
   2  -2 -12   22.73    3.81
   2  -2 -12   28.06    3.84
  -2   2  11    3.99    2.31
   2  -2 -11    1.32    1.57
  -2   2  10   16.42    3.49
   2  -2 -10   16.70    2.90
   2  -2  -9   92.59    3.82
   2  -2  -9   88.60    6.53
  -2   2   9   94.70    7.66
   2  -2  -8 1207.71   30.46
   2  -2  -8 1180.22   24.71
  -2   2   8 1147.81   32.09
   2  -2  -7   30.34    3.34
  -2   2   7   30.24    2.37
   2  -2  -7   28.32    1.70
   2  -2  -7   28.40    1.79
  -2   2   7   29.29    3.52
   2  -2  -6  984.30   19.09
   2  -2  -6  944.65   24.17
  -2   2   6 1040.77   21.06
   2  -2  -6  999.04   22.68
  -2   2   6  970.63   25.09
   2  -2  -5 1443.56   30.72
   2  -2  -5 1457.89   32.75
  -2   2   5 1458.53   32.91
   2  -2  -5 1491.89   27.73
  -2   2   4  770.84   17.10
  -2   2   4  753.44   18.39
  -2   2   4  840.67   16.83
   2  -2  -4  799.30   19.26
   2  -2  -4  760.29   17.34
   2  -2  -4  807.87   16.94
  -2   2   4  800.42   17.74
   2  -2  -4  808.57   15.40
  -2   2   3   39.10    2.04
  -2   2   3   33.70    1.85
  -2   2   3   38.16    2.59
   2  -2  -3   36.82    1.90
   2  -2  -3   35.05    2.09
   2  -2  -3   33.99    1.79
   2  -2  -3   37.04    2.69
  -2   2   3   34.82    2.21
   2  -2  -2  228.14    6.03
  -2   2   2  253.63    7.08
  -2   2   2  237.44    6.68
  -2   2   2  226.96    5.96
   2  -2  -2  235.86    5.89
   2  -2  -2  249.12    6.71
   2  -2  -2  239.35    7.23
  -2   2   2  227.56    6.18
   2  -2  -2  240.70    6.17
  -2   2   2  232.53    6.77
  -2   2   2  235.22    5.82
   2  -2  -1 6253.58  110.55
   2  -2  -1 6242.96  110.60
  -2   2   1 6008.04  109.40
   2  -2  -1 6156.48  111.41
  -2   2   1 6078.45  109.69
   2  -2  -1 6339.20  109.99
  -2   2   1 6280.83  110.10
  -2   2   1 6012.61  111.60
  -2   2   1 6128.79  110.32
  -2   2   1 6284.25  111.80
   2  -2   0   72.78    2.68
   2  -2   0   69.57    3.65
  -2   2   0   72.09    3.35
   2  -2   0   69.74    2.70
  -2   2   0   70.38    4.01
  -2   2   0   72.03    2.47
   2  -2   0   70.32    3.75
  -2   2   0   69.75    2.34
  -2   2   0   64.48    2.87
  -2   2   0   69.15    3.93
   2  -2   1    0.28    0.22
  -2   2  -1    1.31    0.69
   2  -2   1    0.45    0.19
   2  -2   1    0.06    0.34
   2  -2   1    0.31    0.52
  -2   2  -1    0.38    0.14
  -2   2  -1    0.04    0.05
   2  -2   1    0.35    0.16
  -2   2  -1    1.44    0.77
  -2   2  -1    0.15    0.23
   2  -2   1    1.54    0.68
   2  -2   2   16.36    2.13
  -2   2  -2   17.75    2.27
   2  -2   2   18.78    1.97
  -2   2  -2   17.84    1.89
  -2   2  -2   18.49    2.05
   2  -2   2   19.06    2.20
   2  -2   2   18.52    0.96
   2  -2   2   16.13    1.69
   2  -2   3    2.41    0.90
   2  -2   3    2.32    0.93
   2  -2   3    1.79    0.39
  -2   2  -3    1.48    0.71
  -2   2  -3    0.77    0.24
   2  -2   4  278.00   11.48
  -2   2  -4  287.19   10.03
   2  -2   4  281.01   10.18
   2  -2   5  747.14   13.90
   2  -2   5  746.05   22.23
  -2   2  -5  736.58   19.80
   2  -2   5  736.61   20.62
   2  -2   6  245.03   11.81
   2  -2   6  245.22   10.94
  -2   2  -6  242.67   10.09
   2  -2   6  234.94    5.53
  -2   2  -7  343.54   13.04
   2  -2   7  317.17    7.52
   2  -2   7  343.05   14.96
   2  -2   7  341.10   14.17
  -2   2  -8  399.19   14.64
   2  -2   8  411.85   17.55
  -2   2  -8  440.61   16.07
   2  -2   8  460.73   17.71
   2  -2   9    4.00    2.03
  -2   2  -9    3.45    1.41
   2  -2   9    2.96    1.54
  -2   2  -9    3.69    1.88
  -2   2 -10  123.39    8.30
   2  -2  10  150.78   10.78
  -2   2 -10  132.29    8.96
   2  -2  10  144.71   10.55
  -2   2 -11  211.28   11.71
   2  -2  11  230.60   14.05
   2  -2  11  230.35   14.21
  -2   2 -11  226.46   12.68
   2  -2  12   12.08    3.36
  -2   2 -12    7.78    2.38
   2  -2  12    5.12    2.28
  -2   2 -12    8.19    2.71
   2  -1 -14    3.99    2.22
   2  -1 -13    0.88    1.14
  -2   1  13    0.81    1.65
  -2   1  12    1.33    1.30
  -2   1  12    3.34    2.74
   2  -1 -12    2.06    1.24
  -2   1  11    5.24    2.22
   2  -1 -11    9.25    2.09
   2  -1 -11   13.34    2.76
   2  -1 -11   12.48    2.38
   2  -1 -10  110.32    7.08
   2  -1 -10  107.26    6.66
   2  -1 -10  113.95    7.76
  -2   1  10  107.95    9.31
   2  -1  -9  250.53   10.52
   2  -1  -9  281.79   10.65
  -2   1   9  236.41   13.29
   2  -1  -9  246.33   11.30
   2  -1  -8   40.02    3.43
   2  -1  -8   42.14    3.77
   2  -1  -8   41.00    4.06
   2  -1  -8   32.08    2.62
  -2   1   8   36.04    4.57
   2  -1  -7   72.32    4.54
  -2   1   7   59.76    3.47
   2  -1  -7   62.10    4.68
   2  -1  -7   64.42    3.29
   2  -1  -7   71.80    4.25
  -2   1   7   56.19    5.39
  -2   1   6  559.68   18.06
   2  -1  -6  558.95   16.39
   2  -1  -6  611.33   15.56
  -2   1   6  595.38   13.83
   2  -1  -6  589.31   12.96
   2  -1  -6  624.07   14.78
  -2   1   5    7.11    0.86
  -2   1   5    7.09    1.58
   2  -1  -5    7.04    1.14
   2  -1  -5    8.58    0.72
   2  -1  -5    7.68    1.37
   2  -1  -5    8.75    1.12
  -2   1   4 1277.77   23.44
   2  -1  -4 1229.37   25.24
  -2   1   4 1208.65   27.38
   2  -1  -4 1272.85   25.93
  -2   1   3  790.62   16.93
  -2   1   3  809.36   16.74
  -2   1   3  795.79   17.59
   2  -1  -3  831.61   17.00
  -2   1   3  810.85   15.00
  -2   1   3  764.60   17.84
   2  -1  -3  780.82   17.90
  -2   1   2 2727.41   49.65
  -2   1   2 2723.08   49.44
   2  -1  -2 2631.66   49.20
   2  -1  -2 2707.37   50.77
  -2   1   2 2673.47   50.14
   2  -1  -2 2762.97   49.65
   2  -1  -1  336.60    6.88
   2  -1  -1  354.39    7.60
  -2   1   1  321.30    8.06
  -2   1   1  338.55    6.93
   2  -1  -1  329.27    7.53
  -2   1   1  349.79    7.87
  -2   1   1  320.64    7.51
  -2   1   1  331.47    7.89
  -2   1   1  333.46    7.10
   2  -1  -1  330.74    8.02
  -2   1   1  338.89    7.48
  -2   1   0 4108.93   72.80
  -2   1   0 3958.62   71.22
   2  -1   0 3926.30   71.38
   2  -1   0 3913.43   70.75
  -2   1   0 3886.62   72.34
   2  -1   0 3988.97   72.05
  -2   1   0 4070.43   71.38
  -2   1  -1  100.65    4.36
  -2   1  -1  103.99    4.67
  -2   1  -1   97.04    2.40
   2  -1   1  101.80    3.88
   2  -1   1   96.35    2.52
   2  -1   1   94.22    3.47
   2  -1   1   96.02    4.19
  -2   1  -1  104.60    3.84
  -2   1  -1   97.24    3.90
  -2   1  -2 2716.25   50.51
   2  -1   2 2649.77   51.84
  -2   1  -2 2716.27   51.93
   2  -1   2 2713.34   50.61
  -2   1  -2 2652.43   52.66
   2  -1   2 2575.28   50.32
  -2   1  -2 2665.87   51.40
   2  -1   3   83.50    4.41
   2  -1   3   88.13    4.95
   2  -1   3   88.97    4.37
  -2   1  -3   79.46    4.66
   2  -1   3   87.74    2.60
  -2   1  -3   87.70    4.35
  -2   1  -3   90.95    5.00
   2  -1   4   43.09    1.90
  -2   1  -4   41.87    3.26
   2  -1   4   42.28    3.67
   2  -1   4   40.25    1.83
   2  -1   4   45.62    3.57
   2  -1   5  254.28    6.60
   2  -1   5  253.00   10.13
  -2   1  -5  238.70    9.20
   2  -1   5  251.15    6.57
   2  -1   5  261.25   10.60
  -2   1  -6  784.41   19.74
   2  -1   6  759.63   16.61
   2  -1   6  739.19   22.05
  -2   1  -6  828.63   21.00
   2  -1   6  778.89   16.53
   2  -1   6  756.03   21.88
  -2   1  -7  115.01    6.76
  -2   1  -7  112.76    6.20
   2  -1   7  109.09    7.43
   2  -1   7  121.73    7.77
   2  -1   7  107.58    4.32
  -2   1  -8  409.69   14.26
   2  -1   8  452.68   17.08
  -2   1  -8  436.72   15.47
   2  -1   8  458.00   17.33
   2  -1   9  177.85   10.90
   2  -1   9  190.06   10.95
  -2   1  -9  185.67    9.94
  -2   1  -9  170.14    9.00
   2  -1  10  565.93   22.07
   2  -1  10  571.09   21.19
  -2   1 -10  539.69   19.59
  -2   1 -10  505.99   18.23
   2  -1  11  346.82   17.46
  -2   1 -11  310.31   14.20
  -2   1 -11  326.33   15.64
   2  -1  11  334.52   16.10
  -2   1 -12  178.49   11.07
  -2   1 -12  175.76   11.79
   2  -1  12  177.18   11.80
   2  -1  12  197.41   13.53
   2  -1  13   10.06    2.87
  -2   1 -13   13.52    3.44
   2   0 -13   54.10    5.93
   2   0 -13   61.51    6.37
  -2   0  12    2.49    1.97
   2   0 -12    5.15    1.84
   2   0 -12    5.49    1.91
   2   0 -11  214.89   10.51
   2   0 -11  222.66   11.29
  -2   0  11  223.60   14.66
   2   0 -11  235.62   12.00
  -2   0  11  243.48   15.62
   2   0 -10    0.67    0.88
  -2   0  10    1.79    1.58
   2   0 -10    1.62    1.04
   2   0 -10    0.83    0.65
   2   0  -9  160.09    8.35
   2   0  -9  168.91    7.90
   2   0  -9  157.95    8.67
  -2   0   9  161.74   11.20
   2   0  -8    9.53    1.67
   2   0  -8   16.43    2.36
   2   0  -8   17.89    2.27
   2   0  -8   18.83    2.63
  -2   0   8   17.58    3.25
   2   0  -7  186.67    7.24
   2   0  -7  170.77    8.13
   2   0  -7  191.39    7.98
  -2   0   7  183.67    7.12
  -2   0   7  184.85   10.42
   2   0  -7  179.94    6.99
   2   0  -6   14.25    1.63
   2   0  -6   12.40    1.87
  -2   0   6   12.11    2.43
   2   0  -6   14.90    1.89
   2   0  -6   11.99    1.48
  -2   0   6   11.57    1.43
   2   0  -5  678.39   17.38
   2   0  -5  707.79   16.80
  -2   0   5  698.31   15.55
   2   0  -5  720.93   15.49
  -2   0   5  663.48   19.79
   2   0  -5  699.75   15.63
   2   0  -4   33.68    2.31
  -2   0   4   35.82    1.92
   2   0  -4   35.29    1.86
   2   0  -4   32.22    1.84
  -2   0   4   28.98    2.94
   2   0  -4   29.69    2.40
   2   0  -3  825.53   16.03
  -2   0   3  793.98   16.00
   2   0  -3  869.78   17.42
  -2   0   3  748.14   19.11
  -2   0   3  841.62   17.73
   2   0  -3  850.76   15.94
   2   0  -3  885.47   18.63
   2   0  -3  834.91   18.21
  -2   0   3  883.90   17.87
   2   0  -2 3207.54   59.77
   2   0  -2 3332.34   58.74
  -2   0   2 3372.49   59.57
  -2   0   2 3429.89   59.45
  -2   0   2 3130.90   60.43
   2   0  -2 3475.99   59.90
  -2   0   2 3141.78   59.34
  -2   0   2 3129.96   58.25
   2   0  -1    1.25    0.39
  -2   0   1    1.66    0.39
   2   0  -1    0.85    0.23
   2   0  -1    3.01    0.33
   2   0  -1    1.53    0.41
  -2   0   1    2.42    0.43
   2   0  -1    1.20    0.21
  -2   0   1    1.08    0.35
  -2   0   1    0.42    0.18
   2   0   0  205.14    4.70
   2   0   0  193.13    4.74
  -2   0   0  212.09    4.68
   2   0   0  184.44    4.68
  -2   0   0  179.97    4.80
   2   0   0  205.88    4.39
  -2   0   0  197.55    4.87
   2   0   3  753.70   17.90
  -2   0  -3  821.56   16.81
  -2   0  -3  779.93   18.80
  -2   0  -3  830.09   18.09
   2   0   3  748.68   17.81
   2   0   3  764.62   17.64
  -2   0  -3  777.27   18.71
  -2   0  -4  189.40    6.25
   2   0   4  177.56    6.73
   2   0   4  176.86    7.01
  -2   0  -4  169.47    6.65
   2   0   4  184.38    5.53
  -2   0  -4  186.52    7.85
  -2   0  -5  709.58   17.52
  -2   0  -5  654.45   16.17
   2   0   5  645.99   17.98
   2   0   5  655.85   14.97
   2   0   5  648.60   17.64
   2   0   6  145.61    7.28
  -2   0  -6  130.42    6.13
  -2   0  -6  155.81    7.26
   2   0   6  144.23    5.52
   2   0   6  134.17    7.41
   2   0   6  140.68    5.07
   2   0   7  484.82   13.09
  -2   0  -7  521.32   15.07
   2   0   7  502.15   16.31
  -2   0  -7  530.54   16.12
   2   0   7  498.51   17.05
   2   0   8  114.20    7.79
  -2   0  -8  120.19    6.67
  -2   0  -8  114.89    7.09
   2   0   8  109.39    7.09
   2   0   9  754.05   22.86
  -2   0  -9  703.93   21.26
  -2   0  -9  790.12   23.14
   2   0   9  763.34   24.76
   2   0  10   95.08    8.11
   2   0  10   96.36    7.29
  -2   0 -10   89.62    6.60
  -2   0 -10  106.80    7.86
  -2   0 -11   60.98    5.72
   2   0  11   62.02    6.90
   2   0  11   61.41    6.02
  -2   0 -11   70.44    6.76
  -2   0 -12  137.32    9.32
  -2   0 -12  156.64   10.67
   2   0  12  147.33    9.90
   2   0  12  157.65   11.88
   2   0  13   26.57    5.06
  -2   0 -13   13.24    3.10
  -2   0 -13   22.41    4.18
   2   1 -12    9.20    2.54
  -2  -1  12    9.74    3.55
   2   1 -12   11.01    2.62
   2   1 -11   34.45    4.32
  -2  -1  11   37.05    6.13
  -2  -1  11   31.93    5.63
   2   1 -11   31.91    3.94
   2   1 -11   35.67    4.46
  -2  -1  10   25.34    4.94
  -2  -1  10   22.24    4.61
   2   1 -10   19.92    3.07
   2   1 -10   16.45    2.81
   2   1 -10   22.49    3.04
   2   1  -9   94.79    6.42
   2   1  -9   99.87    6.73
  -2  -1   9   83.53    8.37
   2   1  -9   91.88    5.73
   2   1  -8  195.15    9.12
   2   1  -8  178.39    8.61
   2   1  -8  208.24    8.34
  -2  -1   8  191.80   12.03
   2   1  -7  669.29   18.58
   2   1  -7  670.67   18.29
   2   1  -7  666.34   17.12
   2   1  -7  628.03   18.20
  -2  -1   7  705.95   23.47
   2   1  -6  206.70    8.18
  -2  -1   6  199.09    7.57
   2   1  -6  219.83    8.36
   2   1  -6  213.57    8.41
  -2  -1   6  197.02   10.59
   2   1  -6  197.09    7.18
   2   1  -5  414.75   12.05
   2   1  -5  399.14   11.69
  -2  -1   5  393.20   14.62
   2   1  -5  412.47   10.70
  -2  -1   5  408.39   11.19
  -2  -1   5  389.74   11.02
   2   1  -4 1261.26   26.03
   2   1  -4 1204.35   24.57
   2   1  -4 1216.97   25.69
  -2  -1   4 1190.76   25.49
   2   1  -4 1207.64   25.74
  -2  -1   4 1261.99   29.71
   2   1  -3 4233.45   76.28
   2   1  -3 4029.27   74.70
   2   1  -3 4248.91   77.55
  -2  -1   3 4103.98   74.96
   2   1  -3 4211.50   75.78
  -2  -1   3 4046.97   78.98
  -2  -1   3 3886.32   75.99
   2   1  -3 3973.22   75.59
   2   1  -2 1647.25   31.88
   2   1  -2 1673.90   30.87
  -2  -1   2 1656.28   30.92
  -2  -1   2 1590.26   32.09
   2   1  -2 1673.05   31.42
   2   1  -2 1648.92   32.35
   2   1  -2 1618.19   31.28
  -2  -1   2 1623.02   33.39
   2   1  -1   46.26    2.35
  -2  -1   1   48.86    2.08
  -2  -1   1   50.65    2.09
   2   1  -1   48.77    2.31
  -2  -1   1   45.19    2.53
   2   1  -1   48.67    2.12
  -2  -1   0 5959.33  106.45
   2   1   2 1705.08   32.59
  -2  -1  -2 1732.62   32.80
  -2  -1  -2 1719.24   33.30
  -2  -1  -2 1686.13   32.04
  -2  -1  -2 1730.08   31.94
   2   1   2 1631.47   32.03
   2   1   2 1754.28   33.83
  -2  -1  -2 1728.22   34.33
   2   1   2 1696.80   31.53
  -2  -1  -3   58.79    3.13
   2   1   3   56.79    2.73
   2   1   3   62.70    2.91
   2   1   3   58.93    2.45
   2   1   3   56.30    3.09
  -2  -1  -3   58.25    3.49
  -2  -1  -3   54.65    3.33
  -2  -1  -4  588.36   15.01
  -2  -1  -4  581.34   15.75
   2   1   4  600.58   13.26
   2   1   4  637.80   14.19
  -2  -1  -4  613.23   14.16
   2   1   4  557.31   14.69
   2   1   4  595.54   13.95
  -2  -1  -4  586.09   15.76
   2   1   4  561.34   14.95
   2   1   5  851.12   19.39
  -2  -1  -5  853.65   19.63
   2   1   5  825.51   21.11
   2   1   5  849.29   19.58
  -2  -1  -6  138.38    6.98
   2   1   6  125.90    5.52
  -2  -1  -6  143.70    6.23
   2   1   6  115.36    5.61
   2   1   6  118.34    6.71
  -2  -1  -7  198.82    8.32
  -2  -1  -7  196.05    9.29
   2   1   7  200.09    8.24
   2   1   7  201.24    9.69
   2   1   8  551.04   16.54
  -2  -1  -8  576.40   16.80
  -2  -1  -8  562.18   18.19
   2   1   8  546.46   18.77
  -2  -1  -9   96.34    6.28
   2   1   9   93.47    6.14
  -2  -1  -9  104.77    7.36
   2   1   9  107.68    7.85
   2   1  10    0.47    1.25
   2   1  10    1.04    0.85
  -2  -1 -10    3.42    1.33
  -2  -1 -10    1.29    1.04
   2   1  11  193.87   12.32
  -2  -1 -11  210.98   11.98
  -2  -1 -11  183.02   10.08
   2   1  11  204.71   10.18
  -2  -1 -12   43.98    5.74
   2   1  12   32.83    5.27
   2   1  12   33.88    4.12
  -2  -1 -12   30.03    4.09
  -2  -1 -13  414.62   19.51
   2   1  13  431.74   21.05
  -2  -1 -14    3.21    2.11
   2   2 -12  150.77   10.24
  -2  -2  11    8.15    3.30
   2   2 -11    9.24    2.37
   2   2 -11    6.16    1.77
  -2  -2  10  115.54   10.40
   2   2 -10  131.08    8.43
  -2  -2  10  132.45   11.59
   2   2 -10  126.57    8.03
   2   2 -10  131.83    7.74
   2   2  -9  237.91   11.10
  -2  -2   9  245.51   14.42
   2   2  -9  254.61   11.21
   2   2  -9  240.84   10.45
  -2  -2   9  260.49   15.74
   2   2  -8  810.56   22.25
  -2  -2   8  842.31   29.04
   2   2  -8  768.78   22.36
   2   2  -8  824.83   21.54
   2   2  -7  181.47    8.14
   2   2  -7  177.17    7.71
  -2  -2   7  173.49   11.16
  -2  -2   6   40.70    4.81
  -2  -2   6   32.02    3.12
   2   2  -6   33.33    2.87
   2   2  -6   33.28    3.01
   2   2  -5  340.60   10.34
  -2  -2   5  328.60   11.23
   2   2  -5  330.55   10.25
   2   2  -5  336.80   10.46
  -2  -2   5  329.44   13.87
  -2  -2   4 1145.22   26.29
   2   2  -4 1148.17   24.66
   2   2  -4 1169.21   26.70
   2   2  -4 1115.74   24.19
   2   2  -4 1139.91   24.59
  -2  -2   4 1127.47   29.02
   2   2  -3  143.52    5.47
  -2  -2   3  143.22    4.63
   2   2  -3  153.97    6.69
   2   2  -3  127.75    4.87
  -2  -2   3  141.22    6.35
   2   2  -3  142.01    5.25
  -2  -2   3  135.00    7.04
  -2  -2   2   69.35    2.82
  -2  -2   2   66.78    4.11
   2   2  -2   73.07    3.07
   2   2  -2   69.73    3.78
  -2  -2   2   72.53    4.50
   2   2  -1  148.90    5.25
  -2  -2   1  152.28    4.52
  -2  -2   1  151.59    6.22
   2   2  -1  142.29    4.47
  -2  -2   1  138.28    4.55
   2   2  -1  160.80    6.14
  -2  -2   1  147.94    5.80
   2   2  -1  156.63    5.63
   2   2   0  689.52   15.80
   2   2   0  660.46   13.64
   2   2   0  685.56   13.92
  -2  -2   0  655.93   14.61
  -2  -2   0  675.71   15.19
  -2  -2   0  653.90   14.02
  -2  -2   0  643.01   14.04
   2   2   0  676.45   14.49
   2   2   0  685.43   13.91
  -2  -2  -1  390.27    8.34
  -2  -2  -1  391.64    8.45
   2   2   1  391.77    8.90
  -2  -2  -1  371.09    8.89
   2   2   1  399.20    9.09
  -2  -2  -1  371.56   10.47
   2   2   1  411.00    8.86
  -2  -2  -1  376.44    9.04
   2   2   1  389.12    8.30
   2   2   1  395.92    8.10
   2   2   2  390.25    8.57
  -2  -2  -2  389.06    9.22
  -2  -2  -2  400.30    8.30
   2   2   2  397.91    9.40
  -2  -2  -2  396.97   10.51
  -2  -2  -2  407.71    9.37
   2   2   2  361.67   11.12
  -2  -2  -2  380.21    9.27
   2   2   2  395.03    8.96
  -2  -2  -3  252.12    7.20
  -2  -2  -3  266.89    7.34
   2   2   3  260.31    7.48
   2   2   3  264.01    6.98
   2   2   3  269.57    8.99
   2   2   3  253.75    7.10
  -2  -2  -3  255.99    6.87
  -2  -2  -3  270.46    7.96
   2   2   4 4955.94   93.47
  -2  -2  -4 4999.55   93.34
  -2  -2  -4 4550.34   96.37
   2   2   4 4780.49   93.70
   2   2   4 5091.35   92.97
   2   2   4 5271.24   95.90
  -2  -2  -4 4867.08   92.90
  -2  -2  -4 4972.60   94.86
   2   2   5  496.96   13.34
   2   2   5  481.43   12.35
  -2  -2  -5  482.44   12.79
  -2  -2  -5  489.54   12.82
   2   2   5  495.70   11.41
   2   2   5  474.06   13.55
  -2  -2  -5  502.06   15.16
  -2  -2  -5  465.58   14.12
   2   2   6 1020.27   21.63
  -2  -2  -6 1023.92   23.35
   2   2   6 1027.51   22.82
  -2  -2  -6 1030.01   26.10
   2   2   6  996.64   24.86
   2   2   7 1245.69   31.15
   2   2   7 1288.97   27.36
   2   2   8  155.19    6.47
  -2  -2  -8  172.32    9.21
   2   2   8  149.39    8.56
  -2  -2  -9  165.15    9.50
   2   2   9  159.04    7.00
   2   2  10   46.35    3.79
  -2  -2 -10   43.34    5.16
   2   2  10   41.92    5.12
  -2  -2 -11  108.59    8.65
   2   2  11   89.69    5.69
   2   2  11  101.39    8.38
  -2  -2 -12  102.04    8.88
   2   2  12   91.65    8.51
  -2  -2 -13    5.04    2.42
   2   2  13    2.01    1.44
  -2  -2 -14    5.78    2.38
  -2  -3  11   13.34    4.14
   2   3 -11   19.44    3.57
  -2  -3  10   23.88    5.01
   2   3 -10   27.03    3.86
   2   3 -10   22.47    3.34
   2   3  -9   88.68    6.87
   2   3  -9   82.09    6.07
   2   3  -9   90.30    6.36
  -2  -3   9   92.35    9.40
  -2  -3   9   85.17    8.62
   2   3  -8   66.67    5.10
  -2  -3   8   71.08    7.38
   2   3  -8   75.52    5.53
  -2  -3   8   69.29    7.80
   2   3  -7   55.26    4.27
  -2  -3   7   46.48    4.49
   2   3  -7   52.16    4.27
  -2  -3   7   52.93    6.35
   2   3  -6  893.19   22.56
   2   3  -6  939.56   23.04
  -2  -3   6  890.79   24.54
   2   3  -6  901.96   22.14
  -2  -3   6  895.26   28.88
   2   3  -5  510.61   14.83
  -2  -3   5  496.90   16.33
   2   3  -5  497.96   14.11
   2   3  -5  506.79   13.73
  -2  -3   5  522.82   19.10
   2   3  -4   46.36    3.51
  -2  -3   4   43.41    4.06
   2   3  -4   46.25    3.15
  -2  -3   4   43.16    4.50
   2   3  -4   45.22    2.97
  -2  -3   3  615.40   17.95
   2   3  -3  624.52   16.16
   2   3  -3  622.07   14.96
   2   3  -3  628.99   14.42
  -2  -3   3  604.26   18.71
   2   3  -2   99.33    3.84
  -2  -3   2  101.87    6.01
  -2  -3   2   95.65    5.75
  -2  -3   1  838.66   18.04
  -2  -3   1  912.32   17.87
   2   3  -1  838.22   19.29
   2   3  -1  885.68   17.95
  -2  -3   1  886.27   22.18
   2   3  -1  912.97   20.48
  -2  -3   1  875.73   21.06
  -2  -3   0    5.73    1.18
   2   3   0    5.17    0.78
  -2  -3   0    6.23    1.40
  -2  -3   0    6.54    0.66
   2   3   0    6.32    1.02
   2   3   0    5.98    0.80
  -2  -3   0    6.58    1.11
   2   3   0    5.75    1.27
  -2  -3   0    5.40    0.80
  -2  -3  -1  619.63   11.74
   2   3   1  587.00   13.59
  -2  -3  -1  591.08   13.36
   2   3   1  585.79   12.94
   2   3   1  579.53   11.77
   2   3   1  627.16   15.57
   2   3   1  585.05   13.11
   2   3   1  586.34   11.99
  -2  -3  -1  572.12   12.99
  -2  -3  -1  575.95   14.00
  -2  -3  -2  178.19    7.34
  -2  -3  -2  160.43    5.67
   2   3   2  189.32    7.01
   2   3   2  178.79    5.48
  -2  -3  -2  177.29    4.52
   2   3   2  181.59    5.89
  -2  -3  -2  176.65    5.82
  -2  -3  -2  181.03    4.97
   2   3   2  175.82    4.20
   2   3   3  470.77   11.46
  -2  -3  -3  459.21   13.15
   2   3   3  486.21   12.01
  -2  -3  -3  470.25    9.61
  -2  -3  -3  457.28   11.95
  -2  -3  -3  473.97   11.47
   2   3   3  465.78   10.27
  -2  -3  -4    1.74    0.77
  -2  -3  -4    0.83    0.46
  -2  -3  -4    1.61    0.50
   2   3   4    0.77    0.32
   2   3   4    0.99    0.40
  -2  -3  -4    1.66    0.63
  -2  -3  -4    1.80    1.00
   2   3   5 1111.19   24.43
  -2  -3  -5 1139.32   23.16
   2   3   5 1114.03   24.20
  -2  -3  -5 1086.97   24.34
  -2  -3  -5 1113.43   25.49
  -2  -3  -6 3181.71   63.21
  -2  -3  -6 3289.94   61.90
   2   3   6 3376.01   62.99
   2   3   6 3227.78   64.01
  -2  -3  -6 3248.84   64.15
  -2  -3  -7    1.72    0.56
   2   3   7    0.25    0.33
   2   3   7    1.15    0.54
  -2  -3  -8 1100.96   27.05
  -2  -3  -8 1087.64   30.49
   2   3   8 1152.28   26.88
   2   3   8 1126.19   29.11
   2   3   9   83.31    3.97
   2   3   9   80.72    5.43
  -2  -3  -9   93.95    5.92
  -2  -3  -9   86.17    7.11
   2   3   9   88.23    6.65
  -2  -3 -10   80.45    5.97
   2   3  10   86.64    5.95
   2   3  10   85.09    4.26
  -2  -3 -10   82.70    7.43
   2   3  10   80.26    6.82
  -2  -3 -11   37.38    4.19
  -2  -3 -11   43.70    5.47
   2   3  11   41.87    4.26
   2   3  11   44.00    5.37
  -2  -3 -12   26.02    4.69
   2   3  12   31.16    4.86
  -2  -3 -12   25.61    3.69
   2   3  12   29.35    3.71
   2   3  13    3.02    1.80
  -2  -3 -13    3.59    1.43
   2   3  13    2.54    1.36
   2   3  14   70.82    6.60
   2   3  14   74.21    8.31
  -2  -4  10    2.87    2.24
   2   4 -10    0.49    0.76
   2   4 -10    0.92    0.78
  -2  -4   9    9.07    2.91
   2   4  -9    8.14    2.03
   2   4  -8   30.30    3.39
  -2  -4   8   30.16    4.94
  -2  -4   8   36.45    5.79
   2   4  -8   26.10    3.35
  -2  -4   8   33.02    4.27
  -2  -4   7   15.48    3.17
  -2  -4   7   15.13    3.67
   2   4  -7   19.86    2.55
  -2  -4   7   16.18    3.04
   2   4  -7   20.71    2.93
   2   4  -7   18.30    2.61
   2   4  -6  266.88   11.05
  -2  -4   6  258.79   12.35
   2   4  -6  273.11   10.48
   2   4  -6  268.69    9.81
  -2  -4   6  270.10   14.69
   2   4  -5   46.10    3.37
   2   4  -5   44.50    4.00
  -2  -4   5   47.13    5.47
  -2  -4   5   42.47    4.64
   2   4  -5   42.82    3.49
   2   4  -4  448.35   14.22
   2   4  -4  434.54   11.82
  -2  -4   4  424.82   15.84
   2   4  -4  425.06   12.46
  -2  -4   4  425.78   16.85
   2   4  -3 4459.56   85.39
  -2  -4   3 4545.44   89.16
   2   4  -3 4416.20   81.45
  -2  -4   3 4302.84   88.33
   2   4  -2  102.84    4.12
   2   4  -2  101.98    5.69
  -2  -4   2  107.46    6.87
  -2  -4   2  100.62    6.36
  -2  -4   1   17.15    1.34
  -2  -4   1   16.03    2.56
   2   4  -1   17.31    1.47
   2   4  -1   14.28    1.74
  -2  -4   1   17.40    2.33
  -2  -4   0   28.48    1.44
  -2  -4   0   28.15    3.24
   2   4   0   23.80    1.87
  -2  -4   0   23.75    2.42
   2   4   1 2118.86   39.28
  -2  -4  -1 2132.97   45.00
  -2  -4  -1 2100.20   41.98
   2   4   1 2139.62   38.02
  -2  -4  -1 2171.32   40.39
   2   4   2  253.10    5.64
   2   4   2  271.43    7.75
   2   4   2  262.59    5.83
  -2  -4  -2  257.74    8.48
  -2  -4  -2  260.50    6.92
  -2  -4  -2  253.58    6.15
  -2  -4  -3  587.18   14.68
  -2  -4  -3  560.91   16.88
   2   4   3  602.21   11.56
   2   4   3  578.37   14.08
  -2  -4  -3  587.63   11.91
  -2  -4  -3  609.77   13.12
  -2  -4  -4   31.14    2.55
  -2  -4  -4   32.92    3.31
   2   4   4   33.38    2.54
  -2  -4  -4   30.22    2.24
  -2  -4  -4   38.08    1.42
   2   4   4   31.89    1.82
  -2  -4  -5  551.19   14.93
   2   4   5  591.99   15.00
  -2  -4  -5  569.14   16.59
  -2  -4  -5  584.79   12.93
   2   4   5  593.67   13.96
   2   4   6  482.60   13.63
  -2  -4  -6  467.45   13.61
  -2  -4  -6  471.73   11.62
  -2  -4  -6  487.15   14.89
   2   4   6  474.17   13.19
  -2  -4  -6  480.73   12.98
  -2  -4  -7 1633.27   35.40
  -2  -4  -7 1503.58   33.97
  -2  -4  -7 1533.65   31.46
  -2  -4  -7 1462.10   33.28
   2   4   7 1655.43   34.45
   2   4   7 1543.26   34.27
  -2  -4  -8  922.18   23.74
  -2  -4  -8  988.81   24.81
   2   4   8  911.32   24.57
   2   4   8  957.29   23.91
  -2  -4  -9   30.46    3.37
   2   4   9   25.78    3.04
   2   4   9   24.65    3.41
   2   4  10    5.59    1.83
  -2  -4 -10    6.61    1.57
   2   4  10    6.01    1.66
   2   4  11   98.21    6.88
  -2  -4 -11   91.32    6.76
   2   4  11   91.56    7.59
   2   4  12   32.47    4.77
  -2  -4 -12   29.77    3.96
   2   4  12   26.26    3.63
  -2  -4 -13   99.39    7.71
   2   4  13   98.75    7.55
   2   4  13   89.80    8.49
   2   4  14    2.53    1.64
   2   4  14    0.66    0.87
  -2  -5  10    6.40    2.90
  -2  -5   9    2.73    2.13
   2   5  -9    2.64    1.40
  -2  -5   8   28.39    4.94
   2   5  -8   37.70    4.48
  -2  -5   8   25.97    4.33
  -2  -5   7  210.90   12.27
   2   5  -7  223.38   11.08
   2   5  -7  208.58    9.13
   2   5  -7  210.89   10.04
  -2  -5   7  230.96   13.36
  -2  -5   6   16.41    3.14
   2   5  -6   13.85    1.99
  -2  -5   6   18.04    3.42
  -2  -5   6   16.04    3.55
   2   5  -6   17.01    2.83
   2   5  -6   12.70    2.20
   2   5  -5   32.54    3.77
  -2  -5   5   27.10    4.09
   2   5  -5   29.82    2.77
   2   5  -5   34.05    3.33
  -2  -5   5   33.59    4.37
  -2  -5   5   33.20    4.99
   2   5  -4 2781.70   58.27
  -2  -5   4 2674.47   61.34
   2   5  -4 2753.27   53.39
   2   5  -4 2653.93   54.61
  -2  -5   4 2795.91   59.23
  -2  -5   4 2864.98   63.23
   2   5  -3  628.62   15.12
   2   5  -3  611.44   18.77
  -2  -5   3  627.17   21.35
  -2  -5   3  630.45   21.10
  -2  -5   2  412.75   16.10
  -2  -5   2  394.88   14.93
   2   5  -2  390.05   10.41
  -2  -5   1  500.08   11.27
   2   5  -1  467.56   11.73
  -2  -5   1  519.09   18.26
  -2  -5   1  490.05   15.75
  -2  -5   0  250.75    5.83
   2   5   0  232.93    7.08
  -2  -5   0  225.69   11.11
  -2  -5   0  243.36    9.26
   2   5   0  222.70    7.37
  -2  -5  -1   31.37    1.29
   2   5   1   24.72    2.00
   2   5   1   28.72    2.34
  -2  -5  -1   29.87    3.20
   2   5   1   27.71    1.78
  -2  -5  -1   27.87    3.55
  -2  -5  -1   26.21    2.45
  -2  -5  -2   91.68    6.60
   2   5   2  105.10    3.08
   2   5   2  106.03    4.74
  -2  -5  -2  103.89    5.64
  -2  -5  -2  108.89    4.44
  -2  -5  -2  103.48    2.94
   2   5   3   17.76    1.85
  -2  -5  -3   19.15    2.22
  -2  -5  -3   17.27    1.13
  -2  -5  -3   18.73    1.32
   2   5   4   58.90    1.89
  -2  -5  -4   56.46    3.77
   2   5   4   57.65    3.59
  -2  -5  -4   57.33    1.90
   2   5   5  262.20    9.05
  -2  -5  -5  246.44   10.85
  -2  -5  -5  262.30    5.38
  -2  -5  -5  262.91    6.30
  -2  -5  -5  247.69    9.09
   2   5   5  260.49    6.77
  -2  -5  -6  403.72   10.03
  -2  -5  -6  431.52   15.03
   2   5   6  433.14   12.93
  -2  -5  -6  395.90   12.69
  -2  -5  -6  422.72   10.21
   2   5   6  419.52   11.05
  -2  -5  -7  551.54   16.15
  -2  -5  -7  545.18   13.07
  -2  -5  -7  570.42   18.11
   2   5   7  585.12   16.34
  -2  -5  -7  552.56   13.94
   2   5   7  571.33   15.25
  -2  -5  -8   18.59    2.13
  -2  -5  -8   22.73    2.79
  -2  -5  -8   20.51    2.98
   2   5   8   21.86    2.82
   2   5   8   21.59    2.63
   2   5   9  560.00   17.38
  -2  -5  -9  553.96   18.14
  -2  -5  -9  526.46   17.08
   2   5   9  543.64   17.36
  -2  -5 -10  254.99   11.31
  -2  -5 -10  272.96   12.12
   2   5  10  259.01   11.46
   2   5  10  274.71   12.37
   2   5  11   28.16    3.95
   2   5  11   25.16    3.40
  -2  -5 -11   25.83    3.56
  -2  -5 -11   28.46    3.89
  -2  -5 -12  126.29    8.36
  -2  -5 -12  130.99    8.64
   2   5  12  129.79    8.48
   2   5  12  118.00    8.91
   2   5  13    6.54    2.24
  -2  -5 -13    7.46    2.21
  -2  -5 -13    9.15    2.47
   2   5  13    7.98    2.16
   2   5  14  101.84    8.20
   2   5  14   99.54    8.96
  -2  -6   9    2.12    2.35
   2   6  -9    3.42    1.70
   2   6  -8   80.87    7.20
  -2  -6   8   59.10    7.08
   2   6  -8   72.57    6.11
  -2  -6   8   62.27    7.14
  -2  -6   7   10.73    3.04
   2   6  -7   16.52    3.14
  -2  -6   7    8.13    2.92
   2   6  -7    9.27    2.02
  -2  -6   6   10.96    2.81
  -2  -6   6   12.82    3.22
   2   6  -6   17.08    3.09
   2   6  -6   17.32    2.62
   2   6  -5   89.68    6.94
  -2  -6   5   84.83    7.84
   2   6  -5   82.39    4.89
   2   6  -5   81.61    5.52
  -2  -6   5   90.99    7.38
  -2  -6   4  147.75   10.30
   2   6  -4  150.49    7.30
   2   6  -4  143.60    8.68
   2   6  -4  139.51    6.19
  -2  -6   4  127.25    9.64
  -2  -6   4  131.15    8.31
  -2  -6   3  428.98   17.36
  -2  -6   3  426.66   14.78
   2   6  -3  408.80   15.50
  -2  -6   3  391.53   17.63
   2   6  -3  405.46   11.46
   2   6  -2  488.45   16.93
   2   6  -2  468.31   12.27
  -2  -6   2  485.13   19.29
  -2  -6   2  481.40   14.90
  -2  -6   2  499.98   17.87
  -2  -6   1  263.08    7.11
   2   6  -1  263.68    8.02
  -2  -6   1  262.91   13.42
  -2  -6   1  272.58    9.34
  -2  -6   1  286.24   11.85
  -2  -6   0  532.77   10.87
  -2  -6   0  531.51   19.88
   2   6   0  517.92   12.97
  -2  -6   0  533.99   13.13
  -2  -6   0  522.26   16.09
   2   6   1   82.13    4.05
  -2  -6  -1   83.62    6.93
  -2  -6  -1   83.61    6.14
   2   6   1   80.19    3.43
   2   6   1   79.18    4.41
  -2  -6  -1   84.32    3.02
  -2  -6  -1   83.35    4.83
  -2  -6  -1   85.46    2.31
  -2  -6  -2   59.62    5.75
  -2  -6  -2   61.53    4.90
   2   6   2   59.50    2.25
   2   6   2   56.46    3.64
  -2  -6  -2   60.23    3.42
  -2  -6  -3  527.08   16.02
   2   6   3  532.71   14.27
  -2  -6  -3  540.93   19.09
  -2  -6  -4   35.58    3.38
  -2  -6  -4   41.81    4.71
   2   6   4   37.37    3.07
  -2  -6  -5  258.91    9.94
   2   6   5  268.66    5.53
   2   6   5  267.81    9.55
  -2  -6  -6    8.52    1.67
   2   6   6    8.31    1.65
   2   6   6    8.54    0.92
  -2  -6  -7  161.24    9.44
  -2  -6  -7  158.08    7.73
   2   6   7  163.19    5.97
   2   6   7  165.71    7.83
   2   6   8  550.85   16.90
  -2  -6  -8  559.87   19.42
  -2  -6  -8  528.44   16.75
   2   6   8  530.47   14.79
  -2  -6  -9  114.49    8.04
  -2  -6  -9  115.13    7.09
   2   6   9  134.44    7.59
   2   6   9  116.52    6.53
  -2  -6 -10   -0.44    0.41
  -2  -6 -10    1.03    0.76
   2   6  10    2.07    1.27
   2   6  10    0.24    0.83
  -2  -6 -11  206.72   11.36
  -2  -6 -11  188.01   10.15
   2   6  11  197.38   10.37
   2   6  11  192.85   10.20
  -2  -6 -12   97.29    7.48
   2   6  12  106.66    7.85
  -2  -6 -12  101.66    7.99
   2   6  12  103.18    7.83
  -2  -6 -13   57.84    6.00
   2   6  13   63.52    6.17
   2   6  13   44.91    5.40
  -2  -6 -13   49.69    5.75
   2   6  14    4.12    1.93
   2   7  -7   33.07    4.06
   2   7  -7   37.33    4.89
   2   7  -6    0.62    0.68
   2   7  -6   -0.22    0.27
  -2  -7   5    1.21    1.36
   2   7  -5    1.27    0.93
   2   7  -5    0.93    0.67
   2   7  -4  229.09   12.09
  -2  -7   4  215.04   13.74
   2   7  -4  225.26    8.52
   2   7  -4  232.12    9.91
  -2  -7   4  211.53   10.77
   2   7  -3   13.40    2.75
  -2  -7   3   13.62    2.36
   2   7  -3   13.99    1.77
  -2  -7   3   12.99    3.23
  -2  -7   2   10.29    1.94
   2   7  -2   14.56    1.73
  -2  -7   2   14.16    3.44
   2   7  -2   13.82    2.92
  -2  -7   1  435.99   19.27
   2   7  -1  458.07   17.20
   2   7  -1  435.04   11.92
  -2  -7   1  466.56   12.95
   2   7   0  451.28   11.96
  -2  -7   0  465.35   19.56
  -2  -7   0  435.90   10.82
   2   7   1    3.44    0.83
  -2  -7  -1    4.51    1.96
   2   7   1    6.71    1.46
   2   7   2  473.75   13.03
  -2  -7  -2  495.48   17.60
   2   7   2  487.67   13.89
  -2  -7  -3   -0.17    0.18
  -2  -7  -3    0.85    0.91
   2   7   3   -0.04    0.37
  -2  -7  -4  560.15   20.68
   2   7   4  532.43   15.23
  -2  -7  -4  526.70   17.05
   2   7   5   15.03    2.22
  -2  -7  -5   17.57    2.66
  -2  -7  -5   17.84    3.44
  -2  -7  -6  243.11   13.02
   2   7   6  264.95   10.12
  -2  -7  -6  244.02   10.42
  -2  -7  -7  141.59    7.68
   2   7   7  136.29    7.32
   2   7   8   17.04    2.48
  -2  -7  -8   10.95    2.09
  -2  -7  -9   23.85    3.24
   2   7   9   20.55    2.98
  -2  -7 -10  280.14   14.22
   2   7  10  312.90   13.04
  -2  -7 -10  290.91   12.72
  -2  -7 -11  158.30    9.32
  -2  -7 -11  130.49    9.62
   2   7  11  154.08    9.17
   2   7  12    1.86    1.33
  -2  -7 -12    1.42    1.19
  -2  -7 -12    2.28    1.48
   2   7  13   94.15    7.63
  -2  -7 -13   86.46    7.33
   2   8  -6    4.06    2.02
  -2  -8   6    2.33    1.80
   2   8  -6    7.35    2.02
   2   8  -5  104.63    8.74
  -2  -8   5   90.46    9.41
   2   8  -5  101.46    7.06
  -2  -8   4    1.08    1.40
   2   8  -4    1.41    1.38
   2   8  -4    0.94    1.00
   2   8  -3  160.43   10.56
  -2  -8   3  156.41   12.18
  -2  -8   2   63.17    7.53
   2   8  -2   63.09    3.97
   2   8  -2   66.81    6.56
  -2  -8   1  102.24    9.45
   2   8  -1   97.05    7.90
   2   8  -1  100.16    4.93
   2   8   0   29.78    2.59
  -2  -8   0   23.10    4.37
   2   8   1  207.49    7.65
  -2  -8  -1  196.12   12.98
   2   8   2  103.15    5.25
  -2  -8  -2   97.56    7.85
  -2  -8  -2   96.22    8.90
   2   8   2  100.04    5.70
  -2  -8  -3   26.96    4.60
  -2  -8  -3   26.77    3.99
   2   8   3   25.92    2.95
  -2  -8  -4   32.80    4.98
  -2  -8  -4   31.89    4.04
   2   8   4   36.86    3.40
  -2  -8  -5   42.11    4.52
  -2  -8  -5   32.65    4.78
   2   8   5   45.01    3.86
  -2  -8  -6  280.69   12.18
   2   8   6  285.35   10.99
  -2  -8  -6  259.71   14.48
  -2  -8  -7    4.48    2.27
  -2  -8  -7    7.35    1.78
   2   8   7    7.87    1.69
  -2  -8  -8  103.46    7.07
  -2  -8  -8  106.83    9.08
   2   8   8  107.56    6.90
   2   8   9  277.24   11.99
  -2  -8  -9  251.73   11.92
  -2  -8  -9  284.85   15.36
  -2  -8 -10   15.78    2.93
   2   8  10   15.10    2.72
   2   8  11   67.56    6.15
  -2  -8 -11   80.05    6.63
  -2  -8 -12  102.62    7.98
   2   8  12  120.89    8.52
   2   9  -4   89.38    6.66
  -2  -9   3   26.59    5.29
   2   9  -3   26.80    4.44
   2   9  -2    1.78    1.77
  -2  -9   2    2.01    1.94
   2   9  -1   76.41    7.48
  -2  -9   1   59.77    7.86
   2   9   0   63.82    6.83
   2   9   0   60.48    3.92
  -2  -9   0   58.40    7.44
   2   9   1   44.05    3.41
  -2  -9  -1   44.95    6.50
   2   9   2    5.74    1.32
  -2  -9  -2    6.17    2.61
   2   9   2    5.40    1.56
   2   9   3  123.61    6.28
  -2  -9  -3  120.42   10.62
  -2  -9  -3  116.72    9.13
   2   9   3  122.37    6.86
  -2  -9  -4   14.07    3.63
  -2  -9  -4   14.31    3.00
   2   9   4   16.04    2.42
  -2  -9  -5  198.06   11.21
   2   9   5  190.93    9.07
  -2  -9  -5  205.95   13.62
  -2  -9  -6   31.18    5.28
  -2  -9  -6   35.97    4.51
   2   9   6   36.12    3.74
  -2  -9  -7   55.89    6.80
  -2  -9  -7   61.54    5.88
   2   9   7   61.79    5.08
  -2  -9  -8  250.48   15.20
  -2  -9  -8  264.17   12.86
   2   9   8  268.79   11.67
   2   9   9   12.61    2.49
  -2  -9  -9   12.08    2.65
  -2  -9  -9    8.67    2.95
  -2  -9 -10  548.05   19.91
  -2  -9 -10  525.66   23.29
   2   9  10  550.90   19.26
  -2  -9 -11   27.70    5.10
   2   9  11   34.49    4.41
  -2  -9 -11   30.01    4.20
  -2  -9 -12   15.90    3.98
   2  10  -1  121.53   10.13
   2  10   0    8.39    2.73
  -2 -10   0    7.32    2.99
   2  10   1  329.98   16.97
  -2 -10  -1  302.90   18.79
   2  10   2   18.77    2.32
  -2 -10  -2    7.28    3.06
   2  10   3    1.47    0.80
  -2 -10  -3    2.52    1.76
   2  10   3    1.68    0.97
   2  10   4   38.70    3.67
  -2 -10  -4   31.93    5.55
  -2 -10  -4   38.08    5.47
   2  10   4   34.95    3.77
  -2 -10  -5   12.22    3.12
  -2 -10  -5    7.77    2.92
   2  10   5    8.18    1.85
  -2 -10  -6    2.99    2.29
  -2 -10  -6    0.54    0.98
   2  10   6    1.50    1.04
   2  10   7  129.05    7.88
  -2 -10  -7  110.68    8.81
  -2 -10  -7  125.51   11.15
  -2 -10  -8   38.45    6.12
   2  10   8   35.82    4.14
  -2 -10  -8   36.73    5.00
  -2 -10  -9  499.72   19.93
  -2 -10  -9  474.41   23.07
   2  10   9  470.32   17.59
  -2 -10 -10   15.69    4.07
  -2 -10 -11   26.78    5.02
   2  11   4   15.00    2.36
   2  11   5    7.62    1.81
  -2 -11  -6   16.49    4.59
  -2 -11  -7    3.33    2.33
   3 -10  -8    1.00    1.22
  -3  10   8    1.14    0.95
   3 -10  -7    2.03    1.53
  -3  10   7    1.47    0.99
  -3  10   6  160.56   11.05
   3 -10  -6  195.02   12.53
  -3  10   6  171.22    8.92
   3 -10  -5   23.04    4.49
   3 -10  -5   30.48    4.93
  -3  10   5   27.38    3.22
  -3  10   5   15.53    3.44
  -3  10   4   15.35    3.37
   3 -10  -4   12.95    3.47
  -3  10   4   13.32    2.17
   3 -10  -3   18.29    4.24
  -3  10   3   26.70    4.41
   3 -10  -2   35.01    5.96
  -3  10   2   40.22    5.60
   3 -10  -1   15.56    4.00
  -3  10   1   15.65    3.75
   3 -10   0   19.65    4.00
   3 -10   1    4.61    2.18
   3  -9 -10   90.55    7.42
  -3   9  10   91.32    7.41
   3  -9  -9   25.80    3.88
  -3   9   9   25.93    3.67
   3  -9  -8    3.45    1.46
  -3   9   8    5.03    1.65
   3  -9  -7  307.06   14.25
  -3   9   7  269.99   12.00
  -3   9   6    2.66    1.14
   3  -9  -6    0.89    1.21
  -3   9   6    1.17    1.39
   3  -9  -6    2.27    1.36
   3  -9  -5   30.61    4.52
   3  -9  -5   28.90    4.56
  -3   9   5   30.91    3.34
  -3   9   5   19.36    3.50
  -3   9   4  173.64   10.83
   3  -9  -4  184.70   11.62
   3  -9  -4  174.22   11.73
  -3   9   4  180.41    8.25
  -3   9   3   42.25    5.25
  -3   9   3   42.76    3.62
   3  -9  -3   39.37    5.78
   3  -9  -2   16.64    3.02
   3  -9  -2   17.12    3.90
  -3   9   2   18.72    2.32
  -3   9   2   10.55    2.78
  -3   9   1  175.64   11.34
   3  -9  -1  182.60   11.05
   3  -9  -1  198.47   13.38
   3  -9   0    1.22    1.43
   3  -9   0    1.03    1.25
  -3   9   0    1.10    1.41
  -3   9  -1   95.80    8.52
   3  -9   1   96.25    9.63
   3  -9   1   84.49    8.19
   3  -9   2   32.39    5.27
   3  -9   2   36.30    5.95
  -3   9  -2   26.80    4.67
   3  -9   3   54.74    7.34
   3  -8 -12    5.76    2.02
   3  -8 -11   50.13    5.32
  -3   8  11   56.72    6.01
   3  -8 -10   92.66    7.04
  -3   8  10   96.47    7.57
   3  -8  -9    1.22    1.04
  -3   8   9    0.82    0.86
  -3   8   8  258.20   11.92
   3  -8  -8  256.88   11.98
   3  -8  -7   66.21    5.65
  -3   8   7   59.41    5.17
   3  -8  -6   23.63    3.63
  -3   8   6   19.27    2.73
   3  -8  -6   22.03    3.34
  -3   8   5  348.74   14.64
  -3   8   5  355.55   12.69
   3  -8  -5  369.90   15.01
   3  -8  -5  396.14   16.55
   3  -8  -4    8.01    1.53
   3  -8  -4    9.20    2.46
   3  -8  -4    8.17    2.16
  -3   8   4    7.29    1.90
  -3   8   4    6.07    1.40
   3  -8  -3  304.14   15.03
   3  -8  -3  285.88   11.38
  -3   8   3  253.63   12.59
   3  -8  -3  286.32   13.64
  -3   8   3  272.75    9.81
  -3   8   2   96.82    7.59
   3  -8  -2  104.27    7.13
   3  -8  -2  107.80    8.90
  -3   8   2  102.46    5.34
  -3   8   1   36.90    4.66
   3  -8  -1   34.38    5.11
  -3   8   1   33.25    2.86
   3  -8  -1   34.67    4.37
   3  -8   0    2.73    1.60
   3  -8   0    1.08    1.39
  -3   8   0    2.32    1.49
   3  -8   1   18.67    3.59
  -3   8  -1   13.29    3.06
   3  -8   1   15.66    3.54
   3  -8   2    0.95    1.57
  -3   8  -2    0.92    1.44
   3  -8   2    2.40    1.82
  -3   8  -3  316.66   15.77
   3  -8   3  318.67   17.69
   3  -8   3  310.20   17.14
   3  -8   4    3.93    2.68
   3  -8   4    2.62    2.48
  -3   8  -4    2.48    1.52
   3  -7 -12   94.79    7.27
  -3   7  11   65.11    6.41
   3  -7 -11   67.12    5.81
   3  -7 -10    3.22    1.40
  -3   7  10    1.14    1.01
  -3   7   9   93.67    7.06
   3  -7  -9   90.90    6.42
   3  -7  -8  127.05    7.42
  -3   7   8  125.37    7.94
   3  -7  -7  101.54    6.85
   3  -7  -7  111.86    6.84
  -3   7   7  103.09    6.76
   3  -7  -6  284.76   12.40
   3  -7  -6  304.99   11.84
  -3   7   6  261.00   10.96
   3  -7  -5   33.54    3.63
  -3   7   5   31.08    3.21
   3  -7  -5   34.35    4.12
  -3   7   4  229.51    9.02
  -3   7   4  225.67   10.53
   3  -7  -4  249.41   10.96
  -3   7   4  218.13    6.87
   3  -7  -4  241.69    8.62
   3  -7  -4  237.49   11.76
   3  -7  -3   38.37    3.58
  -3   7   3   38.16    4.15
  -3   7   3   39.79    3.23
   3  -7  -3   44.40    4.78
   3  -7  -3   38.50    4.68
  -3   7   3   40.46    2.40
  -3   7   2  235.95   11.30
   3  -7  -2  259.23   11.01
  -3   7   2  254.51    8.68
   3  -7  -2  269.84   13.43
   3  -7  -2  267.69    7.34
  -3   7   2  257.98    7.53
   3  -7  -1  709.11   15.28
  -3   7   1  694.20   22.02
   3  -7  -1  719.64   21.94
  -3   7   1  684.25   16.88
   3  -7  -1  729.11   24.57
   3  -7   0   76.95    3.39
  -3   7   0   76.17    6.30
   3  -7   0   81.72    6.70
  -3   7   0   71.66    3.85
   3  -7   0   77.02    7.18
   3  -7   1   48.72    2.88
  -3   7  -1   49.25    5.19
   3  -7   1   53.79    6.17
   3  -7   1   55.07    5.84
   3  -7   2  249.72    8.25
   3  -7   2  243.48   14.08
  -3   7  -2  240.16   12.43
   3  -7   2  245.02   13.55
   3  -7   3   21.49    4.18
   3  -7   3   26.75    4.44
  -3   7  -3   23.57    4.27
   3  -7   3   20.45    2.29
   3  -7   4    4.77    1.32
   3  -7   4    2.88    2.05
   3  -7   4    1.84    1.83
  -3   7  -4    3.03    1.74
  -3   7  -5   85.34    7.75
   3  -7   5   81.26    8.58
   3  -7   5   73.29    5.37
   3  -7   6  102.91   10.17
  -3   7  -6   99.15    8.58
   3  -6 -13  100.29    7.61
  -3   6  13   79.78    8.76
   3  -6 -12   12.65    3.43
   3  -6 -12   16.93    2.94
  -3   6  12   12.01    2.85
  -3   6  11    6.34    2.00
   3  -6 -11    8.21    1.94
   3  -6 -11    6.65    2.01
   3  -6 -10  197.60    9.73
  -3   6  10  186.29   10.64
   3  -6 -10  207.93   12.19
   3  -6  -9   74.26    5.47
  -3   6   9   79.93    6.38
   3  -6  -9   83.78    7.24
   3  -6  -8  219.27   11.52
  -3   6   8  217.79   10.50
   3  -6  -8  224.63    9.65
  -3   6   8  206.01    9.62
  -3   6   7   45.50    4.31
   3  -6  -7   45.74    3.96
   3  -6  -7   38.87    3.60
   3  -6  -7   51.10    5.06
  -3   6   7   40.35    3.75
  -3   6   6  219.52    9.54
   3  -6  -6  218.24    9.12
   3  -6  -6  231.51    9.77
  -3   6   6  211.53    8.35
   3  -6  -6  229.09   10.80
   3  -6  -5    2.30    1.01
   3  -6  -5    4.29    1.48
   3  -6  -5    2.30    1.01
  -3   6   5    2.88    1.08
  -3   6   5    2.96    0.85
  -3   6   4    0.49    0.46
   3  -6  -4    0.53    0.45
   3  -6  -4    0.44    0.55
  -3   6   4   -0.05    0.10
   3  -6  -4    0.46    0.80
   3  -6  -3  652.84   20.27
  -3   6   3  635.30   14.24
  -3   6   3  616.66   16.24
  -3   6   3  638.62   18.66
   3  -6  -3  642.80   16.92
   3  -6  -3  647.16   18.86
   3  -6  -2 2376.34   43.81
  -3   6   2 2274.43   49.70
   3  -6  -2 2293.70   50.49
   3  -6  -2 2359.10   52.57
  -3   6   2 2295.26   43.98
  -3   6   2 2311.55   45.54
   3  -6  -2 2317.75   48.78
   3  -6  -1  147.29    4.84
   3  -6  -1  155.78    8.25
  -3   6   1  160.05    8.36
   3  -6  -1  157.48    9.39
  -3   6   1  145.29    5.61
   3  -6   0   76.38    3.37
   3  -6   0   77.93    6.70
  -3   6   0   73.63    5.72
   3  -6   0   74.79    6.07
  -3   6   0   72.28    3.59
   3  -6   1  209.69    6.83
  -3   6  -1  221.31   10.63
   3  -6   1  221.63   11.37
   3  -6   1  226.02   12.04
   3  -6   2    3.23    0.97
   3  -6   2    3.34    1.42
   3  -6   2    5.35    2.14
  -3   6  -2    2.20    1.24
   3  -6   3   22.31    3.99
  -3   6  -3   29.27    3.86
   3  -6   3   34.84    4.85
   3  -6   3   27.05    2.69
   3  -6   4   31.65    4.97
  -3   6  -4   26.18    3.79
   3  -6   4   33.80    5.03
   3  -6   4   26.53    2.95
   3  -6   5   53.14    6.49
  -3   6  -5   46.47    5.28
   3  -6   5   45.93    4.27
  -3   6  -6  157.49   10.27
   3  -6   6  135.96   11.35
   3  -6   6  143.78    8.39
   3  -6   7    6.71    2.72
   3  -6   7    8.02    2.24
  -3   6  -7   11.59    3.11
   3  -6   8    2.69    1.68
   3  -5 -13    5.16    1.72
   3  -5 -12   62.75    5.73
   3  -5 -12   64.78    7.05
   3  -5 -11  543.27   18.27
   3  -5 -11  546.23   21.50
  -3   5  11  508.01   20.61
   3  -5 -10   25.57    3.24
  -3   5  10   15.62    3.01
   3  -5 -10   22.38    3.77
   3  -5  -9  194.12    9.02
   3  -5  -9  199.94   11.15
  -3   5   9  187.70   10.19
   3  -5  -8  124.57    6.75
   3  -5  -8  135.26    8.55
  -3   5   8  129.22    7.75
   3  -5  -7  159.21    7.41
  -3   5   7  163.89    8.35
   3  -5  -7  161.44    9.15
   3  -5  -7  184.25    6.89
  -3   5   7  165.78    8.23
   3  -5  -6   17.90    2.26
   3  -5  -6   16.51    2.80
   3  -5  -6   18.41    2.19
  -3   5   6   18.16    2.54
  -3   5   6   18.13    2.34
   3  -5  -5  188.53    7.55
  -3   5   5  170.91    7.58
   3  -5  -5  212.32    8.46
  -3   5   5  184.82    8.03
   3  -5  -5  208.14    9.36
  -3   5   5  186.60    7.08
   3  -5  -4   28.92    3.10
   3  -5  -4   34.30    2.99
   3  -5  -4   32.08    3.26
  -3   5   4   27.77    2.16
  -3   5   4   25.12    2.58
   3  -5  -3  975.68   21.59
   3  -5  -3  958.25   20.25
  -3   5   3  919.74   23.15
   3  -5  -3  949.72   22.87
   3  -5  -3 1011.34   25.03
  -3   5   3  922.61   21.69
  -3   5   3  942.65   19.78
   3  -5  -3  964.52   23.44
   3  -5  -2  191.10    5.87
  -3   5   2  204.19    8.48
  -3   5   2  198.64    6.87
   3  -5  -2  209.91    8.79
   3  -5  -2  208.79    9.58
  -3   5   2  188.03    5.91
   3  -5  -2  210.04    8.12
   3  -5  -1  147.25    4.77
   3  -5  -1  149.21    7.33
  -3   5   1  148.89    7.33
   3  -5  -1  156.82    8.44
  -3   5   1  143.44    5.19
  -3   5   1  136.28    5.34
   3  -5   0  271.88    7.47
  -3   5   0  276.23   10.75
   3  -5   0  271.96   11.24
   3  -5   0  290.78   12.31
  -3   5   0  261.73    7.32
  -3   5   0  257.97    7.15
   3  -5   1   96.78    6.70
  -3   5  -1   87.60    5.87
   3  -5   1   91.12    4.06
   3  -5   1   93.49    6.89
   3  -5   1   79.20    3.98
  -3   5  -1   90.25    2.67
  -3   5  -2  506.62   16.77
   3  -5   2  486.63   12.63
   3  -5   2  527.48   18.60
   3  -5   2  536.79   13.70
  -3   5  -3  174.54    9.23
   3  -5   3  185.16   10.75
   3  -5   3  183.77   10.56
   3  -5   3  175.98    7.37
   3  -5   4    4.16    1.27
  -3   5  -4    3.21    1.42
   3  -5   4    4.84    1.91
  -3   5  -4    2.24    0.67
   3  -5   5   14.34    2.46
  -3   5  -5   12.14    1.54
   3  -5   5   12.81    3.06
  -3   5  -5   11.23    2.44
   3  -5   6   22.21    3.15
   3  -5   6   22.50    4.17
  -3   5  -6   20.77    3.41
   3  -5   7    3.10    1.58
   3  -5   7    3.26    1.93
  -3   5  -7    4.04    1.91
   3  -5   8  134.90   11.30
  -3   5  -8  144.72   10.28
   3  -5   8  133.30    9.16
   3  -5   9  167.23   13.19
  -3   5  -9  196.88   12.50
   3  -5   9  172.58   11.17
  -3   4  13    7.55    2.89
   3  -4 -13   12.40    3.26
   3  -4 -13    9.27    2.27
   3  -4 -12  352.31   17.16
   3  -4 -12  370.32   14.91
  -3   4  12  352.29   18.10
  -3   4  11   13.01    3.37
   3  -4 -11   15.00    3.07
   3  -4 -11   14.73    2.59
   3  -4 -10   30.32    4.35
   3  -4 -10   35.55    3.77
  -3   4  10   30.81    4.47
   3  -4  -9  533.70   16.12
  -3   4   9  531.63   19.19
   3  -4  -8   74.38    4.97
   3  -4  -8   71.97    6.00
  -3   4   8   70.08    5.92
   3  -4  -7  179.22    7.63
   3  -4  -7  192.26    9.61
   3  -4  -7  176.58    5.07
  -3   4   7  176.50    8.85
  -3   4   6  362.91   12.35
   3  -4  -6  390.76   13.82
  -3   4   6  336.40   10.91
  -3   4   6  358.06    9.94
   3  -4  -6  405.27    9.87
   3  -4  -6  370.60   11.34
  -3   4   5   57.64    3.13
  -3   4   5   56.08    3.41
   3  -4  -5   58.90    3.63
   3  -4  -5   63.75    3.58
   3  -4  -5   66.75    4.86
  -3   4   5   60.39    3.86
  -3   4   4    6.12    1.11
  -3   4   4    4.94    1.01
   3  -4  -4    5.92    1.38
   3  -4  -4    8.78    1.32
   3  -4  -4    6.99    1.36
  -3   4   4    5.00    1.11
  -3   4   3    0.61    0.37
   3  -4  -3    0.67    0.55
   3  -4  -3    0.50    0.43
  -3   4   3    0.68    0.59
   3  -4  -3    0.84    0.53
  -3   4   3    0.22    0.50
   3  -4  -3    1.34    0.59
   3  -4  -3    1.41    0.77
  -3   4   3    0.56    0.59
  -3   4   3    0.26    0.28
  -3   4   2   41.15    2.67
   3  -4  -2   40.22    3.01
   3  -4  -2   38.66    2.23
   3  -4  -2   40.65    2.91
  -3   4   2   42.22    3.18
  -3   4   2   41.48    2.30
   3  -4  -2   39.27    3.02
   3  -4  -2   45.38    3.75
   3  -4  -1  404.05    9.90
   3  -4  -1  470.91   14.38
  -3   4   1  411.15   12.50
   3  -4  -1  437.75   12.94
   3  -4  -1  431.99   12.79
  -3   4   1  431.78   10.47
   3  -4  -1  447.00   11.67
  -3   4   1  432.06   10.82
  -3   4   0  125.27    6.28
   3  -4   0  138.43    6.97
   3  -4   0  143.35    7.49
   3  -4   0  126.01    4.47
  -3   4   0  125.14    4.11
  -3   4   0  129.29    4.23
  -3   4  -1  704.21   18.96
  -3   4  -1  716.27   13.47
   3  -4   1  709.33   20.29
   3  -4   1  722.15   20.72
  -3   4  -1  695.53   14.30
   3  -4   1  684.22   15.83
   3  -4   1  682.72   15.27
  -3   4  -2  895.30   23.38
   3  -4   2  925.76   25.40
   3  -4   2  889.61   18.82
   3  -4   2  969.10   25.75
   3  -4   2  933.83   20.88
  -3   4  -3  126.67    7.06
   3  -4   3  134.13    8.32
  -3   4  -3  123.14    3.98
   3  -4   3  120.08    5.86
   3  -4   3  109.65    4.07
   3  -4   4   17.39    3.16
   3  -4   4   16.91    1.44
  -3   4  -4   21.14    1.65
  -3   4  -4   22.04    3.03
   3  -4   4   20.98    2.58
   3  -4   5  366.04   13.29
   3  -4   5  367.50   16.35
  -3   4  -5  365.30   14.11
   3  -4   6    4.05    1.57
   3  -4   6    0.75    0.93
  -3   4  -6    5.84    1.86
   3  -4   7  393.57   18.32
  -3   4  -7  380.38   15.88
   3  -4   7  389.98   15.62
   3  -4   8    2.53    1.72
   3  -4   8    0.65    1.20
  -3   4  -8    1.74    1.41
  -3   4  -9   53.44    5.74
  -3   4  -9   55.34    6.18
   3  -4   9   40.45    5.99
   3  -4   9   65.58    6.65
   3  -4  10   20.05    3.84
  -3   4 -10   12.86    2.88
   3  -4  10    9.83    3.23
  -3   4 -10   15.90    3.74
  -3   3  13   42.04    6.61
   3  -3 -13   46.60    5.18
   3  -3 -13   41.20    5.71
   3  -3 -12    5.32    2.03
  -3   3  12    1.10    1.45
   3  -3 -12    3.45    1.22
  -3   3  11    5.89    2.14
   3  -3 -11    3.99    1.64
   3  -3 -11    8.79    1.97
   3  -3 -10  266.81   11.20
   3  -3 -10  244.83   12.67
  -3   3  10  272.84   14.34
  -3   3   9    6.48    2.02
   3  -3  -9    7.57    2.01
   3  -3  -9    8.54    1.83
   3  -3  -8 1016.07   24.38
   3  -3  -8  945.76   26.77
  -3   3   8  956.87   27.90
  -3   3   7  309.84    8.54
   3  -3  -7  350.36   11.17
  -3   3   7  344.94    9.19
   3  -3  -7  346.91   13.15
  -3   3   7  357.78   13.51
   3  -3  -6  570.52   17.33
   3  -3  -6  602.35   15.21
  -3   3   6  545.04   13.04
  -3   3   6  586.10   13.41
  -3   3   6  594.88   17.26
  -3   3   5    3.34    1.04
  -3   3   5    1.80    0.54
  -3   3   5    2.13    0.64
   3  -3  -5    4.74    0.94
   3  -3  -5    2.98    1.05
  -3   3   4  124.12    5.33
   3  -3  -4  138.96    5.13
   3  -3  -4  130.47    6.37
   3  -3  -4  135.29    4.58
  -3   3   4  126.03    5.10
  -3   3   4  123.26    4.48
  -3   3   3   46.28    3.14
  -3   3   3   47.99    2.69
   3  -3  -3   43.59    2.63
  -3   3   3   46.47    2.65
  -3   3   3   45.65    2.70
   3  -3  -3   48.35    3.45
  -3   3   3   45.85    3.01
   3  -3  -3   52.51    3.02
   3  -3  -3   47.59    2.64
  -3   3   2 2855.57   54.18
   3  -3  -2 2883.04   54.09
   3  -3  -2 3050.63   56.60
   3  -3  -2 3068.46   55.19
  -3   3   2 2900.03   55.19
   3  -3  -2 2917.80   56.30
  -3   3   2 2885.16   57.43
  -3   3   2 2927.33   54.48
  -3   3   2 2874.04   57.05
   3  -3  -2 2949.89   54.84
  -3   3   2 2852.86   53.99
  -3   3   2 2966.61   55.42
  -3   3   2 2724.00   54.81
  -3   3   1    1.93    0.41
  -3   3   1    1.40    0.51
   3  -3  -1    1.71    0.40
  -3   3   1    1.01    0.62
   3  -3  -1    2.93    0.82
  -3   3   1    1.03    0.39
  -3   3   1    1.31    0.78
   3  -3  -1    2.24    0.73
   3  -3  -1    0.79    0.61
  -3   3   1    3.29    0.64
  -3   3   1    1.60    0.65
  -3   3   1    1.49    0.49
   3  -3  -1    1.71    0.58
   3  -3   0    1.74    0.57
  -3   3   0    1.38    0.57
   3  -3   0    1.81    0.45
  -3   3   0    1.55    0.42
  -3   3   0    1.93    0.55
   3  -3   0    1.57    0.86
  -3   3   0    1.03    0.28
  -3   3   0    1.51    0.55
   3  -3   0    1.86    0.68
   3  -3   1   77.76    3.61
  -3   3  -1   78.85    4.54
   3  -3   1   74.54    4.93
  -3   3  -1   83.72    2.35
   3  -3   1   89.38    5.42
   3  -3   1   80.96    2.89
  -3   3  -1   78.22    2.44
  -3   3  -1   77.94    4.10
  -3   3  -2  285.42   10.00
   3  -3   2  293.20   11.33
   3  -3   2  282.56    6.60
   3  -3   2  269.13    8.59
  -3   3  -3 1718.46   37.50
   3  -3   3 1719.29   39.86
   3  -3   3 1719.48   31.75
  -3   3  -3 1720.11   31.64
   3  -3   3 1671.73   35.86
   3  -3   4 1982.07   45.53
   3  -3   4 1927.54   36.01
  -3   3  -4 2024.08   42.75
   3  -3   4 1947.66   41.59
  -3   3  -5   25.93    3.30
   3  -3   5   22.63    1.53
   3  -3   5   30.06    3.96
   3  -3   5   30.07    3.34
   3  -3   6  464.87   18.34
  -3   3  -6  473.13   16.39
   3  -3   6  455.91   16.02
  -3   3  -7  200.02   10.49
   3  -3   7  204.04   11.92
   3  -3   7  212.62   10.90
   3  -3   8   10.74    2.53
  -3   3  -8    7.65    1.90
   3  -3   8    5.53    2.28
  -3   3  -8   10.42    2.36
   3  -3   9   13.48    3.06
  -3   3  -9   15.49    2.89
   3  -3   9   14.56    3.39
  -3   3  -9   15.97    3.23
   3  -3  10   12.23    2.99
  -3   3 -10   12.53    2.80
   3  -3  10   11.92    3.12
  -3   3 -10   10.64    2.78
   3  -3  11    3.01    1.92
  -3   3 -11    1.94    1.25
   3  -3  11    2.14    1.95
  -3   3 -11    3.38    2.15
   3  -2 -13    3.77    1.62
   3  -2 -13    1.70    1.53
  -3   2  13    1.21    1.78
  -3   2  13    2.89    1.85
  -3   2  12   43.07    6.58
   3  -2 -12   57.01    5.42
   3  -2 -12   58.33    6.42
   3  -2 -11    6.51    1.95
   3  -2 -11    4.93    1.50
   3  -2 -10    7.74    1.80
  -3   2  10    5.50    2.37
   3  -2 -10    9.01    2.31
   3  -2  -9  554.36   16.61
  -3   2   9  510.51   20.47
   3  -2  -9  514.96   18.31
  -3   2   8   20.04    3.20
   3  -2  -8   24.31    2.76
   3  -2  -8   27.89    3.52
   3  -2  -7 1955.41   39.85
   3  -2  -7 1873.50   42.56
  -3   2   7 1900.22   36.46
  -3   2   7 1855.92   44.19
  -3   2   6 1673.74   31.38
   3  -2  -6 1621.22   37.12
   3  -2  -6 1688.95   34.56
  -3   2   6 1611.30   37.95
   3  -2  -5  462.65   14.24
  -3   2   5  465.26   12.39
   3  -2  -5  443.13   12.05
  -3   2   5  493.99   10.00
  -3   2   5  451.19   14.17
  -3   2   4   10.42    1.53
  -3   2   4   11.33    1.35
   3  -2  -4    9.61    1.15
   3  -2  -4   10.81    1.69
  -3   2   4    8.86    0.79
   3  -2  -3 2137.86   42.16
  -3   2   3 2049.11   40.20
  -3   2   3 2148.97   38.31
  -3   2   3 2071.84   39.55
  -3   2   3 2152.90   39.06
   3  -2  -3 2098.87   39.67
   3  -2  -3 2151.11   39.34
  -3   2   2  852.14   19.59
   3  -2  -2  890.32   19.84
   3  -2  -2  884.54   18.57
  -3   2   2  918.03   17.91
  -3   2   2  865.85   17.85
   3  -2  -2  907.53   17.77
  -3   2   2  879.46   18.23
  -3   2   2  936.05   19.32
  -3   2   2  916.64   18.59
  -3   2   2  863.09   19.13
  -3   2   1   55.48    2.72
   3  -2  -1   61.57    3.10
   3  -2  -1   55.63    2.53
  -3   2   1   57.52    3.59
  -3   2   1   62.49    2.86
   3  -2  -1   60.14    3.13
   3  -2  -1   56.95    2.65
  -3   2   1   53.75    3.31
  -3   2   1   60.90    2.76
  -3   2   1   56.49    2.62
  -3   2   1   58.22    2.33
   3  -2   0  137.74    4.59
   3  -2   0  143.58    4.55
  -3   2   0  135.88    6.07
   3  -2   0  144.34    5.36
  -3   2   0  141.69    5.17
  -3   2   0  137.60    6.37
  -3   2   0  144.36    4.35
  -3   2   0  146.29    4.16
  -3   2   0  143.79    3.87
   3  -2   0  143.61    5.72
  -3   2   0  138.68    5.14
   3  -2   1  238.34    6.95
   3  -2   1  237.73    7.90
  -3   2  -1  241.74    5.37
  -3   2  -1  250.82    7.92
   3  -2   1  239.42    8.61
  -3   2  -1  244.19    7.32
  -3   2  -1  241.63    9.15
  -3   2  -1  246.39    4.83
   3  -2   1  243.01    6.05
  -3   2  -1  235.67    8.07
  -3   2  -2 2953.58   57.99
   3  -2   2 3073.94   59.95
   3  -2   2 3046.01   53.55
   3  -2   2 2928.32   56.78
   3  -2   3  951.77   24.72
  -3   2  -3  952.95   23.16
   3  -2   3 1002.50   18.10
   3  -2   3  942.08   22.35
  -3   2  -4  105.31    5.81
   3  -2   4   96.60    6.38
   3  -2   4   99.27    2.86
   3  -2   4  105.58    5.73
   3  -2   5  690.98   21.50
  -3   2  -5  740.86   20.21
   3  -2   5  737.06   20.28
  -3   2  -6  199.88    9.41
   3  -2   6  189.65   10.28
   3  -2   6  190.09    9.32
  -3   2  -7   28.09    3.17
   3  -2   7   26.60    3.94
  -3   2  -7   33.51    3.88
   3  -2   7   25.74    3.63
  -3   2  -8   76.13    6.26
  -3   2  -8   78.64    5.77
   3  -2   8   74.39    6.83
   3  -2   8   74.96    6.52
   3  -2   9    7.88    2.23
  -3   2  -9    5.31    1.75
   3  -2   9    5.82    2.05
  -3   2  -9    7.48    2.12
   3  -2  10   15.05    3.38
  -3   2 -10   13.61    2.68
   3  -2  10   16.18    3.48
  -3   2 -10   14.64    3.17
  -3   2 -11  105.19    8.17
   3  -2  11  103.83    9.10
  -3   2 -11   98.67    8.69
   3  -2  11  113.66    9.63
   3  -2  12    6.07    2.36
  -3   1  13   25.78    5.41
   3  -1 -13   36.65    5.18
   3  -1 -12    1.18    1.14
  -3   1  12    0.95    1.32
  -3   1  11    5.85    2.17
   3  -1 -11    3.93    1.79
   3  -1 -10  171.31   10.05
   3  -1 -10  177.21    9.19
  -3   1  10  161.28   11.76
   3  -1  -9   12.61    2.17
   3  -1  -9   12.71    1.98
   3  -1  -9   14.17    2.66
  -3   1   9   14.38    3.27
   3  -1  -8  250.49    9.81
   3  -1  -8  228.48   10.72
   3  -1  -8  243.45    8.67
  -3   1   8  226.11   12.43
   3  -1  -7 1962.19   43.28
  -3   1   7 1899.74   37.67
   3  -1  -7 2016.20   41.10
  -3   1   7 2037.88   46.87
   3  -1  -6 1659.02   37.85
  -3   1   6 1756.39   32.75
   3  -1  -6 1773.90   35.95
  -3   1   6 1636.18   39.94
  -3   1   5    0.75    0.58
   3  -1  -5    0.83    0.30
   3  -1  -5    0.87    0.54
  -3   1   5    1.64    0.33
   3  -1  -4  120.18    5.66
  -3   1   4  122.49    6.04
   3  -1  -3   68.68    2.86
  -3   1   3   68.94    3.82
  -3   1   3   75.54    3.54
   3  -1  -3   72.76    3.92
  -3   1   2  304.38    7.75
   3  -1  -2  309.46    8.24
  -3   1   2  304.25    6.90
   3  -1  -2  306.80    6.80
  -3   1   2  294.07    7.24
  -3   1   2  321.40    8.35
   3  -1  -2  310.90    7.92
  -3   1   2  308.93    8.32
   3  -1  -2  295.10    8.57
  -3   1   2  325.74    8.06
  -3   1   1   13.94    1.21
   3  -1  -1   12.60    1.14
   3  -1  -1   12.28    0.97
  -3   1   1   14.58    0.75
  -3   1   1   13.33    1.18
  -3   1   1   11.94    1.14
  -3   1   1   12.27    0.96
  -3   1   1   11.79    1.22
   3  -1  -1   13.70    1.32
   3  -1  -1   13.83    0.76
  -3   1   1   12.82    1.40
  -3   1   1   14.29    1.08
  -3   1   0   77.66    3.96
   3  -1   0   73.97    2.98
  -3   1   0   79.80    3.23
   3  -1   0   77.43    3.16
  -3   1   0   85.22    2.83
  -3   1   0   77.34    3.11
   3  -1   0   78.89    3.04
  -3   1   0   80.77    2.18
  -3   1   0   84.24    2.37
  -3   1   0   75.49    3.32
   3  -1   1 1093.82   22.02
  -3   1  -1 1139.76   22.99
  -3   1  -1 1110.32   20.66
   3  -1   1 1090.18   22.69
  -3   1  -1 1081.64   24.64
   3  -1   1 1126.82   23.58
   3  -1   1 1077.72   20.88
  -3   1  -1 1058.63   23.12
   3  -1   2  272.84    8.26
   3  -1   2  261.40    5.73
  -3   1  -2  277.19    8.36
  -3   1  -2  273.95    9.33
   3  -1   2  248.42    8.62
  -3   1  -2  265.14    8.86
   3  -1   3    4.73    1.05
   3  -1   3    5.66    0.51
   3  -1   3    5.19    1.21
  -3   1  -3    6.02    1.18
  -3   1  -4  591.96   16.62
   3  -1   4  623.27   12.07
   3  -1   4  617.75   17.59
   3  -1   4  642.97   13.19
   3  -1   4  622.26   16.67
   3  -1   5 2485.25   44.69
  -3   1  -5 2318.12   47.75
   3  -1   5 2412.63   51.30
  -3   1  -5 2352.19   49.85
   3  -1   5 2374.72   49.94
   3  -1   6    0.31    0.28
   3  -1   6    1.73    1.06
  -3   1  -6    0.62    0.48
  -3   1  -6    0.21    0.68
   3  -1   6    2.15    1.11
  -3   1  -7  233.55    9.55
   3  -1   7  250.80   11.57
  -3   1  -7  245.57   10.75
   3  -1   7  252.48   11.34
   3  -1   7  232.71    6.86
  -3   1  -8  109.32    6.67
   3  -1   8  111.38    7.80
  -3   1  -8  129.19    8.01
   3  -1   8  106.65    7.60
   3  -1   9   22.04    3.70
  -3   1  -9   20.74    2.99
   3  -1   9   18.98    3.31
  -3   1  -9   19.57    3.34
  -3   1 -10  121.41    8.01
   3  -1  10  111.27    8.53
  -3   1 -10  126.92    8.98
   3  -1  10  130.65    9.54
   3  -1  11   32.69    4.96
  -3   1 -11   26.88    3.92
   3  -1  11   36.09    4.97
  -3   1 -11   26.35    4.42
   3  -1  12   41.71    5.74
  -3   1 -12   42.43    5.24
   3  -1  12   33.57    4.96
  -3   1 -12   33.68    5.40
   3  -1  13   17.67    3.63
   3   0 -13   37.82    5.27
  -3   0  12    4.96    2.67
   3   0 -12    2.55    1.41
   3   0 -12    2.93    1.53
   3   0 -11   19.79    3.40
  -3   0  11   20.00    4.55
   3   0 -11   23.48    3.46
   3   0 -10   92.32    6.57
   3   0 -10   87.38    6.99
  -3   0  10   88.65    8.84
   3   0  -9  102.31    6.56
   3   0  -9  111.76    7.48
   3   0  -9  101.06    5.61
  -3   0   9  110.01    9.27
   3   0  -8  619.40   19.12
   3   0  -8  611.50   17.68
   3   0  -8  586.17   15.59
  -3   0   8  589.81   22.45
   3   0  -7  577.88   17.56
   3   0  -7  577.22   16.30
   3   0  -7  597.16   14.52
  -3   0   7  550.61   20.44
   3   0  -6  132.80    6.83
   3   0  -6  140.92    6.27
   3   0  -6  137.46    4.96
  -3   0   6  130.64    8.23
   3   0  -5  284.20    8.72
   3   0  -5  268.52    6.90
   3   0  -5  274.59    6.29
  -3   0   5  267.85   11.27
   3   0  -5  261.12    9.43
   3   0  -4 1732.27   32.64
  -3   0   4 1739.36   36.57
  -3   0   4 1614.70   29.99
   3   0  -4 1608.36   29.95
   3   0  -4 1647.99   34.11
   3   0  -3  179.95    5.44
  -3   0   3  186.50    4.87
   3   0  -3  168.63    6.30
  -3   0   3  177.54    7.08
  -3   0   2  219.48    5.87
  -3   0   2  223.20    6.37
  -3   0   2  243.57    6.50
   3   0  -2  226.66    5.61
  -3   0   2  235.10    6.63
   3   0  -2  227.79    6.96
   3   0  -2  236.04    6.68
  -3   0   2  242.38    7.49
   3   0  -1  294.66    7.58
  -3   0   1  312.47    7.50
   3   0  -1  286.96    7.45
  -3   0   1  311.31    7.47
   3   0  -1  290.27    6.36
   3   0  -1  295.94    7.70
  -3   0   1  298.19    7.78
   3   0  -1  294.25    7.33
  -3   0   0   42.62    2.20
   3   0   0   39.94    2.02
  -3   0   0   43.34    1.97
   3   0   0   46.10    2.11
   3   0   0   44.06    2.07
  -3   0   0   44.27    2.27
  -3   0   0   39.97    2.10
   3   0   0   43.03    1.78
   3   0   1 3495.47   62.69
  -3   0  -1 3408.24   64.39
  -3   0  -1 3630.96   61.98
   3   0   1 3504.48   61.85
  -3   0  -1 3421.33   63.63
   3   0   1 3544.84   63.38
  -3   0  -1 3375.40   63.52
   3   0   2  331.00    7.20
  -3   0  -2  322.57    7.57
  -3   0  -2  337.08    9.67
  -3   0  -2  328.66    9.93
   3   0   2  323.08    9.07
  -3   0  -2  311.87    9.17
   3   0   2  314.22    8.91
  -3   0  -2  319.27    6.57
   3   0   2  312.50    8.47
   3   0   3  859.07   19.32
   3   0   3  858.19   16.35
  -3   0  -3  834.13   17.71
  -3   0  -3  821.76   20.59
  -3   0  -3  810.33   19.43
   3   0   3  863.19   19.10
   3   0   4 1182.34   26.57
  -3   0  -4 1187.20   24.95
  -3   0  -4 1214.25   27.09
   3   0   4 1215.74   22.78
   3   0   4 1130.16   26.30
  -3   0  -5 1024.85   22.85
  -3   0  -5 1044.67   24.74
   3   0   5  998.53   24.36
   3   0   5 1024.62   21.62
   3   0   5  990.63   24.48
  -3   0  -6  411.98   12.52
   3   0   6  409.68   13.59
   3   0   6  412.56   11.09
   3   0   6  399.43   10.09
   3   0   6  415.94   14.03
  -3   0  -7  765.25   20.38
   3   0   7  764.65   18.23
   3   0   7  774.36   21.70
   3   0   7  746.91   22.24
  -3   0  -8   54.41    4.44
   3   0   8   44.79    4.48
  -3   0  -8   49.70    4.94
   3   0   8   50.98    5.05
  -3   0  -9   21.47    3.08
   3   0   9   23.18    3.35
  -3   0  -9   27.38    3.93
   3   0   9   27.09    3.90
  -3   0 -10    4.18    1.59
   3   0  10    2.05    1.35
   3   0  10    3.58    1.51
  -3   0 -10    3.86    1.92
  -3   0 -11   90.65    7.18
   3   0  11  101.79    7.75
  -3   0 -11  119.42    9.22
   3   0  11  103.93    8.81
   3   0  12    4.85    2.42
  -3   0 -12    4.25    1.65
  -3   0 -12    3.55    1.91
   3   0  12    3.09    1.52
  -3   0 -13   15.75    3.35
  -3   0 -13   24.54    4.49
   3   1 -12    1.17    1.28
   3   1 -12   -0.21    0.49
  -3  -1  11   72.17    8.90
   3   1 -11   68.82    6.24
   3   1 -11   82.40    7.05
  -3  -1  10    1.88    1.80
   3   1 -10    2.31    1.20
   3   1 -10    0.29    0.62
   3   1  -9  159.65    9.03
   3   1  -9  151.41    8.33
   3   1  -9  149.94    7.18
  -3  -1   9  156.79   11.75
   3   1  -8  121.49    7.36
   3   1  -8  117.20    6.74
   3   1  -8  122.58    5.85
  -3  -1   8  117.25    9.39
   3   1  -7  127.50    7.03
   3   1  -7  125.56    6.52
   3   1  -7  133.56    5.68
   3   1  -7  114.54    5.78
  -3  -1   7  118.28    8.88
   3   1  -6  983.49   21.16
   3   1  -6  963.37   22.99
  -3  -1   6  972.94   21.31
  -3  -1   6  965.38   28.21
   3   1  -6  930.26   23.65
   3   1  -5  651.30   14.43
  -3  -1   5  607.48   14.94
   3   1  -5  644.21   16.88
  -3  -1   5  634.33   20.13
   3   1  -4  130.24    4.33
   3   1  -4  133.98    5.02
  -3  -1   4  127.30    5.12
   3   1  -4  128.47    5.68
   3   1  -4  125.82    5.49
  -3  -1   4  120.95    6.94
   3   1  -3 1336.40   25.60
   3   1  -3 1364.96   26.60
  -3  -1   3 1305.18   27.46
  -3  -1   3 1298.19   30.14
   3   1  -3 1351.53   27.54
   3   1  -3 1328.09   27.67
  -3  -1   2 1440.33   27.88
  -3  -1   2 1384.51   28.70
   3   1  -2 1404.41   28.23
  -3  -1   2 1353.65   29.73
   3   1  -2 1463.23   28.20
  -3  -1   1  162.12    4.85
  -3  -1   1  156.62    5.52
   3   1  -1  160.31    5.14
  -3  -1   1  169.27    4.97
   3   1  -1  160.61    5.06
   3   1  -1  155.97    4.85
   3   1  -1  160.34    5.09
   3   1  -1  160.12    4.70
  -3  -1   1  162.21    5.62
  -3  -1   0  643.14   13.55
   3   1   0  612.84   13.38
  -3  -1   0  673.92   13.61
   3   1   0  656.83   13.60
   3   1   0  614.90   13.57
   3   1   0  634.08   12.41
   3   1   0  616.03   14.27
  -3  -1   0  663.47   13.90
  -3  -1   0  664.59   13.22
   3   1   1  559.24   11.91
  -3  -1  -1  548.01   12.01
  -3  -1  -1  563.99   11.07
   3   1   1  578.33   11.84
   3   1   1  551.93   11.14
  -3  -1  -1  546.88   11.99
   3   1   1  535.89   13.07
  -3  -1  -1  555.12   11.48
  -3  -1  -1  559.97   12.48
   3   1   2 2870.49   53.35
  -3  -1  -2 2909.56   54.56
   3   1   2 2810.71   54.73
   3   1   2 3003.58   52.77
   3   1   2 2953.54   52.70
  -3  -1  -2 2904.83   52.45
  -3  -1  -2 2870.63   52.49
  -3  -1  -2 2835.10   56.27
   3   1   2 3030.91   52.05
  -3  -1  -2 2980.67   54.71
  -3  -1  -3  420.65   11.79
   3   1   3  438.48   10.51
  -3  -1  -3  424.69   10.28
  -3  -1  -3  467.52   12.85
   3   1   3  409.12   11.64
  -3  -1  -3  432.70    9.80
   3   1   3  442.05    9.33
  -3  -1  -3  440.29   12.33
   3   1   3  435.56   11.07
   3   1   4 1152.91   24.44
   3   1   4 1145.91   24.00
  -3  -1  -4 1124.00   26.10
   3   1   4 1196.02   22.65
   3   1   4 1158.79   25.30
  -3  -1  -5  270.59    8.77
   3   1   5  287.96    9.11
  -3  -1  -5  270.40   10.73
   3   1   5  274.30    7.65
   3   1   5  280.65    9.82
  -3  -1  -6  571.72   17.07
  -3  -1  -6  525.94   14.65
   3   1   6  576.45   13.58
   3   1   6  534.70   14.85
   3   1   6  502.63   15.91
   3   1   7   32.91    3.10
  -3  -1  -7   27.37    2.84
  -3  -1  -7   30.88    3.65
   3   1   7   30.62    3.49
  -3  -1  -8   94.24    5.86
   3   1   8   88.77    5.64
   3   1   8   89.58    6.68
  -3  -1  -8  103.16    7.06
   3   1   9  218.73    9.72
  -3  -1  -9  193.44    9.42
  -3  -1  -9  219.83   11.43
   3   1   9  214.98   11.24
   3   1  10   23.34    3.79
  -3  -1 -10   17.94    2.94
   3   1  10   21.91    3.04
  -3  -1 -10   20.47    3.63
  -3  -1 -11  116.43    8.98
  -3  -1 -11   96.24    7.16
   3   1  11  101.23    6.94
   3   1  11  110.86    8.84
  -3  -1 -12    8.22    2.92
   3   1  12    5.10    2.20
   3   1  12    4.68    1.68
  -3  -1 -13   20.15    4.34
   3   1  13   16.40    3.52
   3   2 -11  227.70   12.11
   3   2 -11  206.87   11.66
  -3  -2  11  214.96   15.47
  -3  -2  11  218.70   16.26
   3   2 -10  109.82    7.77
   3   2 -10  111.12    7.95
  -3  -2  10  121.41   11.22
  -3  -2   9   33.70    5.60
   3   2  -9   36.30    4.17
   3   2  -9   34.77    3.95
   3   2  -9   36.87    3.60
  -3  -2   8    5.26    2.03
   3   2  -8    6.36    1.72
   3   2  -8    5.02    1.49
   3   2  -8    2.76    0.99
   3   2  -7 1248.67   27.89
  -3  -2   7 1213.44   28.46
  -3  -2   7 1270.49   36.75
   3   2  -7 1223.63   29.90
  -3  -2   6  248.93    9.40
   3   2  -6  244.36    9.60
  -3  -2   6  247.77   13.00
   3   2  -6  253.63    8.57
   3   2  -5  280.52    8.77
   3   2  -5  273.27    9.61
  -3  -2   5  274.78    9.93
   3   2  -5  273.57    9.66
  -3  -2   5  284.96   12.94
   3   2  -4 1093.39   23.15
  -3  -2   4 1089.72   25.22
   3   2  -4 1060.09   24.00
   3   2  -4 1054.53   23.82
  -3  -2   4 1065.55   28.33
   3   2  -3  573.30   15.09
   3   2  -3  590.41   13.78
   3   2  -3  535.52   13.85
  -3  -2   3  579.16   15.73
   3   2  -3  569.97   14.10
  -3  -2   3  566.78   17.08
  -3  -2   2    1.48    0.90
  -3  -2   2    0.55    0.37
   3   2  -2    1.22    0.42
   3   2  -2    2.56    0.82
   3   2  -2    2.21    0.57
  -3  -2   1  160.29    4.82
   3   2  -1  137.48    4.87
   3   2  -1  162.19    6.00
   3   2  -1  153.88    5.21
  -3  -2   1  144.43    4.89
  -3  -2   1  149.97    5.99
   3   2  -1  151.25    5.32
  -3  -2   0  802.42   15.77
  -3  -2   0  765.32   16.30
   3   2   0  729.39   15.90
  -3  -2   0  757.00   18.41
   3   2   0  792.52   16.18
   3   2   0  774.11   16.07
   3   2   0  793.03   16.15
  -3  -2   0  769.35   16.16
  -3  -2   0  741.80   16.71
  -3  -2  -1   11.76    1.09
   3   2   1   11.89    1.01
   3   2   1   12.07    1.11
   3   2   1   14.53    1.24
  -3  -2  -1    8.73    1.38
   3   2   1   11.95    1.09
  -3  -2  -1   11.91    1.16
  -3  -2  -1   10.13    1.03
  -3  -2  -1   13.44    1.17
   3   2   1   12.72    1.13
   3   2   2   26.49    1.62
   3   2   2   26.93    1.75
   3   2   2   31.19    1.90
  -3  -2  -2   23.59    1.64
   3   2   2   28.18    2.66
  -3  -2  -2   27.61    1.63
  -3  -2  -2   26.62    1.79
   3   2   2   29.06    1.70
  -3  -2  -2   27.01    1.96
  -3  -2  -3  390.95   10.40
   3   2   3  381.20   12.11
  -3  -2  -3  394.22    9.98
  -3  -2  -3  405.15    9.97
   3   2   3  409.17    9.37
  -3  -2  -3  411.21   11.15
   3   2   3  393.52    9.83
  -3  -2  -4  734.67   17.47
   3   2   4  740.56   16.98
  -3  -2  -4  741.88   16.81
  -3  -2  -4  755.12   20.14
   3   2   4  749.60   15.94
  -3  -2  -4  717.09   18.62
   3   2   4  730.60   16.99
  -3  -2  -5  206.62    8.03
  -3  -2  -5  213.21    7.45
  -3  -2  -5  212.22    9.59
   3   2   5  210.09    7.91
   3   2   5  230.69    6.93
  -3  -2  -6    5.14    1.39
   3   2   6    7.68    1.63
   3   2   6    6.80    1.14
  -3  -2  -6   10.78    1.57
   3   2   6    7.90    1.22
  -3  -2  -7 1256.05   29.63
   3   2   7 1319.22   28.32
   3   2   7 1384.21   28.81
  -3  -2  -7 1336.40   33.89
   3   2   7 1287.80   31.34
   3   2   8   76.63    4.49
   3   2   8   78.15    4.73
  -3  -2  -8   76.91    6.35
   3   2   8   72.11    5.70
   3   2   9    0.55    1.07
   3   2   9    1.24    0.91
   3   2   9    0.63    0.61
  -3  -2  -9    2.02    1.31
   3   2  10  445.71   14.07
  -3  -2 -10  441.22   18.55
   3   2  10  446.57   14.65
   3   2  10  438.54   17.70
  -3  -2 -11  263.25   14.33
   3   2  11  249.75   10.86
   3   2  11  255.86   10.29
   3   2  11  247.36   13.45
  -3  -2 -12   60.59    5.86
   3   2  12   56.71    5.17
  -3  -2 -12   65.07    7.44
   3   2  12   68.32    7.14
  -3  -2 -13   24.74    4.67
   3   2  13   28.13    4.73
  -3  -2 -13   29.65    4.23
   3   2  13   25.81    3.56
  -3  -2 -14   96.19   10.03
   3   3 -11  139.89    9.66
  -3  -3  10   37.88    6.51
  -3  -3  10   49.67    7.44
   3   3 -10   46.94    5.24
   3   3 -10   37.32    4.48
  -3  -3   9   22.89    4.92
   3   3  -9   23.66    3.54
   3   3  -9   16.51    2.96
   3   3  -9   18.43    2.74
   3   3  -8  227.98   10.47
   3   3  -8  219.03    9.60
  -3  -3   8  232.79   14.91
   3   3  -7   60.34    4.45
  -3  -3   7   57.51    4.82
   3   3  -7   52.79    4.48
  -3  -3   7   65.29    7.19
   3   3  -6  459.21   13.86
  -3  -3   6  445.33   15.34
  -3  -3   6  474.74   19.51
   3   3  -6  469.87   14.43
   3   3  -6  431.19   14.17
   3   3  -5  557.84   15.51
  -3  -3   5  572.38   17.49
   3   3  -5  547.72   15.39
   3   3  -5  556.96   15.72
  -3  -3   5  549.65   20.42
   3   3  -4  370.98   11.40
  -3  -3   4  376.52   13.29
   3   3  -4  364.71   10.97
   3   3  -4  354.85   11.15
  -3  -3   4  385.18   15.20
   3   3  -3   39.34    3.07
   3   3  -3   33.39    2.51
  -3  -3   3   28.01    3.16
   3   3  -3   32.67    2.60
  -3  -3   3   36.82    3.96
   3   3  -2  767.06   17.21
  -3  -3   2  784.40   20.97
  -3  -3   2  770.93   20.98
  -3  -3   1  356.75    8.64
   3   3  -1  347.84   10.15
   3   3  -1  339.35    9.07
  -3  -3   1  342.89   11.93
  -3  -3   1  349.64   11.24
  -3  -3   0   57.13    2.42
   3   3   0   52.68    2.73
   3   3   0   58.64    3.17
   3   3   0   54.18    2.71
  -3  -3   0   53.40    3.31
  -3  -3  -1  297.03    7.17
  -3  -3  -1  285.91   10.24
   3   3   1  268.09    6.96
   3   3   1  293.25    7.84
   3   3   1  293.55    8.08
   3   3   1  289.69    7.27
  -3  -3  -1  283.99    7.87
   3   3   1  300.16    7.84
  -3  -3  -1  280.99    8.60
   3   3   2   18.53    1.23
  -3  -3  -2   19.45    2.32
   3   3   2   18.09    1.55
  -3  -3  -2   24.15    1.92
  -3  -3  -2   22.29    1.86
  -3  -3  -2   19.29    1.37
   3   3   2   19.31    1.58
   3   3   2   18.70    1.70
  -3  -3  -2   19.21    1.56
   3   3   3    9.15    0.97
  -3  -3  -3   10.32    1.71
   3   3   3   11.89    1.43
  -3  -3  -3    9.77    1.24
  -3  -3  -3    9.22    0.92
  -3  -3  -3   10.76    1.31
   3   3   3    9.25    1.10
  -3  -3  -3    9.60    1.27
  -3  -3  -4    7.78    1.38
  -3  -3  -4    8.31    1.20
  -3  -3  -4    8.86    1.22
   3   3   4   10.89    1.29
   3   3   4    9.00    1.17
  -3  -3  -5  171.08    6.58
   3   3   5  172.93    6.16
  -3  -3  -5  160.44    6.27
   3   3   5  162.87    6.35
  -3  -3  -6 5308.78  100.45
  -3  -3  -6 5451.33  100.42
   3   3   6 5533.05  101.01
  -3  -3  -7    6.89    1.44
   3   3   7    4.28    1.35
   3   3   7    3.45    0.92
  -3  -3  -8    2.02    1.57
   3   3   8    1.95    0.94
  -3  -3  -8    2.06    0.89
   3   3   8    2.28    1.00
  -3  -3  -9  303.09   14.85
  -3  -3  -9  332.86   12.38
   3   3   9  337.11   11.78
   3   3   9  309.22   13.15
  -3  -3 -10  579.09   18.32
  -3  -3 -10  563.70   21.87
   3   3  10  551.58   17.16
   3   3  10  547.91   19.63
  -3  -3 -11  109.58    9.30
  -3  -3 -11  104.16    7.35
   3   3  11  114.33    7.07
   3   3  11  110.77    8.45
  -3  -3 -12  121.34    8.31
   3   3  12  130.80    8.05
  -3  -3 -12  123.23   10.30
   3   3  12  127.04    9.57
  -3  -3 -13    2.44    2.19
   3   3  13    1.13    1.30
  -3  -3 -13    3.09    1.38
   3   3  13    1.34    1.04
   3   3  14    2.51    1.78
   3   3  14    0.08    0.66
  -3  -4  10    0.67    1.27
   3   4 -10    0.84    1.30
   3   4  -9   13.04    2.50
  -3  -4   9    8.22    3.18
  -3  -4   9    7.51    3.24
  -3  -4   8    5.79    2.68
  -3  -4   8    3.24    1.46
   3   4  -8    4.74    1.44
   3   4  -8    4.83    1.42
   3   4  -7   16.67    2.61
  -3  -4   7   16.03    3.82
  -3  -4   7   14.52    2.78
   3   4  -7   13.53    2.47
   3   4  -7   13.31    2.21
   3   4  -6  134.14    7.37
   3   4  -6  129.63    7.16
  -3  -4   6  134.87    8.44
   3   4  -6  132.47    6.95
  -3  -4   6  140.67   10.58
   3   4  -5  386.47   13.09
  -3  -4   5  372.31   14.82
   3   4  -5  384.41   12.23
   3   4  -5  353.84   12.36
  -3  -4   5  386.62   17.20
  -3  -4   4    0.97    1.42
  -3  -4   4    1.40    1.28
   3   4  -4   -0.26    0.18
   3   4  -4    0.84    0.85
   3   4  -4    1.22    0.83
   3   4  -3 2305.81   47.88
  -3  -4   3 2269.29   51.02
   3   4  -3 2293.70   45.24
   3   4  -3 2325.23   46.12
  -3  -4   3 2302.02   51.97
   3   4  -2   35.57    2.51
  -3  -4   2   39.15    4.11
  -3  -4   2   38.70    3.93
  -3  -4   1  714.36   15.02
   3   4  -1  687.13   15.76
  -3  -4   1  697.58   20.64
  -3  -4   1  659.27   19.03
   3   4   0  694.54   15.65
  -3  -4   0  673.25   20.22
   3   4   0  657.90   15.41
  -3  -4   0  649.19   17.64
   3   4   1    0.78    0.32
  -3  -4  -1    1.85    0.58
   3   4   1    0.58    0.44
   3   4   1    1.11    0.58
   3   4   2  610.23   14.23
   3   4   2  587.95   12.45
  -3  -4  -2  591.00   15.30
   3   4   2  635.93   14.46
  -3  -4  -2  607.79   13.76
  -3  -4  -2  614.87   13.27
  -3  -4  -3    2.67    0.52
  -3  -4  -3    2.62    0.70
   3   4   3    2.54    0.44
  -3  -4  -3    2.28    0.75
   3   4   3    2.31    0.50
   3   4   4  425.11    9.86
  -3  -4  -4  405.11   11.66
  -3  -4  -4  429.34   14.07
   3   4   4  418.04   11.26
  -3  -4  -4  434.08    9.40
  -3  -4  -4  424.03   11.81
   3   4   5 2008.28   38.96
  -3  -4  -5 1885.98   39.31
  -3  -4  -5 1859.40   37.91
  -3  -4  -5 1863.10   42.11
  -3  -4  -5 1915.30   40.13
   3   4   5 1996.89   37.70
   3   4   6    7.91    1.33
  -3  -4  -6    7.90    1.42
   3   4   6    5.06    1.11
  -3  -4  -6    9.98    1.96
  -3  -4  -6    5.75    1.08
  -3  -4  -7   41.73    3.59
  -3  -4  -7   45.25    4.16
   3   4   7   43.56    3.43
  -3  -4  -7   32.07    2.88
   3   4   7   37.44    3.25
   3   4   8  199.85    8.38
  -3  -4  -8  195.57    8.71
   3   4   8  189.20    8.70
   3   4   9   17.29    2.79
  -3  -4  -9   17.95    2.65
   3   4   9   19.98    2.65
  -3  -4 -10  122.36    7.56
   3   4  10  140.12    7.65
   3   4  10  128.36    8.22
   3   4  11  155.29    8.54
  -3  -4 -11  143.29    8.64
   3   4  11  150.52    9.62
   3   4  12   23.23    3.83
  -3  -4 -12   22.14    3.44
   3   4  12   18.44    2.98
   3   4  13    4.22    2.15
  -3  -4 -13    3.92    1.73
   3   4  13    1.60    1.27
   3   4  14   15.09    3.37
   3   4  14   10.57    2.42
  -3  -5   9    2.71    1.99
  -3  -5   8   17.99    4.12
  -3  -5   8   12.86    3.73
  -3  -5   8   10.74    2.69
   3   5  -8   16.55    2.81
  -3  -5   7   39.56    5.46
  -3  -5   7   36.45    5.96
   3   5  -7   38.71    4.20
  -3  -5   7   33.22    4.61
   3   5  -7   34.70    3.99
   3   5  -7   34.32    3.70
   3   5  -6  110.54    7.29
  -3  -5   6  108.30    8.41
   3   5  -6  117.10    6.64
   3   5  -6  111.57    6.90
  -3  -5   6  109.79    9.77
  -3  -5   5   23.43    4.10
  -3  -5   5   19.42    3.46
   3   5  -5   20.58    2.46
   3   5  -5   20.30    3.00
   3   5  -5   21.12    2.76
   3   5  -4 1675.09   38.67
  -3  -5   4 1671.96   42.38
   3   5  -4 1635.85   35.18
   3   5  -4 1653.67   36.26
  -3  -5   4 1645.57   43.30
   3   5  -3   23.95    2.36
   3   5  -3   23.87    3.10
  -3  -5   3   20.50    3.34
  -3  -5   3   29.43    4.02
  -3  -5   2  203.21   10.93
   3   5  -2  196.59    6.95
  -3  -5   2  193.10   10.14
   3   5  -1  403.13   10.95
  -3  -5   1  418.31   16.30
  -3  -5   1  423.24   14.75
  -3  -5   0  175.72    4.90
   3   5   0  160.69    5.92
  -3  -5   0  154.96    9.21
  -3  -5   0  186.54    8.27
  -3  -5  -1  101.64    3.36
   3   5   1  100.67    4.45
  -3  -5  -1   96.07    6.93
  -3  -5  -1  101.21    6.13
   3   5   1   92.17    3.71
   3   5   1   91.11    4.53
  -3  -5  -1  103.76    5.37
   3   5   2  367.72   10.39
  -3  -5  -2  358.56   12.07
   3   5   2  359.60    8.67
  -3  -5  -2  385.98   14.85
   3   5   2  405.55   10.98
  -3  -5  -2  394.64   10.82
  -3  -5  -2  385.69    9.02
   3   5   3   27.80    1.47
  -3  -5  -3   28.94    2.78
   3   5   3   24.82    2.24
  -3  -5  -3   30.17    2.09
  -3  -5  -3   26.51    1.95
   3   5   4  177.41    4.64
  -3  -5  -4  175.89    5.04
  -3  -5  -4  175.77    7.27
  -3  -5  -4  171.96    9.17
   3   5   4  165.66    6.60
  -3  -5  -4  170.78    6.33
  -3  -5  -5    0.79    0.26
  -3  -5  -5    0.81    0.55
   3   5   5    0.67    0.39
  -3  -5  -5    1.18    0.74
  -3  -5  -5    0.78    0.65
   3   5   5    1.62    0.80
  -3  -5  -6  265.04    9.74
   3   5   6  281.52    9.60
  -3  -5  -6  275.99   11.81
  -3  -5  -6  248.30    8.12
  -3  -5  -6  288.50    6.64
  -3  -5  -6  249.32    9.43
   3   5   6  249.91    7.76
  -3  -5  -7  752.16   22.17
  -3  -5  -7  712.82   17.74
  -3  -5  -7  740.34   19.89
   3   5   7  731.04   18.02
  -3  -5  -7  714.90   18.68
  -3  -5  -8  193.64    8.84
   3   5   8  184.36    8.00
  -3  -5  -8  199.13   10.06
   3   5   8  198.01    8.63
  -3  -5  -9  384.50   13.99
   3   5   9  394.86   13.57
  -3  -5  -9  384.10   15.06
   3   5   9  380.98   13.55
  -3  -5 -10   82.76    6.68
  -3  -5 -10   70.88    5.70
   3   5  10   68.37    5.38
   3   5  10   71.55    5.73
   3   5  11    9.84    2.34
  -3  -5 -11   13.25    2.87
  -3  -5 -11   11.07    2.39
   3   5  11    9.39    2.08
   3   5  12   58.82    5.46
  -3  -5 -12   47.79    5.10
  -3  -5 -12   59.48    6.00
   3   5  12   50.33    5.55
   3   5  13    6.76    2.27
  -3  -5 -13    8.75    2.49
   3   5  13    6.06    1.83
  -3  -5 -13    6.40    2.08
   3   5  14   11.97    2.87
  -3  -5 -14   11.30    3.05
   3   5  14   14.87    3.01
   3   6  -8  113.52    8.34
   3   6  -8  101.46    7.62
  -3  -6   8  105.27    9.70
  -3  -6   7   13.97    3.51
  -3  -6   7   10.82    3.11
   3   6  -7   18.53    3.27
   3   6  -7   15.78    2.90
  -3  -6   6  115.78   10.47
  -3  -6   6   97.17    8.65
   3   6  -6  112.89    7.97
   3   6  -6  113.99    6.75
   3   6  -6  109.36    7.19
  -3  -6   6   99.66    8.55
   3   6  -5   88.85    6.87
  -3  -6   5   87.51    7.88
   3   6  -5   85.88    5.42
   3   6  -5   89.16    6.01
  -3  -6   5   82.32    7.24
  -3  -6   5   90.75    8.74
  -3  -6   4    2.96    1.69
  -3  -6   4    1.84    1.58
   3   6  -4    2.06    0.98
   3   6  -4    1.17    0.89
   3   6  -4    3.08    1.27
  -3  -6   3    9.24    2.54
   3   6  -3    7.17    1.36
  -3  -6   3    8.37    2.45
   3   6  -3   11.88    2.42
   3   6  -2  265.71    8.77
   3   6  -2  259.42   11.66
  -3  -6   2  265.10   13.81
  -3  -6   2  263.24   12.74
  -3  -6   1    6.49    1.81
   3   6  -1    7.42    1.23
  -3  -6   1    6.45    2.05
  -3  -6   0  620.15   13.17
   3   6   0  628.83   15.35
  -3  -6   0  639.89   22.32
  -3  -6   0  660.24   19.13
  -3  -6  -1  451.55    9.90
   3   6   1  465.12   12.34
  -3  -6  -1  452.03   17.85
  -3  -6  -1  436.14   15.90
   3   6   1  492.38   13.17
  -3  -6  -1  430.79   13.89
   3   6   2    0.95    0.35
  -3  -6  -2    0.36    0.50
   3   6   2    0.20    0.19
  -3  -6  -2    0.33    0.26
   3   6   2    0.99    0.29
  -3  -6  -2    0.36    0.89
  -3  -6  -3   38.66    4.59
  -3  -6  -3   40.96    3.79
   3   6   3   39.09    3.04
  -3  -6  -3   38.86    2.66
  -3  -6  -3   31.79    1.95
  -3  -6  -4    4.03    0.76
  -3  -6  -4    1.81    0.57
   3   6   4    2.67    0.41
  -3  -6  -4    2.58    0.93
   3   6   4    1.61    0.59
   3   6   5  162.19    4.22
  -3  -6  -5  144.89    7.20
   3   6   5  165.31    7.03
  -3  -6  -5  156.08    4.54
   3   6   6 1064.98   20.42
  -3  -6  -6 1048.92   29.51
   3   6   6 1017.03   24.41
  -3  -6  -6  964.75   24.89
  -3  -6  -6 1029.97   19.43
  -3  -6  -6  953.22   20.79
  -3  -6  -7  147.53    7.60
  -3  -6  -7  156.34    9.55
  -3  -6  -7  150.95    4.03
   3   6   7  157.15    7.45
   3   6   7  154.61    5.57
  -3  -6  -8   28.36    3.93
  -3  -6  -8   31.81    3.46
  -3  -6  -8   30.48    1.65
   3   6   8   34.14    3.42
   3   6   8   30.01    2.62
  -3  -6  -9  164.07    8.60
  -3  -6  -9  150.56    9.61
   3   6   9  160.05    8.23
   3   6   9  162.40    7.46
  -3  -6 -10   19.24    3.50
   3   6  10   26.30    3.33
   3   6  10   22.86    2.91
  -3  -6 -10   26.86    3.53
  -3  -6 -11   54.51    5.89
  -3  -6 -11   40.28    4.47
   3   6  11   43.74    4.53
   3   6  11   42.35    4.41
  -3  -6 -12  187.55   10.64
  -3  -6 -12  173.78   11.12
   3   6  12  197.25   10.47
   3   6  12  184.65   10.30
  -3  -6 -13   21.33    3.86
   3   6  13   17.91    3.33
  -3  -6 -13   19.21    3.49
   3   6  13   28.89    3.91
  -3  -6 -14   16.46    3.68
   3   6  14   17.55    3.25
  -3  -7   7   30.71    5.27
   3   7  -7   40.58    5.27
  -3  -7   6   23.81    4.51
   3   7  -6   35.54    4.17
   3   7  -6   31.72    4.51
  -3  -7   5   15.43    3.66
   3   7  -5   16.20    3.24
   3   7  -5   17.16    2.77
  -3  -7   4   14.57    3.49
  -3  -7   4   21.78    4.16
   3   7  -4   21.53    3.56
   3   7  -4   19.72    2.48
   3   7  -4   23.66    3.10
   3   7  -3  226.61    8.71
   3   7  -3  227.11   11.82
  -3  -7   3  215.45   13.71
  -3  -7   3  224.36   10.74
  -3  -7   3  228.35   13.24
   3   7  -2    8.38    1.46
  -3  -7   2    4.32    1.42
  -3  -7   2    5.74    2.10
  -3  -7   2    3.72    1.71
   3   7  -2    9.99    2.31
   3   7  -1  148.18    6.26
  -3  -7   1  144.08   10.61
  -3  -7   1  141.13    6.86
  -3  -7   1  159.41    9.29
   3   7   0  101.29    4.96
  -3  -7   0   95.27    4.82
  -3  -7   0  109.94    7.08
   3   7   1   41.88    3.09
  -3  -7  -1   38.51    5.24
  -3  -7  -1   40.10    3.80
  -3  -7  -2 1160.33   34.89
   3   7   2 1230.94   27.09
  -3  -7  -2 1159.18   32.32
   3   7   2 1265.03   28.10
  -3  -7  -2 1254.58   28.06
   3   7   3    9.13    1.48
  -3  -7  -3    8.88    1.28
  -3  -7  -3   13.29    2.97
  -3  -7  -3    6.27    1.72
   3   7   3   13.06    1.91
  -3  -7  -4   81.39    5.89
  -3  -7  -4   86.21    7.56
   3   7   4   86.66    5.09
  -3  -7  -5  879.78   24.24
  -3  -7  -5  923.78   29.24
   3   7   5  937.40   22.84
  -3  -7  -6  934.65   25.09
   3   7   6  966.19   23.84
   3   7   7  125.96    6.84
  -3  -7  -7  115.05    6.99
  -3  -7  -8  228.21   10.50
  -3  -7  -8  225.24   12.61
   3   7   8  251.93   10.44
  -3  -7  -9    6.84    2.25
  -3  -7  -9    8.50    1.91
   3   7   9    9.28    1.95
  -3  -7 -10   91.55    8.02
  -3  -7 -10   71.34    5.94
   3   7  10   85.76    6.31
  -3  -7 -11  247.17   12.11
  -3  -7 -11  236.09   13.66
   3   7  11  255.75   11.95
  -3  -7 -12    3.29    1.57
  -3  -7 -12    6.02    1.88
   3   7  12    5.90    1.86
  -3  -7 -13   28.40    4.74
   3   7  13   35.61    4.53
   3   8  -6    2.49    2.17
   3   8  -5  115.13    9.19
  -3  -8   5  103.33   10.20
   3   8  -5  127.62    8.21
   3   8  -4  197.36   11.99
  -3  -8   4  176.45   13.35
   3   8  -4  204.23   10.12
  -3  -8   3   88.50    9.23
   3   8  -3   80.16    7.34
   3   8  -3   75.97    4.96
   3   8  -2   16.45    2.18
  -3  -8   2   12.88    3.38
   3   8  -2   18.59    3.38
   3   8  -1   23.81    2.48
  -3  -8   1   23.56    4.50
   3   8  -1   26.63    4.18
   3   8   0   24.37    2.46
  -3  -8   0   26.47    4.78
   3   8   1  849.54   20.57
  -3  -8  -1  868.93   30.73
   3   8   2    1.09    0.68
   3   8   2    2.04    1.06
  -3  -8  -2    1.27    1.57
   3   8   3   48.46    3.66
  -3  -8  -3   45.09    6.02
  -3  -8  -3   53.04    5.64
   3   8   3   44.98    3.88
  -3  -8  -4  439.44   19.55
  -3  -8  -4  417.02   16.31
   3   8   4  393.23   13.20
  -3  -8  -5   33.27    4.12
  -3  -8  -5   35.89    5.23
   3   8   5   33.00    3.35
  -3  -8  -6   21.11    4.17
  -3  -8  -6   21.68    3.14
   3   8   6   22.08    2.69
  -3  -8  -7  248.29   11.48
  -3  -8  -7  225.99   13.76
   3   8   7  237.67   10.20
  -3  -8  -8    2.38    1.29
   3   8   8    1.16    0.88
   3   8   9  245.32   10.99
  -3  -8  -9  211.32   10.84
  -3  -8 -10   54.82    5.42
   3   8  10   57.87    5.24
  -3  -8 -11    1.28    1.09
   3   8  11    0.97    0.95
  -3  -8 -12   73.90    6.78
   3   8  12   77.81    6.64
  -3  -9   3    3.56    2.08
   3   9  -3   16.13    3.64
   3   9  -2   46.26    5.87
  -3  -9   2   54.00    7.42
   3   9  -1   18.49    2.32
  -3  -9   1   15.82    3.96
   3   9  -1   19.83    3.79
   3   9   0  184.63    7.75
  -3  -9   0  166.05   12.99
   3   9   1   13.19    1.93
  -3  -9  -1   17.17    4.13
   3   9   2   20.86    2.45
  -3  -9  -2   23.42    4.73
   3   9   3   67.95    4.67
  -3  -9  -3   68.97    7.92
  -3  -9  -3   73.51    7.30
   3   9   3   75.17    5.37
   3   9   4  111.78    6.30
  -3  -9  -4  128.34   10.82
  -3  -9  -4  119.92    9.09
   3   9   4  121.24    6.93
  -3  -9  -5  235.32   12.65
  -3  -9  -5  249.25   15.34
   3   9   5  250.69   10.55
  -3  -9  -6  214.88   14.33
   3   9   6  248.36   10.58
  -3  -9  -6  221.14   11.90
  -3  -9  -7   35.02    4.43
  -3  -9  -7   36.16    5.48
   3   9   7   45.73    4.32
  -3  -9  -8  143.35    9.27
  -3  -9  -8  146.09   11.74
   3   9   8  143.58    8.26
  -3  -9  -9   12.25    3.56
  -3  -9  -9   10.89    2.62
   3   9   9   10.17    2.22
  -3  -9 -10    2.10    1.19
  -3  -9 -10    1.70    2.35
   3   9  10    3.37    1.61
  -3  -9 -11   94.43    9.62
  -3  -9 -11  104.59    8.10
   3   9  11   99.46    7.53
   3  10   0   51.84    6.39
  -3 -10   0   41.91    6.81
   3  10   1   83.97    5.22
  -3 -10  -1   79.77    9.30
   3  10   2  165.92    7.69
  -3 -10  -2  143.67   12.82
   3  10   3    8.05    1.68
  -3 -10  -3   11.37    3.82
   3  10   3    9.09    1.96
   3  10   4  128.82    7.00
  -3 -10  -4  136.91   12.13
  -3 -10  -4  113.84    9.81
   3  10   4  129.42    7.69
   3  10   5   46.74    4.22
  -3 -10  -5   58.27    6.74
  -3 -10  -5   45.23    6.91
   3  10   5   48.43    4.60
  -3 -10  -6    0.24    1.17
  -3 -10  -6    3.16    1.84
   3  10   6    2.10    1.06
  -3 -10  -7   35.95    5.97
  -3 -10  -7   38.57    5.22
   3  10   7   39.51    4.32
  -3 -10  -8  156.76   10.53
  -3 -10  -8  139.95   12.24
   3  10   8  176.02    9.59
   3  10   9    1.33    0.97
  -3 -10  -9    2.24    2.11
  -3 -10  -9    0.58    1.44
  -3 -10 -10   36.43    6.09
   3  11   3    1.36    0.93
   3  11   4   45.41    4.16
   3  11   5    2.65    1.20
   3  11   6    3.64    1.48
   4 -10  -7   33.54    5.23
   4 -10  -6    0.46    1.32
   4 -10  -4    2.26    2.04
  -4  10   4    0.84    1.15
   4 -10  -3    8.88    3.09
  -4  10   3    6.96    2.24
   4 -10  -2    1.56    1.82
  -4  10   2    1.19    1.70
   4  -9  -9   50.77    5.50
  -4   9   9   53.16    5.41
   4  -9  -8    2.42    1.46
  -4   9   8    1.60    1.05
   4  -9  -7    1.13    1.10
  -4   9   7    1.63    0.81
   4  -9  -6   90.01    7.78
  -4   9   6   76.22    5.69
  -4   9   5   60.52    5.96
   4  -9  -5   77.71    7.25
  -4   9   5   66.80    5.01
   4  -9  -4   14.88    3.28
  -4   9   4   10.75    2.67
   4  -9  -3   11.49    3.09
  -4   9   3   16.38    3.18
   4  -9  -2    8.50    2.20
   4  -9  -2    9.04    2.91
  -4   9   2    4.56    1.90
  -4   9   1  182.95   11.58
   4  -9  -1  176.06   10.63
   4  -9  -1  192.81   13.09
   4  -9   0    6.10    2.11
   4  -9   0    6.74    2.53
  -4   9   0    3.72    1.68
  -4   9  -1   43.82    5.79
   4  -9   1   39.56    5.53
   4  -9   1   41.33    6.35
   4  -9   2  207.68   13.73
   4  -8 -11   32.27    4.23
   4  -8 -10  232.94   11.53
  -4   8  10  216.24   12.03
   4  -8  -9   72.95    6.20
  -4   8   9   71.60    6.34
  -4   8   8   36.28    4.18
   4  -8  -8   45.65    4.85
   4  -8  -7  110.48    7.52
  -4   8   7   99.14    6.82
   4  -8  -6   61.31    5.74
  -4   8   6   60.24    4.91
  -4   8   5   53.33    5.25
   4  -8  -5   58.49    5.70
   4  -8  -5   71.21    6.47
  -4   8   5   70.63    5.03
  -4   8   4   86.65    6.77
   4  -8  -4   95.01    7.52
   4  -8  -4   96.49    7.82
  -4   8   4   95.04    5.55
  -4   8   3   57.93    5.65
   4  -8  -3   56.75    4.67
   4  -8  -3   61.91    6.40
  -4   8   3   56.64    3.97
   4  -8  -2  117.47    7.45
  -4   8   2   96.02    7.49
   4  -8  -2  119.79    9.28
   4  -8  -1    8.15    2.21
  -4   8   1    6.32    2.18
   4  -8   0   34.07    4.61
   4  -8   0   38.72    5.53
  -4   8   0   26.81    4.10
   4  -8   1   33.73    4.87
  -4   8  -1   37.60    4.98
   4  -8   1   45.24    6.10
   4  -8   2    9.76    2.68
   4  -8   2    5.40    2.31
  -4   8  -2    5.05    2.14
  -4   8  -3   92.97    8.24
   4  -8   3   92.85    8.90
   4  -8   4   24.54    4.87
   4  -7 -12    4.52    1.73
   4  -7 -11  134.52   10.44
  -4   7  11  127.84    9.29
   4  -7 -11  126.44    8.18
   4  -7 -10   53.04    6.45
   4  -7 -10   59.79    5.19
   4  -7  -9   74.46    7.18
   4  -7  -9   68.37    5.51
  -4   7   9   63.28    5.84
   4  -7  -8  133.99    9.26
   4  -7  -8  131.53    7.62
  -4   7   8  107.46    7.48
   4  -7  -7    7.29    2.09
   4  -7  -7    6.41    1.76
  -4   7   7    8.77    2.00
  -4   7   6   26.87    3.28
   4  -7  -6   31.15    3.57
  -4   7   6   31.04    3.47
   4  -7  -5    9.41    2.24
   4  -7  -5    8.80    2.01
  -4   7   5    7.51    1.84
  -4   7   5   11.57    1.95
   4  -7  -4  325.71   10.51
  -4   7   4  312.53   12.46
   4  -7  -4  321.98   13.28
   4  -7  -4  314.27   13.63
  -4   7   4  319.29   11.02
  -4   7   4  296.80    9.28
   4  -7  -3   22.60    2.71
  -4   7   3   22.54    3.13
   4  -7  -3   26.37    3.74
   4  -7  -3   22.52    3.34
  -4   7   3   19.26    1.88
  -4   7   3   17.00    2.08
   4  -7  -2    7.13    1.10
   4  -7  -2   14.10    2.89
   4  -7  -2   11.62    2.10
  -4   7   2   12.37    1.50
  -4   7   2    7.72    1.25
  -4   7   2    9.33    2.18
   4  -7  -1  159.48    5.66
  -4   7   1  138.98    8.69
   4  -7  -1  148.32    8.57
   4  -7  -1  155.16   10.09
  -4   7   1  156.14    6.09
  -4   7   1  153.09    6.02
   4  -7   0    1.93    0.61
   4  -7   0    1.30    0.81
   4  -7   0    4.76    2.16
  -4   7   0    2.95    1.57
   4  -7   1   17.81    1.81
   4  -7   1   16.18    3.45
   4  -7   1   16.48    3.16
  -4   7  -1   16.60    3.10
   4  -7   2  341.09   10.21
  -4   7  -2  297.59   14.37
   4  -7   2  315.70   15.67
   4  -7   2  352.47   17.10
   4  -7   3   84.85    4.85
  -4   7  -3   77.00    7.01
   4  -7   3   79.42    7.83
   4  -7   4    1.09    0.81
   4  -7   4    1.33    1.47
  -4   7  -4    0.95    1.34
  -4   7  -5   40.00    5.45
   4  -7   5   44.77    6.42
   4  -7   5   40.33    3.86
   4  -6 -12   15.58    2.77
   4  -6 -11    9.23    2.00
   4  -6 -11    6.53    2.23
  -4   6  11    5.89    1.84
   4  -6 -10   50.52    4.66
  -4   6  10   54.41    5.65
   4  -6 -10   54.01    6.30
  -4   6   9   94.83    7.18
   4  -6  -9  104.98    8.37
   4  -6  -9  104.54    6.60
   4  -6  -8   13.88    3.03
  -4   6   8   10.41    2.29
   4  -6  -8   10.24    1.93
  -4   6   8    8.41    2.18
   4  -6  -7    3.16    1.48
  -4   6   7    3.30    1.22
   4  -6  -7    4.82    1.41
  -4   6   7    3.10    1.24
   4  -6  -6  145.24    7.13
  -4   6   6  123.52    6.52
   4  -6  -6  125.13    6.54
  -4   6   6  119.03    6.99
  -4   6   6  117.64    6.39
   4  -6  -6  137.57    8.36
  -4   6   5    2.80    0.97
   4  -6  -5    3.84    1.46
   4  -6  -5    3.01    1.16
   4  -6  -5    2.83    1.17
  -4   6   5    3.60    1.13
  -4   6   5    4.62    1.30
  -4   6   4    0.27    0.47
   4  -6  -4    1.62    1.05
   4  -6  -4    1.51    1.15
   4  -6  -4    0.99    1.04
  -4   6   4    1.21    0.93
  -4   6   3    2.72    0.73
   4  -6  -3    2.70    1.07
   4  -6  -3    1.25    0.26
   4  -6  -3    4.14    1.62
   4  -6  -3    1.22    1.05
  -4   6   3    1.63    0.99
  -4   6   3    1.88    0.81
   4  -6  -2  543.26   13.20
  -4   6   2  517.94   13.64
  -4   6   2  531.60   16.84
   4  -6  -2  535.05   16.04
   4  -6  -2  585.86   19.02
  -4   6   2  526.83   13.18
   4  -6  -1  302.74    8.46
  -4   6   1  298.00   12.03
   4  -6  -1  305.81   11.90
   4  -6  -1  310.62   13.53
  -4   6   1  283.11    8.75
  -4   6   1  275.36    8.32
   4  -6   0   73.31    3.62
  -4   6   0   72.92    5.78
   4  -6   0   79.13    6.05
   4  -6   0   75.60    6.56
  -4   6   0   72.59    3.44
   4  -6   1  796.81   18.08
  -4   6  -1  736.05   22.98
   4  -6   1  790.51   24.26
   4  -6   1  798.42   25.66
   4  -6   2   18.39    2.02
   4  -6   2   16.14    3.09
  -4   6  -2   13.69    2.61
  -4   6  -3   16.65    3.05
   4  -6   3   21.21    3.84
   4  -6   3   19.33    2.27
   4  -6   4   41.60    5.65
  -4   6  -4   38.96    4.77
   4  -6   4   47.04    3.89
   4  -6   5    6.97    1.64
   4  -6   5    9.35    2.65
  -4   6  -5    4.17    1.70
   4  -6   6    6.94    2.40
   4  -6   6    7.36    1.86
  -4   6  -6    4.60    1.92
   4  -6   7   86.96    9.23
  -4   6  -7   90.87    8.26
   4  -6   7   96.71    7.08
   4  -6   8    4.80    1.61
   4  -5 -13   22.09    3.46
   4  -5 -12   31.98    4.04
   4  -5 -11   33.64    3.85
   4  -5 -11   43.49    5.62
   4  -5 -10  150.15    8.10
   4  -5 -10  141.39   10.04
  -4   5  10  129.02    9.49
   4  -5  -9   22.78    3.71
  -4   5   9   14.37    2.97
   4  -5  -9   21.74    2.76
   4  -5  -8  101.33    5.89
   4  -5  -8   91.54    7.32
  -4   5   8   93.03    6.95
   4  -5  -7  118.44    6.10
   4  -5  -7  110.69    7.65
  -4   5   7  100.50    6.60
   4  -5  -6   43.09    2.93
  -4   5   6   41.25    3.82
   4  -5  -6   48.58    4.74
   4  -5  -6   42.07    3.42
  -4   5   6   42.12    3.76
  -4   5   5   34.84    3.14
  -4   5   5   38.61    3.50
   4  -5  -5   42.26    3.37
   4  -5  -5   37.48    3.11
   4  -5  -5   40.32    4.10
  -4   5   5   35.00    3.07
   4  -5  -4   15.81    2.01
  -4   5   4   16.15    1.82
   4  -5  -4   16.44    2.30
  -4   5   4   17.48    2.18
  -4   5   4   13.30    1.92
   4  -5  -4   12.70    2.18
   4  -5  -3   32.82    3.09
   4  -5  -3   32.26    2.47
  -4   5   3   35.16    3.18
   4  -5  -3   29.92    2.63
   4  -5  -3   36.05    3.60
  -4   5   3   30.76    2.70
   4  -5  -3   35.25    3.38
  -4   5   3   29.88    2.30
   4  -5  -2  429.30   12.85
   4  -5  -2  402.00   10.64
  -4   5   2  406.55   12.98
   4  -5  -2  416.64   13.46
  -4   5   2  395.21   10.68
  -4   5   2  396.27   11.05
   4  -5  -2  427.91   12.82
   4  -5  -1  435.14   10.81
  -4   5   1  424.31   13.74
   4  -5  -1  448.22   15.45
  -4   5   1  422.55   11.14
  -4   5   1  419.09   10.63
   4  -5  -1  428.98   13.87
   4  -5  -1  400.78   11.93
   4  -5   0 1399.96   27.89
  -4   5   0 1350.93   32.18
   4  -5   0 1417.81   34.83
  -4   5   0 1346.38   26.75
   4  -5   0 1361.41   32.97
   4  -5   1  140.88    5.53
   4  -5   1  136.91    8.16
  -4   5  -1  140.68    7.76
   4  -5   1  146.78    8.86
   4  -5   2  211.73    7.60
  -4   5  -2  203.93    9.86
   4  -5   2  215.96   11.02
   4  -5   3  101.31    7.77
  -4   5  -3   86.09    6.41
   4  -5   3   97.41    5.25
   4  -5   4   11.46    1.98
   4  -5   4   15.08    3.03
  -4   5  -4    7.27    1.99
   4  -5   5   16.79    2.57
   4  -5   5   15.42    3.62
  -4   5  -5   11.86    2.58
   4  -5   6    7.83    2.00
   4  -5   6   13.46    3.36
  -4   5  -6   13.10    2.91
   4  -5   7  108.48    9.74
  -4   5  -7  111.63    8.82
   4  -5   7  110.00    7.63
  -4   5  -8  107.96    9.04
   4  -5   8  107.06    9.94
   4  -5   8  113.25    8.17
   4  -5   9    5.54    1.88
  -4   5  -9    2.98    1.74
   4  -4 -13    1.55    1.17
  -4   4  12   12.62    3.38
   4  -4 -12   14.98    3.43
   4  -4 -12    8.57    2.16
   4  -4 -11  122.37    7.61
   4  -4 -11  111.37    9.09
  -4   4  11  120.84    9.99
   4  -4 -10   69.34    5.32
   4  -4 -10   67.39    6.65
  -4   4  10   73.36    7.22
   4  -4  -9  742.08   20.44
   4  -4  -9  723.68   23.97
  -4   4   9  715.29   24.43
   4  -4  -8   57.16    4.24
   4  -4  -8   58.75    5.58
  -4   4   8   51.07    5.32
   4  -4  -7    1.02    1.12
   4  -4  -7    0.48    0.36
   4  -4  -6   84.03    4.61
   4  -4  -6   94.66    6.45
  -4   4   6   81.26    5.58
  -4   4   5   10.88    1.75
   4  -4  -5   11.91    2.12
  -4   4   5   10.46    1.24
  -4   4   5   10.01    1.44
   4  -4  -5   13.15    1.69
   4  -4  -4   15.11    2.21
   4  -4  -4   14.51    1.72
  -4   4   4    9.51    1.63
  -4   4   4   11.42    1.60
  -4   4   4    9.59    1.38
   4  -4  -3  124.24    6.35
   4  -4  -3  128.82    5.25
  -4   4   3  121.25    5.47
  -4   4   3  106.25    6.02
   4  -4  -3  124.23    5.40
  -4   4   3  123.02    5.54
  -4   4   3  120.05    4.98
  -4   4   2    1.55    0.43
   4  -4  -2    1.82    0.70
   4  -4  -2    2.87    0.76
  -4   4   2    0.78    0.44
   4  -4  -2    2.41    0.95
   4  -4  -2    2.24    0.71
  -4   4   2    2.35    0.67
  -4   4   2    2.52    0.83
   4  -4  -1  196.60    6.24
  -4   4   1  207.03    7.95
   4  -4  -1  189.81    7.85
   4  -4  -1  192.74    7.20
  -4   4   1  186.52    6.14
  -4   4   1  197.13    6.47
  -4   4   1  200.87    6.08
   4  -4   0   14.86    1.48
   4  -4   0   15.58    2.25
  -4   4   0   16.99    2.25
  -4   4   0   15.03    1.24
   4  -4   0   14.22    1.53
  -4   4   0   14.38    1.13
   4  -4   1  629.56   14.91
  -4   4  -1  622.49   12.33
  -4   4  -1  641.69   17.82
   4  -4   1  626.08   18.79
   4  -4   2  656.20   16.09
  -4   4  -2  650.57   18.77
   4  -4   2  645.76   20.09
  -4   4  -3  948.89   25.13
   4  -4   3 1014.62   27.49
  -4   4  -3  922.05   17.99
   4  -4   3  985.25   22.56
  -4   4  -4  130.13    7.75
   4  -4   4  145.21    9.22
   4  -4   4  129.45    6.61
   4  -4   5   31.33    4.38
  -4   4  -5   31.66    3.96
   4  -4   5   27.47    3.24
  -4   4  -6  145.45    9.18
   4  -4   6  149.38   10.34
   4  -4   6  152.73    8.39
   4  -4   7  702.24   25.84
  -4   4  -7  702.62   23.76
   4  -4   7  728.59   22.61
  -4   4  -8   41.89    5.34
   4  -4   8   39.81    5.76
   4  -4   8   40.77    4.84
   4  -4   9   -0.09    0.90
  -4   4  -9    0.66    1.05
   4  -4   9    0.25    1.08
  -4   4  -9    1.96    1.58
  -4   4 -10   79.99    7.33
   4  -4  10   98.03    8.43
  -4   3  13    4.82    2.60
   4  -3 -13    6.91    2.12
  -4   3  12   35.98    5.99
   4  -3 -12   38.48    4.36
   4  -3 -12   41.27    5.67
  -4   3  11   26.37    4.78
   4  -3 -11   29.14    3.55
   4  -3 -11   31.20    4.58
   4  -3 -10  524.76   16.80
   4  -3 -10  510.82   19.82
  -4   3  10  496.47   21.33
   4  -3  -9   38.99    3.66
   4  -3  -9   36.16    4.56
  -4   3   9   43.56    5.36
   4  -3  -8   77.03    6.22
   4  -3  -8   84.97    5.18
  -4   3   8   66.18    6.24
   4  -3  -7   80.41    4.68
   4  -3  -7   76.71    6.03
  -4   3   7   74.26    6.16
  -4   3   6  123.95    3.42
   4  -3  -6  127.99    7.36
   4  -3  -6  131.03    5.65
  -4   3   6  139.56    7.54
  -4   3   5  218.84    5.39
   4  -3  -5  232.58    9.67
   4  -3  -5  224.79    7.22
  -4   3   5  226.39    8.88
   4  -3  -4  123.18    6.48
  -4   3   4  109.54    4.77
  -4   3   4  117.97    3.97
   4  -3  -4  124.26    4.73
  -4   3   4  118.72    5.61
  -4   3   3  284.28    8.64
   4  -3  -3  281.66    8.76
   4  -3  -3  292.70   10.16
  -4   3   3  295.69    7.89
  -4   3   3  272.40    8.99
   4  -3  -3  301.50    8.19
   4  -3  -2   44.19    2.70
   4  -3  -2   43.43    3.24
  -4   3   2   47.89    2.85
  -4   3   2   44.43    2.47
   4  -3  -2   42.74    2.71
  -4   3   2   34.60    3.06
  -4   3   2   42.79    2.64
   4  -3  -1  522.21   12.39
  -4   3   1  519.52   12.58
   4  -3  -1  529.59   13.66
  -4   3   1  547.40   13.61
  -4   3   1  514.68   11.96
   4  -3  -1  550.68   14.16
  -4   3   1  517.38   12.33
  -4   3   1  519.25   12.07
   4  -3   0  182.78    5.95
  -4   3   0  182.26    5.89
   4  -3   0  185.51    6.31
  -4   3   0  196.80    7.31
   4  -3   0  180.51    7.52
  -4   3   0  194.87    5.38
  -4   3   0  186.13    4.94
   4  -3   1 1072.58   22.34
  -4   3  -1 1069.90   24.49
  -4   3  -1 1055.00   19.93
   4  -3   1 1054.61   21.42
   4  -3   1 1060.58   25.56
  -4   3  -1  994.08   22.42
  -4   3  -1 1044.27   19.12
   4  -3   2 1937.99   42.78
  -4   3  -2 1864.32   40.82
   4  -3   2 1974.38   35.54
   4  -3   2 1877.04   38.58
  -4   3  -3  280.47   10.76
   4  -3   3  285.44   11.85
   4  -3   3  267.97    9.34
   4  -3   4  574.40   18.97
  -4   3  -4  543.49   17.31
   4  -3   4  572.77   16.17
   4  -3   5   42.46    4.67
  -4   3  -5   47.50    4.47
   4  -3   5   42.92    3.92
   4  -3   6  969.22   29.03
  -4   3  -6  982.28   27.36
   4  -3   6  951.13   25.87
   4  -3   7    0.11    0.17
   4  -3   7    0.79    1.38
  -4   3  -7    0.79    1.19
   4  -3   8    5.97    1.89
  -4   3  -8    6.44    1.81
   4  -3   8    3.67    1.92
  -4   3  -8    4.19    1.81
   4  -3   9    0.04    0.93
  -4   3  -9    0.87    0.96
   4  -3   9    0.88    1.49
  -4   3  -9    2.99    1.70
   4  -3  10   37.33    5.13
  -4   3 -10   24.40    3.88
   4  -3  10   27.29    4.76
  -4   3 -10   36.54    5.37
   4  -2 -13   12.97    2.73
   4  -2 -12   31.84    4.79
   4  -2 -12   28.08    3.84
  -4   2  11   20.45    4.49
   4  -2 -11   21.31    3.73
   4  -2 -11   27.10    3.52
  -4   2  10    5.74    2.47
   4  -2 -10    5.25    1.42
   4  -2 -10    4.71    1.74
   4  -2  -9   45.72    4.02
   4  -2  -9   49.30    5.30
  -4   2   9   53.12    6.05
   4  -2  -8   77.89    6.27
   4  -2  -8   85.60    5.21
  -4   2   8   83.13    7.25
   4  -2  -7 1373.56   34.34
   4  -2  -7 1458.65   31.08
  -4   2   7 1351.79   35.77
   4  -2  -6  572.38   17.57
   4  -2  -6  577.33   14.79
  -4   2   6  545.28   17.98
   4  -2  -5  384.92   13.04
   4  -2  -5  390.80   10.48
  -4   2   5  375.90   12.99
   4  -2  -4   68.64    4.61
  -4   2   4   66.97    3.33
   4  -2  -4   76.70    3.35
  -4   2   4   71.31    4.42
   4  -2  -3 1163.67   26.01
   4  -2  -3 1125.70   24.60
  -4   2   3 1160.69   22.88
   4  -2  -3 1221.86   22.65
  -4   2   3 1178.72   23.29
  -4   2   3 1199.01   25.10
  -4   2   3 1091.87   21.09
   4  -2  -2  189.89    7.15
   4  -2  -2  195.53    6.50
  -4   2   2  194.85    5.30
  -4   2   2  200.47    5.53
  -4   2   2  193.60    6.85
  -4   2   2  207.45    6.66
  -4   2   2  207.26    6.33
   4  -2  -1   34.26    2.21
  -4   2   1   36.16    1.68
  -4   2   1   34.27    2.18
  -4   2   1   33.82    2.13
  -4   2   1   34.85    2.28
  -4   2   1   32.92    1.89
  -4   2   1   28.28    2.58
   4  -2  -1   36.09    2.55
   4  -2   0   72.08    3.30
   4  -2   0   68.57    3.66
  -4   2   0   72.41    2.91
  -4   2   0   72.28    3.73
   4  -2   0   80.22    4.24
  -4   2   0   70.17    4.52
  -4   2   0   69.20    2.59
  -4   2   0   72.83    3.44
  -4   2   0   74.20    2.43
  -4   2   0   70.25    2.64
   4  -2   0   68.21    3.34
   4  -2   1  219.46    6.82
  -4   2  -1  219.17    7.70
  -4   2  -1  225.74    5.59
  -4   2  -1  215.61    6.44
   4  -2   1  213.79    8.24
   4  -2   1  214.87    6.23
   4  -2   2  715.63   16.69
   4  -2   2  735.54   19.07
  -4   2  -2  690.65   18.06
   4  -2   2  701.39   14.54
   4  -2   3 1221.24   29.12
  -4   2  -3 1238.36   28.24
   4  -2   3 1207.27   22.55
   4  -2   3 1163.15   26.41
  -4   2  -4  321.13   11.61
   4  -2   4  306.15   12.18
   4  -2   4  323.82    6.47
   4  -2   4  301.59    6.20
   4  -2   4  310.26   10.61
   4  -2   5   49.35    4.73
   4  -2   5   46.58    1.50
  -4   2  -5   50.64    4.46
   4  -2   5   51.97    4.21
  -4   2  -6  391.73   13.14
   4  -2   6  442.91   16.46
  -4   2  -6  407.31   14.95
   4  -2   6  413.49   14.48
   4  -2   7    0.72    0.26
   4  -2   7    1.48    1.29
  -4   2  -7    0.35    0.81
  -4   2  -8  137.90    7.96
   4  -2   8  137.29    9.35
  -4   2  -8  126.31    8.76
   4  -2   8  156.60    9.35
   4  -2   9    1.79    1.16
  -4   2  -9    1.12    1.06
   4  -2   9    0.17    0.93
  -4   2  -9    1.26    1.19
  -4   2 -10   66.95    6.10
   4  -2  10   66.99    6.94
  -4   2 -10   63.24    6.63
   4  -2  10   58.04    6.37
   4  -2  11   22.44    4.13
  -4   2 -11   14.34    3.13
   4  -2  11   14.61    3.36
  -4   2 -11   17.54    3.97
   4  -2  12    1.21    1.63
   4  -1 -13    8.60    2.37
  -4   1  12    2.61    2.10
   4  -1 -12    0.54    1.25
  -4   1  11    4.48    2.25
   4  -1 -11    4.55    1.76
  -4   1  10    3.40    2.14
   4  -1 -10    6.27    1.98
   4  -1  -9  188.80   10.57
  -4   1   9  205.14   13.00
   4  -1  -8  466.19   16.92
  -4   1   8  497.13   19.82
   4  -1  -7  205.71    9.88
  -4   1   7  209.83   11.33
   4  -1  -6  404.28   13.91
  -4   1   6  416.24   15.56
   4  -1  -5  133.76    6.80
  -4   1   5  135.35    7.47
   4  -1  -4  882.69   18.76
  -4   1   4  935.01   22.51
   4  -1  -4  868.45   21.64
   4  -1  -3  709.36   14.23
  -4   1   3  678.28   13.55
  -4   1   3  690.38   13.89
  -4   1   3  681.74   17.11
   4  -1  -3  663.19   17.09
   4  -1  -2    2.31    0.71
  -4   1   2    1.54    0.49
   4  -1  -2    1.47    0.58
   4  -1  -2    1.93    0.31
  -4   1   2    1.76    0.51
  -4   1   2    1.77    0.54
   4  -1  -1   69.21    3.24
   4  -1  -1   64.88    2.67
  -4   1   1   58.60    2.67
  -4   1   1   61.78    3.15
   4  -1  -1   64.64    3.35
  -4   1   1   69.54    2.73
   4  -1   0 1767.31   33.95
  -4   1   0 1902.74   33.43
   4  -1   0 1773.72   34.10
  -4   1   0 1594.82   34.04
  -4   1   0 1777.65   34.23
   4  -1   0 1710.66   33.91
   4  -1   1  433.48   10.74
  -4   1  -1  458.92    9.75
  -4   1  -1  426.63    9.10
   4  -1   1  412.85   11.21
  -4   1  -1  414.45   11.37
  -4   1  -1  438.26    9.52
   4  -1   1  416.56    9.98
  -4   1  -1  441.00    8.25
   4  -1   2   23.46    1.97
  -4   1  -2   18.70    2.13
  -4   1  -2   20.82    1.49
   4  -1   2   18.52    1.29
   4  -1   2   22.15    2.32
  -4   1  -3  403.00   10.23
   4  -1   3  397.45    8.64
   4  -1   3  404.62   12.61
  -4   1  -3  397.86   12.33
   4  -1   3  393.67   11.31
   4  -1   4  309.10   11.05
  -4   1  -4  277.03    8.72
   4  -1   4  289.40    6.48
   4  -1   4  301.58   10.09
   4  -1   5  742.28   14.43
  -4   1  -5  679.65   17.92
   4  -1   5  723.05   20.68
  -4   1  -5  719.52   20.68
   4  -1   5  758.14   14.19
   4  -1   5  734.53   15.92
   4  -1   5  719.72   19.54
   4  -1   6  172.69    4.53
  -4   1  -6  171.91    7.49
   4  -1   6  161.99    5.39
  -4   1  -6  168.20    8.75
   4  -1   6  172.07    8.95
   4  -1   6  181.00    5.19
   4  -1   6  187.67    8.82
   4  -1   7  498.20   10.62
  -4   1  -7  502.96   17.30
   4  -1   7  510.40   17.60
   4  -1   7  520.34   17.29
   4  -1   8   20.28    3.12
  -4   1  -8   16.78    2.56
   4  -1   8   17.90    3.20
  -4   1  -8   17.55    3.11
   4  -1   9    2.89    1.51
  -4   1  -9    1.46    1.12
   4  -1   9    0.20    0.66
  -4   1  -9    1.63    1.26
  -4   1 -10  121.83    8.15
   4  -1  10  127.05    9.14
  -4   1 -10  122.96    9.25
   4  -1  10  128.85    9.36
   4  -1  11    0.48    0.96
  -4   1 -11    0.70    0.96
   4  -1  11    0.90    1.11
  -4   1 -11    1.19    1.42
  -4   1 -12  391.54   17.29
   4  -1  12  405.65   18.37
  -4   1 -12  369.69   19.12
   4   0 -12   36.82    5.14
  -4   0  11   12.29    3.87
   4   0 -11   12.98    2.58
   4   0 -11   15.04    3.01
   4   0 -10  222.27   10.67
   4   0 -10  236.02   12.42
  -4   0  10  227.14   15.04
  -4   0   9    7.95    2.72
   4   0  -9   12.35    2.37
   4   0  -9   14.44    2.86
  -4   0   8   18.24    3.60
   4   0  -8   18.61    2.55
   4   0  -8   20.70    3.11
   4   0  -7   61.35    5.03
   4   0  -7   64.74    4.42
   4   0  -7   58.00    2.89
  -4   0   7   60.75    6.18
   4   0  -6  185.30    8.57
   4   0  -6  187.53    7.38
  -4   0   6  180.72   10.11
   4   0  -5  201.85    7.09
  -4   0   5  196.20    9.72
   4   0  -5  196.01    8.37
   4   0  -4 1329.98   26.46
  -4   0   4 1289.51   24.31
  -4   0   4 1256.58   30.69
   4   0  -4 1295.22   28.94
  -4   0   3   -0.41    0.28
   4   0  -3    0.41    0.18
   4   0  -3    0.24    0.39
  -4   0   2    5.47    1.06
  -4   0   2    5.72    0.92
   4   0  -2    6.20    1.06
   4   0  -2    3.95    0.86
   4   0  -1  177.89    5.76
   4   0  -1  169.58    4.58
   4   0  -1  172.69    5.84
  -4   0   1  177.19    5.98
   4   0  -1  167.14    5.35
   4   0   0  659.52   14.32
   4   0   0  627.98   13.99
   4   0   0  655.66   14.33
  -4   0   0  664.19   14.60
   4   0   0  637.45   13.47
   4   0   1   37.06    2.23
  -4   0  -1   43.36    2.19
   4   0   1   38.13    2.08
   4   0   1   42.34    2.58
  -4   0  -1   35.84    2.63
  -4   0  -1   38.47    2.34
  -4   0  -1   42.56    1.68
   4   0   1   39.45    1.69
   4   0   2 1305.40   26.33
   4   0   2 1303.41   24.84
   4   0   2 1229.61   26.95
  -4   0  -2 1306.99   28.26
  -4   0  -2 1294.64   23.74
   4   0   2 1300.53   23.43
   4   0   3 5440.14   93.22
   4   0   3 5288.62   89.10
  -4   0  -3 5137.19   90.13
  -4   0  -3 4878.27   93.47
   4   0   3 5059.12   91.74
   4   0   4  325.38   10.67
   4   0   4  319.98    7.57
  -4   0  -4  295.38    8.97
  -4   0  -4  315.70   11.25
   4   0   4  323.10    6.52
   4   0   4  294.08    9.84
   4   0   5    0.82    0.26
   4   0   5    1.45    0.76
  -4   0  -5    0.05    0.45
   4   0   5    0.52    0.71
   4   0   5    0.37    0.24
  -4   0  -5    0.30    0.56
   4   0   6  452.39   14.65
  -4   0  -6  455.57   13.35
  -4   0  -6  445.33   15.40
   4   0   6  474.21   10.72
   4   0   6  444.62   12.08
   4   0   6  436.68   10.17
   4   0   6  461.54   14.83
  -4   0  -7   23.25    2.68
   4   0   7   25.95    3.23
  -4   0  -7   27.49    3.64
   4   0   7   28.00    2.10
   4   0   7   21.89    1.68
   4   0   7   24.28    3.11
   4   0   8  174.60    9.12
  -4   0  -8  167.60    8.31
  -4   0  -8  187.43   10.34
   4   0   8  170.83    6.46
   4   0   8  167.88    9.34
   4   0   9  225.60   11.05
  -4   0  -9  203.17    9.97
  -4   0  -9  219.58   12.13
   4   0   9  230.09    8.31
   4   0   9  214.92   11.43
  -4   0 -10   56.28    5.22
   4   0  10   56.65    5.48
  -4   0 -10   68.50    6.86
   4   0  10   59.35    6.13
  -4   0 -11  457.57   17.68
  -4   0 -11  480.57   20.57
   4   0  11  483.04   18.30
   4   0  11  456.01   19.55
   4   0  12    0.50    1.08
  -4   0 -12    1.37    1.00
   4   0  12    1.08    1.25
  -4   0 -12    0.76    1.80
   4   1 -12   14.05    3.04
   4   1 -12   11.45    2.96
  -4  -1  11   18.28    4.56
   4   1 -11   22.65    3.45
   4   1 -11   18.59    3.44
  -4  -1  10    2.21    1.86
   4   1 -10    0.48    0.66
   4   1 -10    1.05    1.01
   4   1  -9   41.51    4.67
   4   1  -9   43.74    4.27
  -4  -1   9   55.16    7.06
   4   1  -8   61.52    5.35
   4   1  -8   64.59    4.93
  -4  -1   8   67.65    7.38
   4   1  -7  118.10    7.16
   4   1  -7  125.40    6.50
   4   1  -7  109.16    4.68
  -4  -1   7  136.26    9.81
   4   1  -6  170.39    7.20
   4   1  -6  163.01    5.55
   4   1  -6  162.44    5.44
  -4  -1   6  169.71    5.77
  -4  -1   6  159.36   10.04
   4   1  -6  163.49    8.04
   4   1  -5   43.31    2.23
   4   1  -5   48.55    3.31
  -4  -1   5   47.26    2.84
   4   1  -5   43.18    3.66
  -4  -1   5   45.10    4.74
  -4  -1   4    1.23    0.60
  -4  -1   4    0.98    0.84
   4   1  -4    0.76    0.34
   4   1  -4   -0.21    0.30
   4   1  -3  180.77    4.83
  -4  -1   3  181.65    6.54
   4   1  -3  179.26    6.88
  -4  -1   3  179.39    8.10
   4   1  -3  181.37    6.70
   4   1  -2 3510.02   64.47
   4   1  -2 3522.11   65.53
   4   1  -2 3503.29   63.71
  -4  -1   2 3429.34   67.22
   4   1  -2 3463.01   65.03
  -4  -1   1  153.19    5.88
   4   1  -1  161.33    5.65
   4   1  -1  168.98    4.41
   4   1  -1  165.68    5.65
   4   1  -1  155.56    5.14
  -4  -1   1  164.95    6.16
   4   1  -1  163.11    5.37
   4   1   0  768.33   16.53
   4   1   0  795.62   14.53
   4   1   0  745.77   16.47
   4   1   0  736.01   16.95
  -4  -1   0  706.77   16.68
  -4  -1   0  790.39   15.94
   4   1   0  763.17   15.96
   4   1   1  696.08   15.33
   4   1   1  689.26   13.81
   4   1   1  711.35   15.22
  -4  -1  -1  714.27   13.95
   4   1   1  748.28   16.59
  -4  -1  -1  742.17   15.71
  -4  -1  -1  739.94   14.78
   4   1   2 7489.36  133.48
   4   1   2 7702.81  132.81
   4   1   2 7411.10  132.09
   4   1   2 7424.17  135.37
  -4  -1  -2 7278.02  132.20
  -4  -1  -2 7558.53  136.84
   4   1   3 1846.08   34.58
   4   1   3 1840.16   34.84
  -4  -1  -3 1840.10   34.81
   4   1   3 1865.04   33.53
  -4  -1  -3 1812.45   34.26
   4   1   3 1804.78   35.97
   4   1   4  693.36   14.94
  -4  -1  -4  688.35   15.80
  -4  -1  -4  708.69   19.20
   4   1   4  688.01   13.98
   4   1   4  683.67   16.87
   4   1   5  364.08   11.33
  -4  -1  -5  387.29   13.45
   4   1   5  382.85    8.95
   4   1   5  365.00   11.64
   4   1   6   82.59    4.95
   4   1   6   90.16    3.79
   4   1   6   85.05    5.42
   4   1   7    0.20    0.18
   4   1   7    0.40    0.47
   4   1   7    0.82    0.69
  -4  -1  -7    1.06    0.82
   4   1   8   55.32    4.41
  -4  -1  -8   58.99    5.62
   4   1   8   52.88    3.44
   4   1   8   49.41    4.70
  -4  -1  -9  160.95   10.21
   4   1   9  171.13    7.24
   4   1   9  160.87    9.49
   4   1   9  178.09    8.76
  -4  -1 -10   51.50    5.97
   4   1  10   53.44    4.05
   4   1  10   42.76    4.31
   4   1  10   51.02    5.54
   4   1  11   41.00    4.31
  -4  -1 -11   47.89    6.01
   4   1  11   44.64    5.45
  -4  -1 -12    3.42    2.04
   4   1  12    3.33    1.70
   4   1  12    1.51    1.18
  -4  -1 -13  208.59   14.69
   4   2 -11  355.13   15.62
   4   2 -11  340.73   16.31
  -4  -2  10   42.79    7.01
   4   2 -10   43.53    5.05
   4   2 -10   48.04    4.98
   4   2  -9  185.40   10.45
   4   2  -9  201.40   10.09
  -4  -2   9  184.74   13.75
   4   2  -8   66.42    5.60
   4   2  -8   65.54    5.16
   4   2  -7  490.29   15.63
  -4  -2   7  472.13   14.11
   4   2  -7  494.29   13.55
   4   2  -7  526.45   16.88
   4   2  -6   49.76    3.18
  -4  -2   6   43.25    3.50
   4   2  -6   56.13    4.55
  -4  -2   6   48.48    5.65
  -4  -2   5   17.27    3.20
   4   2  -5   19.58    1.85
   4   2  -5   14.97    1.98
  -4  -2   5   17.58    2.25
   4   2  -5   22.30    2.64
   4   2  -5   21.39    2.50
  -4  -2   4    5.58    1.91
   4   2  -4    5.35    1.15
   4   2  -4    6.44    1.09
   4   2  -4    5.02    1.18
   4   2  -4    5.02    1.06
  -4  -2   4    6.63    1.38
   4   2  -3  870.19   18.58
   4   2  -3  846.16   19.62
  -4  -2   3  832.40   21.00
   4   2  -3  824.15   19.72
   4   2  -3  814.17   19.50
  -4  -2   3  852.64   22.97
  -4  -2   2    1.61    0.54
   4   2  -2    3.63    0.74
  -4  -2   2    1.68    0.95
   4   2  -2    4.09    0.95
   4   2  -2    2.56    0.74
   4   2  -1  401.69    9.90
   4   2  -1  398.79   10.45
  -4  -2   1  391.72   11.68
   4   2   0    0.73    0.63
  -4  -2   0    0.73    0.55
   4   2   0    2.23    0.58
   4   2   0    1.14    0.50
  -4  -2   0    0.05    0.50
   4   2   0    0.75    0.35
   4   2   1  414.79   10.09
   4   2   1  440.73   10.51
   4   2   1  435.97    9.83
  -4  -2  -1  398.88   12.05
  -4  -2  -1  419.89   10.28
   4   2   1  422.73   12.28
  -4  -2  -1  436.43   10.70
  -4  -2  -1  434.36   10.38
   4   2   2  255.74    6.94
   4   2   2  253.79    7.10
   4   2   2  245.72    6.77
   4   2   2  241.03    8.76
  -4  -2  -2  237.48    6.89
  -4  -2  -2  256.03    6.68
  -4  -2  -2  242.50    6.97
   4   2   2  253.20    6.62
   4   2   3   44.95    2.61
   4   2   3   48.11    2.61
   4   2   3   40.51    2.47
  -4  -2  -3   48.87    2.58
  -4  -2  -3   47.69    2.56
  -4  -2  -3   45.19    2.64
   4   2   3   44.93    2.26
   4   2   4  312.79    9.48
  -4  -2  -4  337.51    9.23
  -4  -2  -4  309.10    8.89
   4   2   4  343.32    8.30
  -4  -2  -4  314.35   12.33
   4   2   4  310.26    9.28
  -4  -2  -5  189.70    7.06
   4   2   5  214.52    6.29
  -4  -2  -5  186.62    9.51
   4   2   5  194.15    7.52
  -4  -2  -6  732.87   18.06
  -4  -2  -6  765.55   22.32
   4   2   6  715.84   18.79
  -4  -2  -7   85.92    5.11
   4   2   7   86.90    4.32
  -4  -2  -7   72.77    6.68
   4   2   7   80.70    5.45
  -4  -2  -8   55.36    4.30
   4   2   8   60.42    4.15
   4   2   8   58.78    3.82
  -4  -2  -8   58.29    5.80
   4   2   8   53.34    4.78
  -4  -2  -9   13.51    2.12
  -4  -2  -9   18.50    3.48
   4   2   9   12.68    2.04
   4   2   9   15.12    2.80
   4   2   9   14.16    1.96
  -4  -2 -10  374.77   14.33
   4   2  10  372.98   12.97
   4   2  10  387.60   12.84
   4   2  10  372.82   15.72
  -4  -2 -11    0.89    1.22
   4   2  11    1.04    1.57
   4   2  11    0.88    0.96
  -4  -2 -11    0.76    1.00
   4   2  11    1.19    0.97
  -4  -2 -12   87.91    7.04
  -4  -2 -12   95.47    9.29
   4   2  12   97.68    8.31
  -4  -2 -13   31.76    5.79
   4   2  13   19.80    4.03
  -4  -2 -13   26.02    4.01
   4   3 -10  156.84   10.08
   4   3 -10  155.01    9.65
  -4  -3  10  161.12   13.99
  -4  -3   9    9.09    3.07
   4   3  -9   13.50    2.60
   4   3  -9    8.95    2.31
   4   3  -8  318.81   13.45
   4   3  -8  310.40   13.00
  -4  -3   8  313.87   17.90
  -4  -3   7   37.84    5.61
   4   3  -7   32.37    3.07
  -4  -3   7   35.69    3.74
   4   3  -7   36.98    3.95
   4   3  -6    6.60    1.65
  -4  -3   6   10.70    3.47
  -4  -3   6    7.75    1.80
   4   3  -6    6.23    1.27
   4   3  -6    5.84    1.47
   4   3  -5  176.64    7.16
  -4  -3   5  174.96    8.65
   4   3  -5  157.41    7.57
   4   3  -5  162.96    7.72
  -4  -3   5  175.15   10.93
   4   3  -4   53.69    3.61
  -4  -3   4   47.38    4.24
   4   3  -4   51.10    3.77
   4   3  -4   49.16    3.76
  -4  -3   4   55.74    5.51
   4   3  -3  202.08    7.56
  -4  -3   3  197.99    9.20
   4   3  -3  187.62    7.37
   4   3  -3  203.81    7.59
  -4  -3   3  213.01   10.35
   4   3  -2   89.17    4.45
  -4  -3   2   97.62    6.01
   4   3  -2  104.29    4.83
  -4  -3   2   99.43    6.21
  -4  -3   1   51.64    4.30
   4   3  -1   50.59    3.19
   4   3  -1   48.89    3.03
  -4  -3   1   49.14    3.90
   4   3   0  244.50    7.60
   4   3   0  259.27    7.73
   4   3   0  271.11    7.88
   4   3   1  626.57   14.06
   4   3   1  621.47   14.51
   4   3   1  674.43   14.84
  -4  -3  -1  621.58   17.86
  -4  -3  -1  656.23   15.69
  -4  -3  -1  636.38   15.16
   4   3   2   18.18    1.43
   4   3   2   18.04    1.66
   4   3   2   18.44    1.70
  -4  -3  -2   15.55    1.60
  -4  -3  -2   18.02    1.57
   4   3   2   17.06    1.54
  -4  -3  -2   18.10    2.44
   4   3   3 1388.85   27.19
   4   3   3 1380.65   28.08
  -4  -3  -3 1372.05   28.08
   4   3   3 1367.80   28.37
  -4  -3  -3 1352.34   31.24
  -4  -3  -3 1399.74   27.22
   4   3   3 1385.52   27.61
   4   3   4  550.49   13.16
  -4  -3  -4  559.79   12.68
  -4  -3  -4  535.38   13.67
   4   3   4  563.01   13.09
  -4  -3  -5   16.16    1.85
   4   3   5   17.63    1.72
   4   3   5   15.34    1.75
  -4  -3  -6  247.25    8.92
   4   3   6  256.02    8.10
   4   3   6  244.46    8.88
   4   3   7    3.82    1.21
   4   3   7    2.42    0.83
  -4  -3  -8  734.50   20.08
   4   3   8  777.27   18.88
   4   3   8  711.39   20.62
  -4  -3  -9  728.20   21.20
   4   3   9  793.88   20.01
  -4  -3  -9  710.24   26.11
   4   3   9  765.86   22.47
  -4  -3 -10   15.61    3.58
   4   3  10   15.70    3.03
  -4  -3 -10   17.38    2.75
   4   3  10   14.40    2.19
  -4  -3 -11   14.38    3.76
   4   3  11   14.11    3.07
  -4  -3 -11   14.55    2.70
   4   3  11   17.64    2.69
  -4  -3 -12   34.95    5.62
   4   3  12   31.35    4.55
  -4  -3 -12   32.31    4.23
   4   3  12   39.57    4.14
  -4  -3 -13    3.37    2.26
   4   3  13    1.88    1.39
  -4  -3 -13    1.88    1.17
   4   4 -10    8.01    2.44
  -4  -4   9    8.85    3.52
   4   4  -9   13.75    2.78
   4   4  -9   11.13    2.39
  -4  -4   8  155.49   12.99
   4   4  -8  147.78    8.91
  -4  -4   7   29.98    5.33
   4   4  -7   23.36    2.91
  -4  -4   7   22.24    3.39
   4   4  -7   23.20    3.15
   4   4  -7   24.21    3.25
   4   4  -6   88.06    5.59
  -4  -4   6   80.61    6.45
   4   4  -6   88.13    5.90
   4   4  -6   83.95    5.93
  -4  -4   6   87.65    8.53
  -4  -4   5   28.59    4.48
   4   4  -5   28.94    3.13
  -4  -4   5   29.97    3.84
   4   4  -5   31.62    3.31
   4   4  -5   34.04    3.43
   4   4  -4  106.28    5.95
  -4  -4   4   91.26    6.80
   4   4  -4  109.83    5.77
  -4  -4   4  103.34    8.09
   4   4  -3   39.75    3.48
  -4  -4   3   37.70    4.25
   4   4  -3   37.42    3.03
   4   4  -3   41.36    3.40
  -4  -4   3   41.19    4.64
   4   4  -2  253.99    8.49
  -4  -4   2  247.20   11.45
  -4  -4   2  257.54   11.42
   4   4  -1  860.90   19.79
  -4  -4   1  877.20   24.49
  -4  -4   1  899.03   23.35
   4   4   0  117.00    4.87
  -4  -4   0  118.38    7.31
  -4  -4   0  113.41    5.98
   4   4   1   29.33    2.06
   4   4   1   33.68    2.39
  -4  -4  -1   33.26    3.05
  -4  -4  -1   31.53    2.64
   4   4   2  691.73   14.92
   4   4   2  708.35   16.30
  -4  -4  -2  662.50   20.20
  -4  -4  -2  690.00   17.34
   4   4   2  712.81   16.22
  -4  -4  -2  709.71   16.23
  -4  -4  -2  683.00   15.84
   4   4   3   19.63    1.49
  -4  -4  -3   28.44    3.22
   4   4   3   24.54    2.08
  -4  -4  -3   26.35    2.37
  -4  -4  -3   25.48    1.83
   4   4   3   22.32    1.99
  -4  -4  -3   21.33    2.04
   4   4   4  101.47    3.90
  -4  -4  -4   96.11    4.80
  -4  -4  -4  100.90    3.83
   4   4   4   99.58    4.51
  -4  -4  -4   99.14    6.36
   4   4   5  537.80   13.08
  -4  -4  -5  546.09   14.60
  -4  -4  -5  542.93   12.34
   4   4   5  560.77   13.87
  -4  -4  -6  419.18   13.02
  -4  -4  -6  461.51   15.66
   4   4   6  468.82   12.68
   4   4   6  456.85   12.41
  -4  -4  -7  560.47   16.36
   4   4   7  592.37   15.65
   4   4   7  592.72   16.05
  -4  -4  -8  136.42    7.29
   4   4   8  149.93    6.87
   4   4   8  149.20    7.41
  -4  -4  -9   26.21    3.14
   4   4   9   31.64    3.14
   4   4   9   25.89    3.23
  -4  -4 -10  184.75    9.48
   4   4  10  201.87    9.03
   4   4  10  191.06   10.02
   4   4  11    6.84    2.17
  -4  -4 -11    4.72    1.59
   4   4  11    7.06    1.77
   4   4  12   29.76    4.27
  -4  -4 -12   31.85    4.17
   4   4  12   33.22    3.86
  -4  -4 -13   71.91    6.76
   4   4  13   93.63    6.82
   4   4  13   85.54    7.81
   4   4  14   36.42    5.30
  -4  -5   9   67.47    8.60
   4   5  -8    2.01    1.06
  -4  -5   8    3.35    2.80
   4   5  -7    4.73    1.50
  -4  -5   7    4.38    2.53
   4   5  -7    2.96    1.31
   4   5  -7    1.55    0.98
   4   5  -6  466.33   16.17
  -4  -5   6  455.55   18.50
   4   5  -6  448.28   15.54
   4   5  -6  462.70   16.18
  -4  -5   6  479.66   22.20
  -4  -5   5    2.39    1.79
  -4  -5   5    2.40    1.36
   4   5  -5    0.39    0.61
   4   5  -5    2.53    1.26
   4   5  -5    1.38    0.93
  -4  -5   4   21.95    3.90
   4   5  -4   16.80    2.31
   4   5  -4   20.53    2.85
   4   5  -4   19.88    2.59
  -4  -5   4   15.72    3.11
  -4  -5   3  379.42   16.11
   4   5  -3  408.76   14.22
   4   5  -3  380.85   12.12
   4   5  -3  400.50   12.89
  -4  -5   3  424.57   17.25
   4   5  -2 2443.86   48.48
  -4  -5   2 2450.25   56.36
  -4  -5   2 2418.67   54.99
   4   5  -1   46.99    3.22
  -4  -5   1   48.18    5.15
  -4  -5   1   50.25    4.71
  -4  -5   0    3.39    1.26
   4   5   0    3.05    0.89
  -4  -5   0    5.23    1.93
  -4  -5  -1  232.06    6.75
   4   5   1  248.97    7.97
  -4  -5  -1  227.74   11.45
  -4  -5  -1  232.32    9.96
  -4  -5  -1  241.18    9.30
   4   5   2   68.81    3.18
   4   5   2   75.30    3.98
   4   5   2   68.10    3.90
  -4  -5  -2   73.86    4.22
  -4  -5  -2   69.01    3.42
  -4  -5  -3    1.22    0.54
   4   5   3    0.94    0.54
  -4  -5  -3    0.93    0.49
   4   5   3    1.26    0.43
  -4  -5  -3    1.25    0.34
  -4  -5  -3    2.06    0.80
   4   5   3    1.15    0.63
   4   5   4  344.84    8.25
  -4  -5  -4  330.14   13.68
   4   5   4  346.26   10.29
  -4  -5  -4  335.54    8.81
  -4  -5  -4  321.70   10.81
  -4  -5  -4  301.30   10.08
   4   5   5  861.06   18.34
  -4  -5  -5  864.94   25.10
  -4  -5  -5  847.40   21.34
   4   5   5  886.58   20.65
  -4  -5  -5  903.37   18.24
  -4  -5  -6    1.62    0.49
   4   5   6    0.53    0.36
  -4  -5  -6    1.61    1.14
  -4  -5  -6    1.01    0.78
   4   5   6    0.97    0.44
  -4  -5  -7    1.58    0.47
   4   5   7    2.75    0.89
  -4  -5  -7    1.84    1.57
  -4  -5  -7    1.45    0.75
   4   5   7    1.37    0.67
   4   5   8    1.44    0.77
  -4  -5  -8    3.31    1.71
  -4  -5  -8    1.92    0.90
   4   5   8    0.66    0.64
  -4  -5  -9  397.19   14.31
  -4  -5  -9  406.64   16.31
   4   5   9  415.05   13.69
   4   5   9  396.14   13.51
  -4  -5 -10  390.34   14.92
  -4  -5 -10  400.06   16.54
   4   5  10  421.54   14.36
   4   5  10  405.50   14.70
   4   5  11    4.11    1.54
  -4  -5 -11    8.34    2.41
  -4  -5 -11    7.98    2.14
   4   5  11    5.86    1.63
  -4  -5 -12   78.82    6.73
  -4  -5 -12   91.74    7.67
   4   5  12   82.20    6.20
   4   5  12   70.92    6.37
   4   5  13    2.28    1.33
  -4  -5 -13    5.09    2.12
  -4  -5 -13    1.98    1.40
   4   5  13    1.23    0.86
   4   5  14   39.33    5.29
  -4  -5 -14   43.72    5.62
   4   5  14   38.95    4.64
  -4  -6   8   18.79    4.35
   4   6  -7  290.76   13.55
  -4  -6   7  285.45   16.32
  -4  -6   7  334.34   19.73
  -4  -6   6    4.17    2.47
  -4  -6   6    2.23    1.52
   4   6  -6    1.28    1.28
   4   6  -6    1.51    1.06
   4   6  -6    1.60    1.15
  -4  -6   5   14.76    3.73
  -4  -6   5   18.01    3.62
   4   6  -5   18.62    2.61
   4   6  -5   24.77    3.53
   4   6  -5   23.13    3.11
   4   6  -4  128.50    7.24
   4   6  -4  123.98    6.74
   4   6  -4  136.70    8.30
  -4  -6   4  125.98    9.71
  -4  -6   4  140.13   10.48
   4   6  -3  253.33   11.68
   4   6  -3  248.59    9.53
  -4  -6   3  255.86   13.99
   4   6  -3  271.22   10.60
  -4  -6   3  263.65   13.98
  -4  -6   2   36.62    4.96
  -4  -6   2   27.05    4.07
   4   6  -2   34.91    3.98
   4   6  -2   31.17    2.85
  -4  -6   1   14.59    2.70
   4   6  -1   12.06    1.71
  -4  -6   1   10.10    2.61
   4   6   0  154.58    6.36
  -4  -6   0  148.01    9.94
  -4  -6   0  153.46    8.49
   4   6   1  378.39   11.23
  -4  -6  -1  384.19   16.63
  -4  -6  -1  411.96   13.76
   4   6   2   70.12    4.07
  -4  -6  -2   75.34    6.71
  -4  -6  -2   67.11    5.41
   4   6   2   67.63    4.20
  -4  -6  -2   63.43    4.38
  -4  -6  -2   57.45    3.07
   4   6   3  259.45    8.92
   4   6   3  268.63    9.18
  -4  -6  -3  251.91   10.53
  -4  -6  -3  272.26    8.95
   4   6   4  308.02    7.65
  -4  -6  -4  336.37   11.96
   4   6   4  325.82   10.42
  -4  -6  -4  330.49    9.30
   4   6   5   15.03    1.23
  -4  -6  -5   18.67    2.50
  -4  -6  -5   14.00    2.86
   4   6   5   17.99    2.16
  -4  -6  -5   17.28    1.54
   4   6   6  168.57    5.28
  -4  -6  -6  165.93   10.18
  -4  -6  -6  162.19    7.84
   4   6   6  159.85    7.18
  -4  -6  -6  170.10    5.16
  -4  -6  -7    4.68    0.73
   4   6   7    4.29    0.86
  -4  -6  -7    6.21    1.92
  -4  -6  -7    5.53    1.54
   4   6   7    5.25    1.45
  -4  -6  -8   39.31    3.88
  -4  -6  -8   32.37    4.38
  -4  -6  -8   29.30    1.88
   4   6   8   31.71    3.30
   4   6   8   31.05    2.61
  -4  -6  -9  193.71    9.64
  -4  -6  -9  204.07   11.66
   4   6   9  216.64    9.46
   4   6   9  197.17    8.18
   4   6  10   18.61    2.52
  -4  -6 -10   17.15    3.40
  -4  -6 -10   15.01    2.58
   4   6  10   20.50    2.88
   4   6  11   22.45    3.09
  -4  -6 -11   22.83    3.91
  -4  -6 -11   21.70    3.36
   4   6  11   30.75    3.61
  -4  -6 -12   29.25    4.02
   4   6  12   31.05    3.86
  -4  -6 -12   36.20    4.97
   4   6  12   32.96    4.02
  -4  -6 -13   54.35    5.76
  -4  -6 -13   57.73    6.48
   4   6  13   47.87    5.11
  -4  -6 -14  172.72   12.17
   4   6  14  184.96   10.70
  -4  -7   6   90.65    9.81
   4   7  -6   77.46    7.02
  -4  -7   6   65.89    7.69
  -4  -7   5   22.16    4.65
  -4  -7   5   21.34    4.32
   4   7  -5   25.93    3.87
   4   7  -5   21.20    2.94
   4   7  -5   26.04    3.56
  -4  -7   4   37.31    5.72
   4   7  -4   37.45    4.63
   4   7  -4   38.29    3.73
  -4  -7   4   28.34    5.02
   4   7  -4   40.64    4.24
   4   7  -3   77.43    6.73
   4   7  -3   73.95    5.06
  -4  -7   3   72.06    7.68
  -4  -7   3   78.99    7.79
  -4  -7   2    1.08    1.38
   4   7  -2    0.79    0.65
  -4  -7   2    0.83    1.18
   4   7  -2    0.50    0.71
  -4  -7   1   13.65    2.94
   4   7  -1   17.00    2.11
  -4  -7   1   12.76    3.10
   4   7   0  368.14   11.42
  -4  -7   0  365.71   17.71
  -4  -7   0  360.20   14.53
  -4  -7  -1   11.56    2.20
   4   7   1   18.88    2.27
  -4  -7  -1   16.05    3.55
   4   7   2  588.65   15.72
  -4  -7  -2  571.48   22.46
  -4  -7  -2  548.32   19.69
  -4  -7  -2  604.18   17.42
   4   7   3  241.63    8.91
  -4  -7  -3  225.65   13.20
  -4  -7  -3  237.99   11.36
   4   7   3  252.64    9.39
  -4  -7  -3  243.19    9.03
   4   7   4  119.22    6.00
  -4  -7  -4  113.88    9.03
  -4  -7  -4  112.29    7.22
   4   7   4  116.29    6.11
  -4  -7  -4  102.59    5.00
  -4  -7  -5  582.22   18.38
   4   7   5  601.16   16.80
  -4  -7  -6   68.03    5.40
   4   7   6   64.08    4.57
  -4  -7  -7    0.25    0.93
  -4  -7  -7    2.07    1.32
   4   7   7    1.78    1.11
  -4  -7  -8    3.49    1.58
  -4  -7  -8    1.95    1.21
  -4  -7  -9    9.83    2.68
  -4  -7  -9    6.49    1.78
   4   7   9    8.58    1.89
  -4  -7 -10    9.34    2.57
  -4  -7 -10    7.22    1.99
   4   7  10    7.17    1.81
  -4  -7 -11   61.20    6.90
  -4  -7 -11   62.67    5.92
   4   7  11   66.26    5.63
  -4  -7 -12   17.42    4.01
  -4  -7 -12   15.93    3.10
   4   7  12   14.90    2.61
  -4  -7 -13  111.89    9.94
   4   7  13  120.49    8.37
  -4  -8   5    1.25    1.92
   4   8  -5    1.83    1.67
  -4  -8   4   67.40    7.86
   4   8  -4   72.79    7.24
  -4  -8   4   56.74    7.37
   4   8  -4   67.34    5.74
  -4  -8   3    1.39    1.51
   4   8  -3    1.04    0.72
  -4  -8   3    2.92    1.87
   4   8  -3    0.51    0.97
   4   8  -3    2.21    1.36
  -4  -8   2    7.94    2.43
   4   8  -2   10.75    1.84
  -4  -8   2    6.44    2.72
   4   8  -2    6.01    2.07
  -4  -8   1    5.50    2.01
   4   8  -1    7.64    1.52
  -4  -8   1    5.46    2.17
   4   8  -1    7.94    2.26
   4   8   0   19.42    2.48
  -4  -8   0   23.58    4.63
   4   8   1  213.55    8.46
  -4  -8  -1  211.58   14.02
   4   8   2   75.77    4.74
  -4  -8  -2   63.56    7.46
   4   8   3  142.66    6.87
  -4  -8  -3  138.00   10.82
  -4  -8  -3  144.17    9.61
   4   8   3  148.29    7.42
   4   8   4  602.84   17.15
  -4  -8  -4  603.16   21.01
  -4  -8  -4  619.53   24.78
   4   8   4  617.16   17.71
  -4  -8  -5   24.09    4.57
  -4  -8  -5   22.16    3.46
   4   8   5   25.35    3.00
  -4  -8  -6    4.48    2.10
  -4  -8  -6    2.29    1.24
   4   8   6    0.64    0.87
  -4  -8  -7    4.30    1.75
   4   8   7    1.40    0.71
  -4  -8  -8    4.38    1.66
   4   8   8    8.13    1.84
  -4  -8  -9   10.96    2.37
   4   8   9   13.13    2.36
  -4  -8 -10   34.52    4.38
   4   8  10   42.09    4.28
  -4  -8 -11   -0.04    0.44
  -4  -8 -11    0.79    1.21
   4   8  11    1.55    1.22
  -4  -8 -12   19.67    4.35
   4   8  12   26.03    3.70
   4   9  -3   12.62    3.17
   4   9  -2    2.73    1.01
  -4  -9   2    1.68    2.08
   4   9  -2    3.04    2.12
   4   9  -1    3.30    1.13
  -4  -9   1    2.29    1.63
   4   9  -1    2.71    1.69
   4   9   0    2.25    0.90
  -4  -9   0    0.67    1.61
   4   9   1    0.30    0.45
  -4  -9  -1    2.08    1.62
   4   9   2   26.31    2.88
  -4  -9  -2   20.30    4.38
   4   9   3  180.10    8.11
  -4  -9  -3  166.14   12.88
   4   9   3  175.29    8.68
   4   9   4  161.33    7.93
  -4  -9  -4  177.70   13.20
  -4  -9  -4  172.14   11.24
   4   9   4  184.22    8.81
   4   9   5   33.87    3.47
  -4  -9  -5   46.17    5.49
  -4  -9  -5   36.23    5.84
   4   9   5   36.54    3.89
  -4  -9  -6  171.67   10.48
   4   9   6  172.27    8.71
  -4  -9  -6  158.55   12.50
  -4  -9  -7    1.71    2.19
  -4  -9  -7    0.63    0.93
   4   9   7    1.22    1.04
  -4  -9  -8   77.45    6.84
  -4  -9  -8   89.44    9.20
   4   9   8   80.52    5.99
  -4  -9  -9   25.25    5.02
  -4  -9  -9   25.85    3.80
   4   9   9   22.46    3.19
  -4  -9 -10    2.74    1.55
   4   9  10    2.27    1.39
   4  10   0   11.90    2.08
   4  10   1    0.72    0.74
  -4 -10  -1    0.35    1.34
   4  10   2   45.16    3.99
  -4 -10  -2   41.94    6.86
   4  10   3    8.04    1.75
  -4 -10  -3    8.78    3.19
   4  10   4   91.32    5.96
  -4 -10  -4   85.32    9.71
  -4 -10  -4   78.76    8.12
   4  10   4   96.49    6.63
   4  10   5  225.25   10.12
  -4 -10  -5  240.15   16.47
  -4 -10  -5  231.90   14.11
   4  10   5  230.96   10.76
   4  10   6   22.87    3.03
  -4 -10  -6   25.22    4.46
   4  10   6   32.43    3.85
  -4 -10  -7    7.97    2.78
  -4 -10  -7    5.25    2.11
   4  10   7    4.34    1.63
  -4 -10  -8   47.79    5.80
  -4 -10  -8   33.11    6.03
   4  10   8   48.37    4.82
   4  11   3    7.28    1.78
   5  -9  -3    6.17    2.52
  -5   9   3    6.19    2.10
   5  -9  -2   28.80    4.99
  -5   9   2   25.22    4.02
  -5   9   1  207.93   12.48
   5  -9  -1  221.71   11.80
  -5   9   0   60.75    6.64
   5  -9   0   84.80    7.50
   5  -9   1   23.19    4.09
  -5   8   9    3.17    1.29
  -5   8   8   19.73    3.07
  -5   8   7  102.36    6.93
  -5   8   6   10.90    2.12
   5  -8  -5   59.05    5.87
  -5   8   3  155.63    9.43
   5  -8  -3  174.62   10.85
  -5   8   2  179.09   10.49
   5  -8  -2  200.29    9.90
   5  -8  -2  213.16   12.57
   5  -8  -1    1.72    1.21
  -5   8   1    1.35    1.19
  -5   8   0  108.69    8.31
   5  -8   0  111.51    8.22
  -5   8  -1  217.79   12.57
   5  -8   1  232.38   12.90
  -5   8  -2   44.03    5.55
   5  -8   2   52.26    6.12
   5  -8   3   13.12    3.26
  -5   8  -3    6.75    2.54
   5  -7 -10    4.20    2.20
  -5   7  10    4.38    1.68
  -5   7   9   59.74    5.75
   5  -7  -9   63.67    6.73
  -5   7   8  109.60    7.60
   5  -7  -8  117.04    8.85
   5  -7  -7   11.78    2.72
   5  -7  -7   14.86    2.50
  -5   7   7   12.44    2.39
   5  -7  -6  120.62    7.40
  -5   7   6  112.85    6.91
   5  -7  -6  121.81    8.33
   5  -7  -5    3.82    1.41
   5  -7  -5    3.50    1.40
  -5   7   5    2.72    0.94
  -5   7   4  228.32   10.28
   5  -7  -4  216.30   10.85
   5  -7  -4  240.63   11.37
  -5   7   4  228.91    9.03
  -5   7   4  211.51    8.20
   5  -7  -3  231.13    8.48
  -5   7   3  234.34   10.80
   5  -7  -3  264.76   10.18
   5  -7  -3  259.28   12.35
  -5   7   3  230.62    8.51
  -5   7   3  239.31    8.39
   5  -7  -2   45.98    3.21
  -5   7   2   39.98    4.35
   5  -7  -2   53.02    4.57
  -5   7   2   44.66    3.20
  -5   7   1    0.76    0.52
   5  -7  -1    0.95    0.43
   5  -7  -1    0.37    0.84
  -5   7   1    0.90    1.08
   5  -7   0  408.72   11.38
  -5   7   0  371.57   15.57
   5  -7   0  413.50   16.10
  -5   7   0  395.70   12.06
   5  -7   1    3.19    0.89
   5  -7   1    2.28    0.80
  -5   7  -1    3.63    1.52
   5  -7   2   45.31    3.34
  -5   7  -2   43.19    5.08
   5  -7   2   51.49    5.80
   5  -7   3  431.53   13.13
   5  -7   3  430.88   19.14
  -5   7  -3  447.08   18.60
   5  -7   4    1.27    1.32
   5  -7   4    1.06    0.62
  -5   7  -4    2.28    1.65
  -5   6  11    1.58    1.16
  -5   6  10   21.87    3.54
   5  -6 -10   29.00    4.58
  -5   6   9  134.39    8.82
   5  -6  -9  129.89    9.60
   5  -6  -8    1.09    1.22
   5  -6  -8    2.67    0.95
  -5   6   8    2.29    1.23
   5  -6  -7  152.33    7.62
  -5   6   7  134.89    8.07
   5  -6  -7  155.28    9.72
  -5   6   7  146.69    8.42
  -5   6   6    1.34    0.89
   5  -6  -6    3.02    1.13
   5  -6  -6    0.94    1.07
  -5   6   6    0.64    0.54
  -5   6   5    2.15    1.02
   5  -6  -5    3.90    1.51
   5  -6  -5    4.65    1.40
  -5   6   5    1.68    0.80
  -5   6   4  176.92    8.03
   5  -6  -4  191.50    9.05
  -5   6   4  166.32    7.50
  -5   6   4  177.97    7.38
   5  -6  -4  190.01    9.37
  -5   6   3    0.64    0.55
   5  -6  -3    0.21    0.21
   5  -6  -3    0.58    0.72
  -5   6   3    0.20    0.42
  -5   6   3    1.23    0.88
   5  -6  -2   22.45    2.60
   5  -6  -2   20.40    2.11
   5  -6  -2   21.33    2.68
  -5   6   2   22.03    2.18
  -5   6   2   19.59    1.96
  -5   6   2   21.26    2.82
   5  -6  -1 1274.76   27.03
  -5   6   1 1236.79   31.37
   5  -6  -1 1327.74   31.53
  -5   6   1 1243.17   27.43
   5  -6   0  121.07    5.24
  -5   6   0  114.95    7.42
   5  -6   0  120.63    7.63
  -5   6   0  111.97    5.44
   5  -6   1  309.82    9.54
  -5   6  -1  286.46   12.80
   5  -6   1  303.13   13.50
   5  -6   2  317.26   10.22
  -5   6  -2  318.42   13.96
   5  -6   2  344.06   15.07
   5  -6   3    1.14    0.65
   5  -6   3    2.08    1.24
   5  -6   4   15.96    2.26
   5  -6   4   24.38    4.12
  -5   6  -4   17.52    3.25
   5  -6   5   66.94    7.23
  -5   6  -5   58.02    6.27
   5  -6   5   63.20    4.86
   5  -6   6    6.43    1.70
   5  -6   6    7.11    2.63
  -5   6  -6    8.42    2.57
   5  -6   7  137.76    8.42
   5  -5 -11    2.82    1.82
   5  -5 -10  340.42   16.52
  -5   5  10  297.67   15.74
   5  -5  -9   56.47    4.53
   5  -5  -9   58.74    6.26
  -5   5   9   51.67    5.81
   5  -5  -8  167.88    7.73
   5  -5  -8  163.83   10.19
  -5   5   8  148.24    9.46
  -5   5   7   13.13    2.68
   5  -5  -7   18.07    2.30
   5  -5  -7   12.40    2.60
   5  -5  -6   38.30    3.23
   5  -5  -6   40.88    4.48
  -5   5   6   36.76    3.75
  -5   5   6   35.33    3.67
   5  -5  -5   78.08    4.74
   5  -5  -5   70.03    5.64
  -5   5   5   68.40    4.89
  -5   5   5   76.91    5.00
  -5   5   4  121.57    5.79
   5  -5  -4  142.51    6.61
   5  -5  -4  137.08    7.64
  -5   5   4  119.12    6.18
  -5   5   4  115.41    5.83
   5  -5  -3   29.27    2.60
  -5   5   3   24.76    2.63
   5  -5  -3   32.16    3.16
   5  -5  -3   31.11    3.29
  -5   5   3   30.85    2.72
  -5   5   3   30.27    2.64
   5  -5  -2 1053.13   23.54
  -5   5   2 1073.89   25.75
   5  -5  -2 1130.21   25.91
   5  -5  -2 1074.77   25.87
  -5   5   2 1056.76   23.20
  -5   5   2 1063.32   23.64
   5  -5  -1   89.66    4.39
  -5   5   1   97.54    5.90
   5  -5  -1   96.41    5.89
  -5   5   1   94.85    4.69
  -5   5   1   97.76    3.96
   5  -5  -1   98.70    5.23
   5  -5   0  498.88   12.88
  -5   5   0  524.78   16.24
   5  -5   0  520.17   16.54
  -5   5   0  487.20   13.37
  -5   5   0  483.66   10.92
   5  -5   0  513.71   13.16
   5  -5   1  145.46    5.93
   5  -5   1  147.37    8.50
  -5   5  -1  148.35    8.13
   5  -5   2   25.06    2.40
  -5   5  -2   24.17    3.28
   5  -5   2   27.38    3.74
   5  -5   3  236.16    8.82
   5  -5   3  239.02   12.23
  -5   5  -3  229.94   11.28
   5  -5   4   62.44    6.26
  -5   5  -4   56.81    5.52
   5  -5   4   50.32    4.03
   5  -5   5    2.44    1.00
   5  -5   5    2.03    1.22
  -5   5  -5    3.26    1.61
   5  -5   6    2.09    1.22
   5  -5   6    4.23    1.91
  -5   5  -6    3.91    2.05
   5  -5   7   44.26    5.91
  -5   5  -7   41.91    5.59
   5  -5   7   49.27    4.85
   5  -5   8    7.28    2.19
  -5   5  -8    6.83    2.02
  -5   4  12    3.50    2.29
   5  -4 -11  365.93   17.67
  -5   4  11  312.95   17.47
  -5   4  10   40.68    5.64
   5  -4 -10   39.39    3.90
   5  -4 -10   45.72    5.56
   5  -4  -9  106.08    6.15
   5  -4  -9   97.88    7.99
  -5   4   9   95.84    8.23
   5  -4  -8   76.95    4.86
   5  -4  -8   68.50    6.35
  -5   4   8   71.12    6.54
  -5   4   7   24.14    3.50
   5  -4  -7   28.61    3.88
   5  -4  -7   32.28    2.88
   5  -4  -6  294.67   12.72
   5  -4  -6  310.31    9.79
  -5   4   6  301.65   12.25
   5  -4  -5  129.32    7.67
   5  -4  -5  145.93    5.91
  -5   4   5  124.06    6.77
  -5   4   4   40.33    2.63
   5  -4  -4   43.41    4.00
   5  -4  -4   49.89    3.22
  -5   4   4   42.22    3.46
   5  -4  -3   19.73    2.15
  -5   4   3   20.07    1.99
   5  -4  -3   23.97    2.83
   5  -4  -3   24.76    2.44
  -5   4   3   21.97    2.25
  -5   4   3   20.54    2.13
  -5   4   2    9.94    1.47
   5  -4  -2    9.20    1.38
  -5   4   2   10.75    1.38
  -5   4   2    8.48    1.40
   5  -4  -2   11.37    1.78
   5  -4  -1  229.52    7.47
  -5   4   1  215.66    8.44
   5  -4  -1  236.89    9.09
   5  -4  -1  222.66    8.32
  -5   4   1  225.03    7.63
  -5   4   1  220.05    6.58
   5  -4   0  665.46   18.42
   5  -4   0  640.50   15.38
  -5   4   0  649.57   17.67
   5  -4   0  641.02   15.91
  -5   4   0  625.94   15.78
  -5   4   0  634.36   13.05
   5  -4   1    1.28    0.57
   5  -4   1    0.86    0.95
   5  -4   1    0.69    0.36
  -5   4  -1    1.77    0.95
   5  -4   2  257.66    8.74
   5  -4   2  263.68   11.52
  -5   4  -2  256.21   10.72
   5  -4   3    6.87    1.31
   5  -4   3    7.06    1.87
  -5   4  -3    7.00    1.84
  -5   4  -4  139.38    8.31
   5  -4   4  122.60    8.44
   5  -4   4  126.42    6.51
   5  -4   5  121.28    8.80
  -5   4  -5  131.21    8.55
   5  -4   5  131.77    7.21
   5  -4   6  427.43   18.43
  -5   4  -6  425.06   17.29
   5  -4   6  436.49   15.21
   5  -4   7    2.86    1.14
  -5   4  -7    2.26    1.42
  -5   4  -8   40.17    4.69
   5  -4   8   50.17    6.17
  -5   4  -8   44.97    5.80
   5  -4   8   48.09    5.09
  -5   4  -9   40.66    4.95
   5  -4   9   40.45    5.89
   5  -4   9   41.31    5.05
  -5   3  12   79.17    9.12
  -5   3  11    2.68    1.78
   5  -3 -11    2.11    1.42
  -5   3  10   39.82    5.83
   5  -3 -10   53.82    4.60
   5  -3 -10   53.24    6.03
   5  -3  -9  139.59    7.18
   5  -3  -9  126.48    9.01
  -5   3   9  137.04   10.18
   5  -3  -8   91.23    5.28
   5  -3  -8   83.57    6.88
  -5   3   8   82.49    7.30
   5  -3  -7  427.81   16.13
   5  -3  -7  426.98   12.46
  -5   3   6    7.96    1.94
   5  -3  -6   12.35    1.60
   5  -3  -6   10.85    2.14
  -5   3   5    9.21    1.97
   5  -3  -5   11.40    1.44
   5  -3  -5    6.74    1.61
   5  -3  -4  131.94    6.93
  -5   3   4  114.71    4.54
   5  -3  -4  137.50    4.73
  -5   3   4  121.41    4.54
  -5   3   4  132.37    6.29
   5  -3  -3   53.30    3.59
   5  -3  -3   54.86    4.20
  -5   3   3   49.52    2.69
  -5   3   3   52.34    2.63
   5  -3  -3   61.46    3.13
  -5   3   3   49.71    3.50
  -5   3   3   56.13    3.63
  -5   3   2   11.04    1.46
   5  -3  -2   10.24    1.41
  -5   3   2    7.72    0.96
   5  -3  -2   10.94    1.83
  -5   3   2   11.12    1.39
  -5   3   2    4.98    1.29
  -5   3   2    5.95    0.93
   5  -3  -1  699.09   16.32
   5  -3  -1  695.36   17.44
  -5   3   1  673.53   14.73
  -5   3   1  683.36   16.65
  -5   3   1  693.35   15.31
  -5   3   1  704.88   16.52
  -5   3   1  693.15   14.90
   5  -3   0  193.91    6.63
   5  -3   0  170.76    6.64
   5  -3   0  194.78    8.09
  -5   3   0  182.09    5.66
  -5   3   0  200.08    7.66
  -5   3   0  187.85    6.75
  -5   3   0  190.31    4.94
  -5   3   0  194.76    4.90
   5  -3   1  293.24    8.76
   5  -3   1  280.80    8.31
  -5   3  -1  270.59    6.94
   5  -3   1  297.35   10.86
  -5   3  -1  288.36   10.18
  -5   3  -1  274.65    8.03
   5  -3   2  237.65    8.08
  -5   3  -2  234.09    9.63
   5  -3   2  233.11    6.69
   5  -3   2  252.01   10.43
   5  -3   3    2.27    0.95
   5  -3   3    0.78    0.77
  -5   3  -3    1.49    1.00
   5  -3   3    0.48    0.24
   5  -3   4  758.13   23.15
  -5   3  -4  770.58   22.27
   5  -3   4  779.50   20.07
   5  -3   5   71.61    6.25
  -5   3  -5   69.53    5.87
   5  -3   5   68.48    4.98
  -5   3  -6  225.28    9.89
   5  -3   6  234.43   12.31
  -5   3  -6  215.59   11.29
   5  -3   6  226.11   10.23
  -5   3  -7  204.19    9.89
   5  -3   7  215.01   12.29
  -5   3  -7  220.23   11.83
   5  -3   7  223.75   10.78
  -5   3  -8  149.98    8.76
   5  -3   8  158.14   10.77
  -5   3  -8  150.31   10.22
   5  -3   8  155.86    9.36
   5  -3   9    0.86    0.50
  -5   3  -9    0.88    1.11
   5  -3   9    2.47    1.44
  -5   3  -9    1.64    1.68
   5  -3  10   14.47    3.27
  -5   3 -10    9.01    2.29
   5  -3  10   12.20    3.20
  -5   2  12    4.14    2.59
  -5   2  11   42.50    6.66
   5  -2 -11   41.96    4.34
   5  -2 -11   55.33    6.20
  -5   2  10   28.68    5.20
   5  -2 -10   36.39    3.77
   5  -2 -10   36.52    4.89
  -5   2   9    3.07    1.88
   5  -2  -9    2.20    0.97
   5  -2  -9    1.48    1.15
   5  -2  -8  108.74    7.80
   5  -2  -8  126.77    6.38
  -5   2   8  104.96    8.61
   5  -2  -7   68.80    5.80
   5  -2  -7   70.29    4.29
  -5   2   7   69.86    6.41
   5  -2  -6   37.30    4.02
   5  -2  -6   40.25    2.91
  -5   2   6   34.40    4.08
   5  -2  -5 1793.73   40.80
   5  -2  -5 1882.04   35.96
  -5   2   5 1742.08   40.75
   5  -2  -4   29.69    3.16
   5  -2  -4   32.50    1.98
  -5   2   4   29.05    3.03
   5  -2  -3   57.03    4.14
   5  -2  -3   51.73    3.55
   5  -2  -3   58.78    2.41
  -5   2   3   56.94    3.78
   5  -2  -2  373.25   10.49
  -5   2   2  338.58    8.54
  -5   2   2  348.39   10.66
  -5   2   2  372.74   10.57
  -5   2   2  350.47    9.37
   5  -2  -2  366.14   11.30
   5  -2  -1  784.40   17.79
  -5   2   1  759.75   17.28
  -5   2   1  785.19   17.98
  -5   2   1  820.48   16.24
   5  -2  -1  760.13   18.55
   5  -2   0  238.17    7.37
   5  -2   0  205.32    7.52
  -5   2   0  234.30    5.38
  -5   2   0  219.27    7.63
  -5   2   0  233.10    7.50
   5  -2   0  214.30    7.34
   5  -2   1  236.41    7.54
  -5   2  -1  235.89    6.33
  -5   2  -1  232.02    6.19
   5  -2   1  240.21    9.01
  -5   2  -1  216.19    8.22
   5  -2   1  219.69    7.05
   5  -2   2  278.04    8.79
   5  -2   2  282.70   10.54
  -5   2  -2  283.07   10.16
  -5   2  -2  277.89    8.40
   5  -2   2  274.22    7.64
   5  -2   3  903.87   21.06
   5  -2   3  903.42   23.58
  -5   2  -3  875.61   22.83
   5  -2   3  882.52   18.03
  -5   2  -4   84.52    4.55
   5  -2   4   82.58    5.94
   5  -2   4   80.07    2.79
  -5   2  -4   82.26    5.67
   5  -2   4   83.86    4.96
  -5   2  -5  399.42   12.28
   5  -2   5  432.48   15.39
  -5   2  -5  409.54   14.91
   5  -2   5  376.38    7.82
   5  -2   5  421.13   13.44
  -5   2  -6  549.69   16.38
   5  -2   6  575.23   19.63
  -5   2  -6  590.59   19.43
   5  -2   6  572.49   17.64
   5  -2   7    5.41    1.40
  -5   2  -7    4.93    1.41
   5  -2   7    3.28    1.48
  -5   2  -7    4.49    1.68
   5  -2   8    0.85    1.03
  -5   2  -8    0.54    0.80
   5  -2   8   -0.01    0.14
  -5   2  -8    1.66    1.18
  -5   2  -9   30.97    3.86
   5  -2   9   31.92    4.64
  -5   2  -9   34.24    4.83
   5  -2   9   33.18    4.29
   5  -2  10   11.44    2.88
  -5   2 -10    7.00    1.89
   5  -2  10   10.37    2.75
  -5   2 -10    5.47    2.46
  -5   2 -11   47.10    5.52
   5  -2  11   51.88    6.19
  -5   1  11   14.22    3.97
   5  -1 -11   13.23    2.43
   5  -1 -11   19.49    3.74
   5  -1 -10   67.42    5.26
   5  -1 -10   67.58    6.65
  -5   1  10   63.59    8.05
  -5   1   9   21.91    4.21
   5  -1  -9   20.71    2.72
   5  -1  -9   22.33    3.71
  -5   1   8    0.24    0.96
   5  -1  -8    0.08    0.26
   5  -1  -8    0.67    0.70
  -5   1   7   29.64    4.35
   5  -1  -7   34.20    4.02
   5  -1  -7   37.41    3.11
   5  -1  -6 1463.64   35.28
   5  -1  -6 1507.80   31.03
  -5   1   6 1426.86   37.33
  -5   1   5    3.70    1.45
   5  -1  -5    3.92    1.24
   5  -1  -5    4.37    0.84
   5  -1  -4  758.42   15.90
  -5   1   4  716.00   20.24
   5  -1  -4  750.91   19.95
   5  -1  -3  158.12    4.08
  -5   1   3  155.96    4.76
  -5   1   3  141.83    4.91
  -5   1   3  145.06    6.79
   5  -1  -3  146.08    6.77
   5  -1  -2   82.11    4.24
  -5   1   2   67.38    3.69
  -5   1   2   75.29    4.21
   5  -1  -2   78.78    4.46
   5  -1  -1  401.32   10.68
   5  -1  -1  386.51    9.39
  -5   1   1  368.11    9.78
  -5   1   1  394.20   10.84
   5  -1  -1  386.84   11.02
   5  -1   0   26.28    2.10
   5  -1   0   23.73    1.98
  -5   1   0   25.15    2.23
  -5   1   0   28.22    2.23
   5  -1   0   26.51    2.15
   5  -1   1   32.96    2.39
   5  -1   1   27.34    2.41
  -5   1  -1   35.51    1.27
  -5   1  -1   32.27    2.76
   5  -1   1   33.97    2.30
  -5   1  -1   32.06    2.41
  -5   1  -1   39.43    1.39
   5  -1   2  397.37   10.73
  -5   1  -2  378.21    8.91
  -5   1  -2  362.55   11.62
   5  -1   2  385.12    9.51
   5  -1   3    0.24    0.43
   5  -1   3    1.03    0.59
  -5   1  -3    0.70    0.38
   5  -1   3    0.54    0.26
  -5   1  -3    0.19    0.67
  -5   1  -4  119.45    5.19
   5  -1   4  118.61    6.63
   5  -1   4  125.56    3.95
  -5   1  -4  123.89    6.92
   5  -1   4  114.93    5.83
  -5   1  -5  396.46   11.74
   5  -1   5  387.10    8.79
   5  -1   5  414.69   14.23
  -5   1  -5  387.87   14.15
   5  -1   5  384.00   12.72
  -5   1  -6  119.70    6.20
   5  -1   6  123.03    3.72
   5  -1   6  131.78    7.80
  -5   1  -6  126.04    7.84
   5  -1   6  128.26    7.11
  -5   1  -7  423.84   14.16
   5  -1   7  449.88   16.52
  -5   1  -7  431.18   16.75
   5  -1   7  475.78   15.94
   5  -1   8   81.28    6.66
  -5   1  -8   84.06    5.95
  -5   1  -8   79.94    7.04
   5  -1   8   96.62    6.98
   5  -1   9   16.45    3.03
  -5   1  -9   12.23    2.36
   5  -1   9    8.58    2.27
  -5   1  -9   11.14    2.85
  -5   1 -10  134.68    8.64
   5  -1  10  148.80    9.85
  -5   1 -10  141.51   10.81
   5  -1  10  138.49    9.57
  -5   1 -11  100.44    7.86
   5  -1  11   98.07    8.16
  -5   1 -11   97.44    9.55
   5  -1  11  123.49    9.45
  -5   1 -12   37.93    4.96
   5  -1  12   31.94    4.67
  -5   0  11    2.18    2.09
   5   0 -11    0.88    1.22
  -5   0  10   52.32    7.25
   5   0 -10   63.12    6.49
   5   0  -9   69.96    6.40
   5   0  -9   66.94    5.18
  -5   0   9   73.09    8.19
  -5   0   8    4.96    2.10
   5   0  -8    6.58    1.49
   5   0  -8    4.97    1.60
   5   0  -7   88.17    6.50
   5   0  -7   94.29    5.35
  -5   0   7   92.83    7.95
  -5   0   6   20.15    3.50
   5   0  -6   19.34    2.11
   5   0  -6   17.67    2.76
  -5   0   5  523.08   17.73
   5   0  -5  496.12   15.47
   5   0  -4   54.61    2.89
  -5   0   4   53.61    2.44
  -5   0   4   54.49    4.63
   5   0  -4   59.35    4.31
  -5   0   3    0.52    0.43
   5   0  -3    1.20    0.55
   5   0  -2  686.01   17.04
  -5   0   2  692.56   15.91
   5   0  -2  674.07   17.18
  -5   0   2  733.46   18.01
   5   0  -1  551.66   13.62
   5   0  -1  531.00   11.73
   5   0  -1  540.04   13.82
  -5   0   1  562.26   14.08
  -5   0   0    4.65    0.97
  -5   0   0    7.21    1.27
   5   0   0    6.47    1.05
   5   0   0    5.98    0.89
   5   0   0    7.47    1.02
   5   0   1  164.19    5.82
   5   0   1  154.04    5.94
   5   0   1  161.90    5.56
  -5   0  -1  163.53    6.93
  -5   0  -1  165.67    5.97
  -5   0  -1  182.12    4.63
   5   0   1  163.28    4.70
   5   0   2  656.13   15.57
  -5   0  -2  684.19   13.22
  -5   0  -2  632.34   17.40
  -5   0  -2  639.73   15.52
  -5   0  -2  659.40   13.13
   5   0   2  655.49   14.59
   5   0   2  664.49   12.99
   5   0   3  719.90   17.39
   5   0   3  738.28   15.67
  -5   0  -3  720.49   19.54
   5   0   3  742.12   13.65
   5   0   4  288.24    7.62
   5   0   4  347.06   11.27
  -5   0  -4  294.37   11.67
   5   0   4  324.51   10.23
   5   0   5  161.82    4.92
  -5   0  -5  159.83    6.38
   5   0   5  164.87    7.75
  -5   0  -5  155.13    8.72
   5   0   5  152.12    3.51
   5   0   5  165.54    7.34
   5   0   6  902.77   18.19
  -5   0  -6  845.06   21.49
   5   0   6  934.00   23.75
  -5   0  -6  827.86   25.07
   5   0   6  924.11   16.79
   5   0   6  834.82   16.75
   5   0   6  861.94   22.89
   5   0   7    3.72    0.70
   5   0   7    5.84    1.59
  -5   0  -7    6.14    1.46
   5   0   7    5.04    1.49
   5   0   7    4.24    0.66
  -5   0  -7    4.38    1.67
   5   0   8    3.07    0.66
   5   0   8    3.84    1.29
  -5   0  -8    2.59    1.01
   5   0   8    2.36    1.06
  -5   0  -8    2.68    1.56
  -5   0  -9  258.65   11.50
   5   0   9  278.56   12.49
  -5   0  -9  264.58   14.03
   5   0   9  288.68   13.10
  -5   0 -10  164.88    9.37
   5   0  10  162.13    9.68
  -5   0 -10  179.31   11.72
   5   0  10  171.90   10.52
  -5   0 -11   27.91    3.93
   5   0  11   28.27    3.98
   5   0  11   38.93    5.10
  -5   0 -11   30.66    5.14
   5   0  12   73.66    6.64
  -5   0 -12   56.71    7.56
   5   1 -11   63.05    5.87
   5   1 -11   67.88    7.10
   5   1 -10  133.35    9.57
   5   1 -10  137.51    8.39
  -5  -1  10  137.75   12.41
  -5  -1   9    3.51    2.20
   5   1  -9    1.24    0.92
   5   1  -9    0.32    1.05
  -5  -1   8    7.46    2.57
   5   1  -8    6.59    1.81
   5   1  -8    4.37    1.34
  -5  -1   7    3.94    1.84
   5   1  -7    1.50    0.84
   5   1  -7    2.33    0.95
   5   1  -6  137.73    6.36
  -5  -1   6  140.95    9.69
   5   1  -6  136.47    7.74
   5   1  -5  117.21    5.34
  -5  -1   5  108.72    4.51
   5   1  -5  115.59    6.59
  -5  -1   5  114.39    8.02
   5   1  -4   34.04    2.48
  -5  -1   4   35.66    2.68
   5   1  -4   35.00    3.23
  -5  -1   4   34.48    3.97
   5   1  -3  164.90    5.26
   5   1  -3  162.35    4.02
  -5  -1   3  171.09    6.61
   5   1  -3  152.48    5.90
   5   1  -3  167.17    7.01
  -5  -1   3  167.46    8.14
   5   1  -3  158.78    6.52
   5   1  -2  524.65   11.20
  -5  -1   2  518.91   14.01
   5   1  -2  553.62   11.60
   5   1  -2  514.33   13.97
  -5  -1   2  527.66   15.15
   5   1  -2  538.85   13.61
   5   1  -1  180.58    6.57
   5   1  -1  186.45    4.15
  -5  -1   1  179.47    6.90
   5   1  -1  158.54    5.38
   5   1  -1  170.85    6.43
  -5  -1   1  189.30    7.19
   5   1  -1  172.32    6.05
   5   1   0 1464.48   29.90
   5   1   0 1503.83   30.04
  -5  -1   0 1479.80   30.48
  -5  -1   0 1523.79   28.96
   5   1   0 1514.27   29.15
   5   1   1 2499.88   47.76
   5   1   1 2529.92   47.67
  -5  -1  -1 2658.03   48.43
  -5  -1  -1 2498.26   46.59
   5   1   1 2599.40   46.69
   5   1   2  415.67   10.91
   5   1   2  433.12   10.59
  -5  -1  -2  437.63    9.13
  -5  -1  -2  444.39   11.23
  -5  -1  -2  408.74    9.84
  -5  -1  -2  389.72   13.13
   5   1   3  188.68    6.66
   5   1   3  191.58    5.91
  -5  -1  -3  195.95    5.70
  -5  -1  -3  187.76    6.50
  -5  -1  -3  177.27    5.54
  -5  -1  -3  203.02    9.32
   5   1   4  172.75    6.82
   5   1   4  172.72    5.59
  -5  -1  -4  183.80    6.13
  -5  -1  -4  174.75    8.64
   5   1   4  182.17    4.68
   5   1   5  840.06   18.27
  -5  -1  -5  838.88   19.70
  -5  -1  -5  866.76   24.02
   5   1   5  880.58   16.99
   5   1   5  817.56   20.75
   5   1   6   28.33    2.08
  -5  -1  -6   27.41    2.61
  -5  -1  -6   24.68    3.52
   5   1   6   28.30    1.71
   5   1   6   30.02    3.14
   5   1   7   13.89    2.26
   5   1   7   15.61    2.37
   5   1   7   14.79    1.41
  -5  -1  -7   12.96    2.67
   5   1   8  100.55    6.29
  -5  -1  -8  104.62    8.05
   5   1   8  101.10    4.39
   5   1   8  102.78    6.82
   5   1   9  122.10    7.26
  -5  -1  -9  108.96    8.74
   5   1   9  112.56    7.67
   5   1  10   18.34    3.21
   5   1  10   21.97    3.07
  -5  -1 -10   21.00    4.10
   5   1  11  247.50   11.64
  -5  -1 -11  251.39   15.17
   5   1  11  258.46   13.53
   5   1  12   64.35    5.72
  -5  -1 -12   71.12    8.23
   5   1  12   80.96    7.62
  -5  -2  10    3.94    2.71
   5   2 -10    5.93    1.81
   5   2 -10    5.04    1.97
   5   2  -9  324.02   14.88
   5   2  -9  311.66   13.11
  -5  -2   9  321.14   19.15
   5   2  -8   72.60    6.22
   5   2  -8   69.70    5.36
  -5  -2   8   63.84    7.78
   5   2  -7    8.07    1.86
   5   2  -7    7.92    1.72
   5   2  -6  190.12    8.17
   5   2  -6  185.74    9.23
  -5  -2   6  206.30   12.40
   5   2  -5  147.72    5.19
  -5  -2   5  153.59    7.00
   5   2  -5  158.63    7.87
   5   2  -5  152.60    7.45
  -5  -2   5  157.97   10.03
   5   2  -4  265.10    7.46
  -5  -2   4  258.27    9.72
   5   2  -4  249.09    9.74
   5   2  -4  249.66    9.54
  -5  -2   4  272.63   12.50
   5   2  -3   32.37    2.20
  -5  -2   3   31.52    3.04
   5   2  -3   26.11    2.52
   5   2  -3   31.36    2.92
  -5  -2   3   30.62    3.61
   5   2  -3   30.54    2.75
   5   2  -2  260.15    7.96
  -5  -2   2  261.95   10.01
   5   2  -2  263.62    8.89
   5   2  -2  269.04    8.65
  -5  -2   2  269.88   10.52
   5   2  -2  253.11    8.52
   5   2  -1 1338.06   29.92
   5   2  -1 1547.88   28.00
  -5  -2   1 1412.07   32.18
   5   2  -1 1457.06   30.02
   5   2  -1 1365.30   30.05
  -5  -2   1 1371.96   31.49
   5   2  -1 1456.46   29.66
   5   2   0  587.92   14.67
   5   2   0  646.36   13.15
   5   2   0  636.84   14.96
  -5  -2   0  603.30   16.80
   5   2   0  579.62   15.52
  -5  -2   0  614.54   15.67
  -5  -2  -1    6.55    1.11
   5   2   1    6.13    0.96
   5   2   1    5.43    1.04
  -5  -2  -1    3.37    1.12
   5   2   1    3.64    0.66
   5   2   1    4.79    1.06
   5   2   2 1034.25   21.45
   5   2   2 1038.57   21.55
  -5  -2  -2 1025.85   20.51
  -5  -2  -2 1023.04   21.77
   5   2   3   11.55    1.35
   5   2   3   13.67    1.42
   5   2   3   10.55    1.26
  -5  -2  -3   13.43    1.31
  -5  -2  -3   12.72    1.42
  -5  -2  -3    8.80    1.16
   5   2   4  104.33    4.79
   5   2   4  109.29    4.46
   5   2   4   92.34    4.31
  -5  -2  -4  109.95    4.50
  -5  -2  -4   95.48    4.30
   5   2   4  109.66    3.83
   5   2   5  132.66    5.17
  -5  -2  -5  137.93    5.71
  -5  -2  -5  121.00    7.88
   5   2   5  141.82    4.66
   5   2   5  133.12    6.00
  -5  -2  -6    5.11    1.76
   5   2   6    2.51    0.60
   5   2   6    3.68    1.07
  -5  -2  -6    3.93    1.01
   5   2   6    4.58    0.85
  -5  -2  -7   86.21    5.17
   5   2   7   89.25    4.02
  -5  -2  -7   92.62    7.45
   5   2   7   88.43    5.58
  -5  -2  -8  225.11    9.57
   5   2   8  254.19    8.06
  -5  -2  -8  232.51   13.26
   5   2   8  234.36   10.50
  -5  -2  -9   67.92    5.25
   5   2   9   71.54    4.14
  -5  -2  -9   60.67    6.67
   5   2   9   71.34    5.83
  -5  -2 -10  167.59    9.09
   5   2  10  181.73    7.53
  -5  -2 -10  178.00   12.26
   5   2  10  187.89   10.41
  -5  -2 -11  194.47   10.38
  -5  -2 -11  206.33   13.67
   5   2  11  197.83   11.42
  -5  -2 -12  246.96   12.48
  -5  -2 -12  284.16   17.03
   5   2  12  277.42   14.32
  -5  -2 -13    7.25    2.17
   5   3 -10  366.10   16.88
   5   3 -10  351.27   15.40
   5   3  -9   56.84    5.85
  -5  -3   9   58.48    8.26
   5   3  -9   53.87    5.34
  -5  -3   8    2.53    2.19
   5   3  -8    4.65    1.74
   5   3  -8    4.42    1.54
   5   3  -7  225.96   10.26
   5   3  -7  224.20   11.00
  -5  -3   7  243.91   15.28
   5   3  -6   13.69    2.37
  -5  -3   6   15.76    3.47
   5   3  -6   11.83    2.19
   5   3  -5  335.27   10.35
  -5  -3   5  320.73   12.56
   5   3  -5  322.43   12.27
   5   3  -5  337.03   12.30
  -5  -3   4    1.17    1.26
  -5  -3   4    2.29    1.10
   5   3  -4    1.13    0.74
   5   3  -4    0.88    0.65
   5   3  -4    0.59    0.37
   5   3  -3   70.71    4.16
  -5  -3   3   70.03    5.37
   5   3  -3   77.08    4.74
   5   3  -3   79.84    4.74
  -5  -3   3   75.01    6.21
  -5  -3   2  393.73   14.02
   5   3  -2  393.68   11.85
   5   3  -2  408.13   11.81
  -5  -3   2  382.61   14.30
  -5  -3   1    7.63    1.52
   5   3  -1    8.53    1.23
   5   3   0  208.28    7.28
   5   3   0  228.75    7.53
   5   3   0  214.62    6.75
  -5  -3   0  207.68    9.48
  -5  -3   0  222.17    8.44
   5   3   1 1630.62   32.79
   5   3   1 1728.87   33.41
   5   3   1 1634.58   32.44
  -5  -3  -1 1579.33   37.13
  -5  -3  -1 1584.83   33.69
  -5  -3  -1 1694.98   34.12
   5   3   2  945.50   20.33
   5   3   2 1001.50   21.12
   5   3   2  916.49   20.56
  -5  -3  -2 1012.35   21.18
  -5  -3  -2  901.78   24.14
  -5  -3  -2  974.12   21.09
  -5  -3  -3    3.99    0.84
   5   3   3    4.84    0.89
   5   3   3    6.83    1.20
  -5  -3  -3    4.71    1.55
  -5  -3  -3    5.32    1.04
   5   3   3    5.84    0.94
   5   3   4  231.15    7.42
   5   3   4  235.85    7.61
  -5  -3  -4  219.63    7.40
  -5  -3  -4  232.89    7.26
   5   3   4  238.49    7.10
   5   3   5   16.28    1.80
   5   3   5   18.75    1.87
  -5  -3  -5   14.33    1.74
  -5  -3  -5   16.89    1.74
   5   3   5   15.98    1.59
  -5  -3  -6  139.39    6.32
   5   3   6  135.42    5.26
   5   3   6  131.86    6.11
  -5  -3  -7  618.24   17.11
   5   3   7  631.10   15.19
   5   3   7  595.72   17.09
  -5  -3  -8  461.20   14.57
   5   3   8  452.69   12.61
   5   3   8  438.18   14.74
  -5  -3  -9   75.68    5.50
   5   3   9   69.26    4.33
  -5  -3  -9   60.60    7.01
   5   3   9   63.48    5.26
  -5  -3 -10   58.75    5.19
   5   3  10   67.02    4.53
  -5  -3 -10   56.06    6.96
   5   3  10   64.18    5.66
  -5  -3 -11  536.07   18.91
   5   3  11  539.39   16.32
  -5  -3 -11  569.36   24.68
   5   3  11  570.42   20.12
  -5  -3 -12    7.89    3.35
   5   3  12   10.06    2.64
  -5  -3 -12    9.99    2.32
  -5  -3 -13  137.25    9.57
   5   3  13  167.25   11.06
   5   4  -9   47.04    5.33
   5   4  -9   35.53    4.50
   5   4  -8  133.19    8.57
  -5  -4   8  117.10   11.48
   5   4  -8  121.82    8.49
   5   4  -7   61.94    5.57
  -5  -4   7   60.71    7.79
  -5  -4   6   14.73    3.77
   5   4  -6   12.48    2.47
   5   4  -6   17.81    2.76
  -5  -4   5   19.16    4.09
   5   4  -5   23.38    2.72
  -5  -4   5   18.60    3.12
   5   4  -5   26.05    3.11
   5   4  -5   27.75    3.28
  -5  -4   4    1.10    1.53
  -5  -4   4    1.00    1.13
   5   4  -4    1.06    0.83
   5   4  -4    0.79    0.94
   5   4  -4    0.29    0.66
   5   4  -3  150.58    7.19
  -5  -4   3  166.73    9.40
   5   4  -3  144.78    6.95
   5   4  -3  149.92    7.07
  -5  -4   3  137.90    9.21
  -5  -4   2  310.22   13.31
   5   4  -2  310.67   10.38
   5   4  -2  327.78   10.72
  -5  -4   2  306.26   13.22
   5   4  -1 1091.45   24.25
  -5  -4   1 1073.67   28.95
  -5  -4   1 1022.33   27.23
   5   4   0  511.99   13.59
  -5  -4   0  509.06   15.59
   5   4   1  104.18    4.63
   5   4   1  111.04    4.99
  -5  -4  -1  110.10    5.68
   5   4   2  697.41   15.81
   5   4   2  699.99   16.66
  -5  -4  -2  680.89   17.70
  -5  -4  -2  723.46   17.26
   5   4   3  370.03    9.59
   5   4   3  371.89   10.64
  -5  -4  -3  375.76   14.17
  -5  -4  -3  363.14   10.96
  -5  -4  -3  379.79   10.27
   5   4   3  356.73   10.20
   5   4   4  927.71   19.83
   5   4   4  934.40   21.14
  -5  -4  -4  914.91   21.32
  -5  -4  -4  862.21   25.16
  -5  -4  -4  906.67   19.97
   5   4   4  970.83   20.76
  -5  -4  -5    2.45    0.62
   5   4   5    2.82    0.72
   5   4   5    3.80    0.87
  -5  -4  -5    4.43    1.70
  -5  -4  -5    4.28    0.95
   5   4   5    3.64    0.84
   5   4   6  165.48    6.51
  -5  -4  -6  151.40    6.90
  -5  -4  -6  166.45    9.14
  -5  -4  -6  162.45    5.88
   5   4   6  171.06    6.49
  -5  -4  -7  589.06   16.88
   5   4   7  608.50   15.57
   5   4   7  611.95   16.36
  -5  -4  -8  174.76    8.35
   5   4   8  188.48    7.47
   5   4   8  165.99    7.83
  -5  -4  -9   45.42    4.25
   5   4   9   46.27    3.70
   5   4   9   48.51    4.33
  -5  -4 -10  120.20    7.56
   5   4  10  127.58    6.67
   5   4  10  119.06    7.50
   5   4  11    2.04    1.02
  -5  -4 -11    0.36    0.50
   5   4  11    1.41    0.86
   5   4  12    8.43    2.03
  -5  -4 -12    6.24    1.89
  -5  -4 -13   55.58    5.80
   5   4  13   58.89    6.21
   5   5  -8    8.37    2.08
   5   5  -7    5.37    1.68
  -5  -5   7    7.61    2.97
   5   5  -7    5.35    1.57
   5   5  -6  166.75    9.26
   5   5  -6  171.51    9.58
  -5  -5   6  196.90   13.94
   5   5  -5   48.41    4.41
  -5  -5   5   42.82    5.31
   5   5  -5   52.17    4.65
   5   5  -5   54.37    4.83
  -5  -5   5   49.77    6.77
   5   5  -4   66.77    5.17
  -5  -5   4   59.47    5.95
   5   5  -4   66.54    4.95
   5   5  -4   71.98    5.31
  -5  -5   4   58.57    6.80
   5   5  -3  642.22   19.13
  -5  -5   3  623.25   22.22
   5   5  -3  625.48   17.73
   5   5  -3  651.47   18.32
  -5  -5   3  648.19   23.18
   5   5  -2  957.47   23.26
  -5  -5   2  964.89   29.15
  -5  -5   2  987.25   28.73
   5   5  -1  126.59    5.97
  -5  -5   1  114.82    8.26
  -5  -5   1  127.48    8.05
  -5  -5   0    8.20    1.87
   5   5   0    7.71    1.35
  -5  -5   0    5.73    1.86
   5   5   1 1062.27   23.76
  -5  -5  -1 1041.18   25.96
   5   5   2  156.23    5.79
   5   5   2  172.34    6.68
  -5  -5  -2  167.30    8.12
  -5  -5  -2  167.89    7.22
   5   5   3  325.57    8.65
  -5  -5  -3  323.63   14.02
  -5  -5  -3  329.24   11.20
   5   5   3  340.37   10.05
  -5  -5  -3  325.72    9.88
   5   5   4   79.45    3.51
   5   5   4   75.30    4.38
  -5  -5  -4   82.45    6.70
  -5  -5  -4   76.03    4.80
  -5  -5  -4   76.66    3.87
   5   5   4   77.06    4.28
   5   5   5  101.30    4.23
   5   5   5   97.60    5.14
  -5  -5  -5   93.55    5.34
  -5  -5  -5  100.85    7.42
  -5  -5  -5  100.28    4.30
   5   5   5  105.14    5.11
   5   5   6   40.77    2.75
  -5  -5  -6   36.61    3.36
  -5  -5  -6   40.44    4.73
  -5  -5  -6   40.86    2.58
   5   5   6   41.38    3.18
   5   5   7   59.40    3.72
  -5  -5  -7   55.24    4.34
  -5  -5  -7   63.91    6.07
  -5  -5  -7   65.35    3.38
   5   5   7   62.98    4.10
  -5  -5  -8   51.61    4.38
  -5  -5  -8   69.46    6.27
  -5  -5  -8   60.02    3.39
   5   5   8   58.11    4.09
   5   5   8   59.99    4.08
  -5  -5  -9   41.33    4.11
  -5  -5  -9   46.46    5.27
   5   5   9   37.72    3.49
   5   5   9   42.57    3.80
  -5  -5 -10  136.12    8.06
  -5  -5 -10  122.27    8.98
   5   5  10  131.86    7.06
   5   5  10  139.60    7.71
  -5  -5 -11   38.63    5.35
  -5  -5 -11   29.49    3.77
   5   5  11   35.68    3.64
   5   5  11   25.97    3.52
  -5  -5 -12  184.11   10.56
  -5  -5 -12  191.94   11.93
   5   5  12  177.85    9.13
   5   5  12  182.94   10.16
  -5  -5 -13  122.41    8.88
  -5  -5 -13  132.38   10.21
   5   5  13  132.74    9.01
   5   6  -7  125.37    8.51
   5   6  -6    3.27    1.30
   5   6  -6    3.30    1.46
   5   6  -5   65.76    5.72
  -5  -6   5   70.25    7.32
   5   6  -5   72.07    5.73
   5   6  -5   80.67    6.22
  -5  -6   5   67.11    8.15
   5   6  -4   99.25    7.02
  -5  -6   4   86.39    8.06
   5   6  -4  107.90    6.63
   5   6  -4  101.87    6.68
  -5  -6   4  100.18    9.17
   5   6  -3   50.85    4.88
  -5  -6   3   41.08    5.42
   5   6  -3   44.54    3.92
   5   6  -3   51.08    4.52
  -5  -6   3   46.11    5.82
  -5  -6   2   19.96    3.59
   5   6  -2   25.74    2.78
  -5  -6   2   22.86    4.18
  -5  -6   1    1.77    1.22
   5   6  -1    1.65    0.74
  -5  -6   1    2.14    1.45
   5   6   0  366.71   11.54
  -5  -6   0  350.97   16.46
  -5  -6   0  377.07   14.72
   5   6   1  264.83    9.30
  -5  -6  -1  283.08   14.28
  -5  -6  -1  271.68   11.42
  -5  -6  -2    8.22    1.84
   5   6   2   10.19    1.58
  -5  -6  -2    9.86    2.46
  -5  -6  -2    6.94    1.67
   5   6   3  280.74    8.47
   5   6   3  320.77   10.35
  -5  -6  -3  318.30   12.44
   5   6   3  324.00   10.44
  -5  -6  -3  318.85   10.71
   5   6   4  355.33    9.51
   5   6   4  383.32   11.83
  -5  -6  -4  379.61   13.28
   5   6   4  395.49   11.89
  -5  -6  -4  370.40   11.07
  -5  -6  -5  164.47   10.50
   5   6   5  160.71    5.42
   5   6   5  176.64    7.49
  -5  -6  -5  160.02    7.93
   5   6   5  170.67    7.26
  -5  -6  -5  168.92    6.22
   5   6   6   29.83    2.11
  -5  -6  -6   25.99    3.02
  -5  -6  -6   27.67    3.98
   5   6   6   28.45    2.78
  -5  -6  -6   34.87    2.35
   5   6   7  187.69    6.51
  -5  -6  -7  176.77    8.58
  -5  -6  -7  198.29   11.60
  -5  -6  -7  186.65    6.09
   5   6   7  183.62    7.94
   5   6   8  216.78    7.75
  -5  -6  -8  214.03    9.86
  -5  -6  -8  225.41   12.65
   5   6   8  222.19    9.09
  -5  -6  -9   18.66    3.70
  -5  -6  -9   28.39    3.51
   5   6   9   28.73    3.10
   5   6   9   27.43    2.76
   5   6  10    1.64    0.83
  -5  -6 -10    4.29    1.83
  -5  -6 -10    3.36    1.42
   5   6  10    3.19    1.17
  -5  -6 -11  170.89    9.84
  -5  -6 -11  198.91   12.44
   5   6  11  183.45    9.20
   5   6  11  178.08    8.91
  -5  -6 -12   31.16    5.10
  -5  -6 -12   24.27    3.76
   5   6  12   30.29    3.66
  -5  -6 -13    3.57    2.27
   5   6  13    2.02    1.13
  -5  -7   6   19.91    4.70
  -5  -7   5    2.84    1.91
  -5  -7   5    1.12    1.47
   5   7  -5    1.41    1.02
  -5  -7   4   15.82    3.85
  -5  -7   4    8.33    2.64
   5   7  -4   17.43    2.71
   5   7  -4   16.78    3.13
   5   7  -4   18.33    2.93
  -5  -7   3   27.80    4.83
   5   7  -3   32.87    3.52
  -5  -7   3   27.43    4.85
   5   7  -3   30.06    4.15
   5   7  -3   35.14    3.91
   5   7  -2   45.21    4.97
   5   7  -2   51.40    4.19
  -5  -7   2   41.32    5.79
  -5  -7   2   48.27    6.00
   5   7  -1   63.64    4.54
  -5  -7   1   48.43    6.29
  -5  -7   1   51.29    5.78
   5   7   0  121.20    6.22
  -5  -7   0  111.83    9.47
  -5  -7   0  109.53    7.95
   5   7   1   30.52    2.93
  -5  -7  -1   28.54    4.65
  -5  -7  -1   30.02    3.75
   5   7   2  235.52    8.87
  -5  -7  -2  228.81   13.59
  -5  -7  -2  221.80   10.13
   5   7   3  868.23   21.35
  -5  -7  -3  873.54   29.35
  -5  -7  -3  866.88   25.57
   5   7   3  826.65   21.45
  -5  -7  -3  832.90   22.19
   5   7   4   42.54    3.56
  -5  -7  -4   39.16    4.22
   5   7   4   39.31    3.46
  -5  -7  -4   37.44    3.28
   5   7   5  143.43    6.99
  -5  -7  -5  135.74    7.93
   5   7   5  141.12    7.04
  -5  -7  -6  242.80   10.90
   5   7   6  266.50   10.10
  -5  -7  -7  479.95   16.52
  -5  -7  -7  485.02   20.75
   5   7   7  511.28   15.51
  -5  -7  -8  100.92    6.88
  -5  -7  -8  110.25    9.24
   5   7   8  117.43    6.56
  -5  -7  -9   97.27    6.93
  -5  -7  -9   97.94    8.77
   5   7   9  100.13    6.32
  -5  -7 -10   30.45    3.91
  -5  -7 -10   37.83    5.36
   5   7  10   38.88    3.97
  -5  -7 -11    3.98    2.00
  -5  -7 -11    2.27    1.47
   5   7  11    2.97    1.18
  -5  -7 -12    9.61    3.24
  -5  -7 -12    5.66    2.05
   5   7  12    7.43    1.96
   5   7  13  248.64   12.01
  -5  -8   4   62.58    7.72
   5   8  -4   67.28    6.82
  -5  -8   4   64.36    8.09
   5   8  -4   66.47    5.58
  -5  -8   3   29.06    5.09
   5   8  -3   38.15    3.95
  -5  -8   3   33.66    5.68
   5   8  -3   30.84    4.57
   5   8  -3   47.59    4.89
   5   8  -2   52.97    4.55
   5   8  -2   48.16    5.60
  -5  -8   2   41.44    6.19
   5   8  -1    4.15    1.36
  -5  -8   1    4.64    2.39
   5   8   0    9.92    1.77
  -5  -8   0    5.66    2.30
   5   8   1  103.64    5.91
  -5  -8  -1   98.32    9.60
   5   8   2  690.13   18.58
  -5  -8  -2  645.61   26.28
   5   8   3  168.92    7.73
  -5  -8  -3  153.01   11.81
  -5  -8  -3  171.90   10.66
   5   8   4  115.52    6.37
  -5  -8  -4  118.77   10.29
  -5  -8  -4  124.14    8.64
   5   8   4  115.17    6.62
   5   8   5   85.12    5.49
  -5  -8  -5   80.63    8.34
  -5  -8  -5   85.84    6.87
   5   8   5   88.19    5.71
   5   8   6  273.10   11.08
  -5  -8  -6  297.50   13.25
   5   8   6  317.21   11.79
  -5  -8  -7    2.07    1.48
   5   8   7   -0.66    0.35
  -5  -8  -8  270.89   12.65
   5   8   8  288.61   11.62
  -5  -8  -9   -0.03    1.20
  -5  -8  -9    1.09    1.09
   5   8   9    0.11    0.55
  -5  -8 -10    5.79    2.59
  -5  -8 -10    4.35    1.73
   5   8  10    5.64    1.71
  -5  -8 -11   49.28    5.40
  -5  -8 -11   56.19    7.32
   5   8  11   51.90    4.97
   5   8  12  149.68    9.01
   5   9  -2    0.69    0.65
  -5  -9   2    1.01    1.52
   5   9  -2    1.21    1.61
   5   9  -1    2.71    1.22
  -5  -9   1    4.15    2.38
   5   9  -1    6.65    2.44
   5   9   0   29.12    3.25
  -5  -9   0   28.40    5.46
   5   9   1   46.19    4.08
  -5  -9  -1   35.34    6.14
   5   9   2  101.25    6.08
  -5  -9  -2   91.80    9.78
   5   9   3  166.80    8.01
  -5  -9  -3  160.06   12.84
   5   9   4  110.37    6.50
  -5  -9  -4   95.17    9.69
  -5  -9  -4   94.03    8.44
   5   9   4  113.69    6.98
   5   9   5    0.65    0.41
  -5  -9  -5    1.76    1.99
  -5  -9  -5    0.34    1.54
   5   9   5    2.13    1.19
   5   9   6  176.31    8.92
  -5  -9  -6  210.17   14.61
  -5  -9  -6  200.85   11.80
   5   9   6  211.61    9.82
   5   9   7   41.02    4.14
  -5  -9  -7   49.33    6.90
  -5  -9  -7   34.55    4.56
   5   9   7   36.87    4.05
  -5  -9  -8   38.22    6.23
  -5  -9  -8   29.84    4.30
   5   9   8   35.98    3.94
  -5  -9  -9  135.15    9.42
   5   9   9  157.54    8.81
  -5  -9 -10    0.81    1.29
   5   9  10    1.43    1.08
   5  10   0    3.14    1.20
   5  10   1    8.43    1.82
   5  10   2  177.45    8.68
   5  10   3   57.47    4.73
   5  10   4   13.77    2.29
   5  10   5  198.22    9.50
  -5 -10  -5  182.16   12.75
   5  10   5  194.28    9.87
   5  10   6    0.71    0.76
  -5 -10  -6    2.66    1.84
  -5 -10  -7   31.48    4.97
   6  -8  -2    2.17    1.14
  -6   8   1   69.85    6.43
   6  -8  -1   80.13    6.51
  -6   8   0   10.81    2.50
   6  -8   0   15.72    3.16
  -6   8  -1   59.28    6.26
   6  -8   1   57.66    6.11
  -6   8  -2   17.99    3.71
   6  -7  -9   16.06    3.45
  -6   7   9   13.39    2.86
  -6   7   8  160.48    9.55
   6  -7  -8  190.18   11.79
   6  -7  -7    8.19    2.40
  -6   7   7    8.48    2.01
   6  -7  -6  132.52    9.04
   6  -7  -5  114.78    7.97
   6  -7  -3   32.58    3.15
  -6   7   3   33.62    3.11
   6  -7  -2   24.11    2.57
  -6   7   2   29.80    2.84
  -6   7   2   20.25    3.13
   6  -7  -1   10.85    2.28
  -6   7   1   11.09    1.77
   6  -7  -1   10.15    1.63
  -6   7   1   10.27    2.34
   6  -7   0   72.11    4.37
  -6   7   0   60.23    5.82
   6  -7   0   73.98    6.26
  -6   7   0   72.23    4.71
   6  -7   1   22.77    2.37
   6  -7   1   22.71    3.57
  -6   7  -1   22.34    2.59
  -6   7  -1   19.97    3.37
   6  -7   2   35.01    3.09
   6  -7   2   37.88    4.94
  -6   7  -2   34.79    4.60
   6  -7   3  134.69   10.05
  -6   7  -3  132.67    9.84
  -6   7  -4    4.66    2.13
  -6   6  10   10.27    2.47
  -6   6   9   45.89    5.13
   6  -6  -9   46.29    5.77
   6  -6  -8   32.51    4.67
  -6   6   8   33.18    4.13
  -6   6   7   34.77    3.95
  -6   6   7   38.32    4.45
   6  -6  -7   33.25    4.52
  -6   6   6   75.89    5.65
   6  -6  -6   80.94    6.81
  -6   6   6   81.56    6.11
  -6   6   5    2.76    1.01
   6  -6  -5    2.40    1.37
  -6   6   5    1.60    1.02
   6  -6  -4  212.92   10.47
  -6   6   4  219.38    9.08
   6  -6  -3   18.90    2.28
   6  -6  -3   17.19    2.67
  -6   6   3   20.63    2.40
   6  -6  -2   45.15    3.46
  -6   6   2   38.86    3.85
  -6   6   2   49.21    3.63
   6  -6  -1   69.00    4.25
  -6   6   1   71.33    5.48
   6  -6  -1   75.19    5.58
  -6   6   1   76.90    4.61
  -6   6   0    0.61    0.77
   6  -6   0    0.98    0.62
   6  -6   0    2.09    1.32
  -6   6   0    1.29    1.11
   6  -6   1   80.70    4.56
  -6   6  -1   85.56    6.65
   6  -6   1   70.66    6.15
  -6   6  -1   65.85    4.48
   6  -6   2  209.35    8.21
  -6   6  -2  196.89   10.89
   6  -6   3   14.43    2.05
   6  -6   3   13.48    2.78
  -6   6  -3    8.57    2.22
   6  -6   4   15.25    2.25
   6  -6   4   12.91    3.09
  -6   6  -4   16.44    3.28
   6  -6   5    8.03    1.76
   6  -6   5    8.25    2.62
  -6   6  -5   12.01    3.03
   6  -6   6    2.74    1.15
   6  -5 -10    1.60    1.48
  -6   5   9   14.52    3.27
   6  -5  -9   21.98    3.90
  -6   5   8   38.50    4.79
   6  -5  -8   37.57    4.99
   6  -5  -7   34.52    4.55
  -6   5   7   35.45    4.40
  -6   5   6   -0.28    0.61
   6  -5  -6    1.03    0.94
  -6   5   6    0.15    0.70
   6  -5  -5  118.86    7.76
  -6   5   5  106.87    6.36
  -6   5   5  105.76    6.57
   6  -5  -4  344.16   13.48
  -6   5   4  318.31   11.19
  -6   5   4  338.69   11.85
   6  -5  -3   24.96    2.64
   6  -5  -3   23.83    3.08
  -6   5   3   21.16    2.29
  -6   5   3   20.40    2.36
   6  -5  -2  167.11    7.03
  -6   5   2  167.94    7.56
   6  -5  -2  165.28    7.97
  -6   5   2  162.24    7.01
   6  -5  -1   94.70    4.99
  -6   5   1   91.45    5.81
   6  -5  -1   92.80    5.43
  -6   5   1  103.01    5.29
   6  -5   0  370.30   11.04
   6  -5   0  374.70   13.79
  -6   5   0  344.90   12.95
  -6   5   0  357.15   11.40
   6  -5   1   62.71    3.94
   6  -5   1   69.85    5.73
  -6   5  -1   60.58    5.20
  -6   5  -1   63.90    4.24
   6  -5   2  101.60    5.32
   6  -5   2  102.90    7.43
  -6   5  -2  101.44    7.19
   6  -5   3  131.49    6.41
   6  -5   3  129.07    8.85
  -6   5  -3  124.82    8.37
   6  -5   4    4.02    1.20
   6  -5   4    3.33    1.75
  -6   5  -4    3.03    1.55
   6  -5   5    1.18    0.79
   6  -5   5    1.62    1.12
  -6   5  -5    3.45    1.83
   6  -5   6   20.66    2.96
   6  -5   6   26.35    4.51
  -6   5  -6   16.75    3.27
   6  -5   7   10.69    2.35
  -6   5  -7    6.56    2.55
  -6   4  11    8.97    2.96
  -6   4  10   18.28    4.06
   6  -4 -10   25.97    4.55
   6  -4  -9   62.66    6.57
  -6   4   9   53.79    6.42
   6  -4  -8   70.20    6.61
  -6   4   8   67.21    6.65
   6  -4  -7   77.34    6.60
  -6   4   7   64.00    6.08
   6  -4  -6   45.69    4.80
  -6   4   6   41.70    4.44
   6  -4  -5  173.08    9.35
  -6   4   5  156.22    8.31
   6  -4  -4   45.56    4.40
  -6   4   4   40.12    3.66
   6  -4  -3  137.97    6.58
   6  -4  -3  135.54    7.48
  -6   4   3  138.13    6.24
  -6   4   3  144.38    6.71
   6  -4  -2  363.19   11.23
   6  -4  -2  364.17   12.58
  -6   4   2  365.57   11.05
  -6   4   2  347.40   10.12
  -6   4   2  357.24   11.25
   6  -4  -1   34.82    2.82
   6  -4  -1   29.01    2.94
  -6   4   1   28.02    2.84
  -6   4   1   30.99    2.00
  -6   4   1   32.33    2.80
   6  -4   0   75.51    4.25
   6  -4   0   76.65    4.51
  -6   4   0   84.43    5.37
  -6   4   0   78.25    4.51
   6  -4   1   25.46    2.40
   6  -4   1   25.15    3.20
  -6   4  -1   25.17    3.03
   6  -4   1   22.17    2.11
  -6   4  -1   24.87    2.53
   6  -4   2  235.61    8.54
   6  -4   2  235.10   11.07
  -6   4  -2  229.58   10.61
   6  -4   3   12.93    1.92
   6  -4   3   10.81    2.36
  -6   4  -3    6.41    1.74
   6  -4   4    5.05    1.20
   6  -4   4    5.00    1.67
  -6   4  -4    2.20    1.27
   6  -4   5  159.59    7.95
   6  -4   5  164.38   10.26
  -6   4  -5  153.42    9.74
   6  -4   6    1.78    1.09
  -6   4  -6   -0.02    0.30
   6  -4   6    2.02    1.33
  -6   4  -6    2.35    1.56
   6  -4   7    2.15    1.17
  -6   4  -7    1.91    1.09
   6  -4   7    1.18    1.13
  -6   4  -7    1.43    1.55
   6  -4   8  450.44   20.39
  -6   4  -8  470.83   20.32
   6  -4   8  440.84   16.89
  -6   4  -9    3.63    1.78
  -6   3  11   58.70    7.65
   6  -3 -10   31.05    4.80
  -6   3  10   15.28    3.93
   6  -3  -9   76.99    7.26
  -6   3   9   76.11    7.98
   6  -3  -8   98.56    7.82
  -6   3   8   80.12    7.60
   6  -3  -7  116.87    8.24
  -6   3   7  107.87    8.23
  -6   3   6    1.07    1.19
   6  -3  -6    1.07    1.16
   6  -3  -5   30.81    3.73
  -6   3   5   26.86    3.35
   6  -3  -4  227.97   10.31
   6  -3  -4  232.63    6.88
  -6   3   4  229.31    9.68
   6  -3  -3   33.23    3.02
   6  -3  -3   32.29    3.42
  -6   3   3   35.63    3.22
  -6   3   2    3.90    0.93
   6  -3  -2    6.34    1.23
   6  -3  -2    4.23    1.26
  -6   3   2    3.59    0.83
   6  -3  -1  695.43   17.14
   6  -3  -1  693.08   18.25
  -6   3   1  679.71   17.13
  -6   3   1  686.09   15.40
  -6   3   1  693.04   17.36
   6  -3   0   93.35    4.68
   6  -3   0   94.81    5.04
  -6   3   0   89.92    5.14
  -6   3   0   96.10    4.91
  -6   3   0   92.86    2.90
   6  -3   1   30.50    2.56
   6  -3   1   25.06    2.31
   6  -3   1   31.21    3.35
  -6   3  -1   24.48    2.87
  -6   3  -1   28.38    2.60
   6  -3   2   14.07    1.80
   6  -3   2   11.65    1.42
   6  -3   2   12.35    2.38
  -6   3  -2   15.07    2.31
   6  -3   3   14.11    1.97
   6  -3   3   16.31    2.65
  -6   3  -3   16.41    2.65
   6  -3   4  985.97   24.32
  -6   3  -4 1010.63   23.98
   6  -3   4 1039.97   28.33
  -6   3  -4  997.88   27.64
  -6   3  -5   79.09    5.11
   6  -3   5   80.21    6.65
  -6   3  -5   80.81    6.66
   6  -3   5   77.81    5.33
  -6   3  -6   26.32    3.10
   6  -3   6   29.09    4.11
  -6   3  -6   31.14    4.24
   6  -3   6   27.75    3.31
  -6   3  -7  416.68   15.17
   6  -3   7  469.20   18.97
  -6   3  -7  423.80   18.05
   6  -3   7  464.40   16.31
  -6   3  -8  166.80    9.47
   6  -3   8  200.91   12.15
  -6   3  -8  178.25   11.60
   6  -3   8  192.24   10.33
   6  -3   9   19.22    3.37
  -6   3  -9   12.80    2.56
   6  -3   9   15.46    3.53
  -6   3  -9   16.46    3.51
  -6   3 -10   27.01    4.02
  -6   2  11    6.42    2.96
  -6   2  10   11.34    3.44
   6  -2 -10    6.95    2.27
  -6   2   9    0.55    0.84
   6  -2  -9    1.79    1.36
   6  -2  -8   59.08    6.01
  -6   2   8   58.56    6.64
  -6   2   7    2.35    1.71
   6  -2  -7    2.03    1.36
   6  -2  -6   37.96    4.32
  -6   2   6   36.94    4.53
   6  -2  -5  922.90   25.52
   6  -2  -5  949.57   19.64
  -6   2   5  959.13   26.26
  -6   2   4    7.50    1.86
   6  -2  -4    6.13    1.58
   6  -2  -4    5.64    0.76
   6  -2  -3  121.00    6.13
  -6   2   3  127.98    6.51
   6  -2  -3  115.55    6.51
   6  -2  -2 1197.94   26.02
  -6   2   2 1168.26   26.10
   6  -2  -2 1160.23   27.00
  -6   2   1   -0.08    0.27
   6  -2  -1    0.04    0.23
  -6   2   1    0.56    0.55
   6  -2   0   69.28    3.92
  -6   2   0   62.86    3.99
  -6   2   0   70.15    4.06
   6  -2   0   66.94    4.08
   6  -2   1  167.07    6.37
  -6   2  -1  154.59    3.92
  -6   2  -1  147.13    6.84
  -6   2  -1  163.75    6.52
   6  -2   1  159.32    6.15
   6  -2   2   27.90    2.52
  -6   2  -2   26.87    1.83
  -6   2  -2   25.03    2.92
   6  -2   2   25.03    2.12
   6  -2   3  269.55    9.24
  -6   2  -3  247.52    7.75
   6  -2   3  257.93   10.77
   6  -2   3  254.32    7.40
   6  -2   4   61.73    4.26
  -6   2  -4   52.11    3.50
   6  -2   4   53.34    4.82
  -6   2  -4   54.44    4.92
   6  -2   4   52.38    2.62
  -6   2  -5  126.65    6.26
   6  -2   5  146.16    8.54
  -6   2  -5  126.55    8.18
   6  -2   5  149.96    7.37
  -6   2  -6  372.75   12.66
   6  -2   6  385.75   15.52
  -6   2  -6  371.19   15.56
   6  -2   6  388.52   13.72
   6  -2   7   20.64    2.99
  -6   2  -7   19.13    2.81
   6  -2   7   17.67    3.15
  -6   2  -7   24.15    3.78
  -6   2  -8  153.23    8.70
   6  -2   8  177.18   10.84
  -6   2  -8  152.72   10.62
   6  -2   8  187.23    9.95
  -6   2  -9  101.43    7.30
   6  -2   9  103.11    8.43
  -6   2  -9   91.40    8.62
   6  -2   9  107.88    7.87
   6  -2  10    7.11    2.30
  -6   2 -10    2.47    1.28
   6  -2  10    3.13    1.73
  -6   2 -11    0.39    0.82
  -6   1  10   33.17    6.03
   6  -1 -10   47.28    5.90
  -6   1   9    3.46    2.21
   6  -1  -9    2.37    1.58
   6  -1  -8   57.47    5.80
  -6   1   8   54.75    6.67
   6  -1  -7   81.35    6.61
  -6   1   7   78.90    7.46
   6  -1  -6  597.24   19.85
   6  -1  -6  643.80   15.49
  -6   1   6  635.25   22.03
  -6   1   5    2.87    1.18
   6  -1  -5    6.52    1.73
   6  -1  -5    5.47    0.90
  -6   1   4  492.67   16.74
   6  -1  -4  488.17   16.10
  -6   1   3 1070.94   22.12
  -6   1   3 1035.67   25.92
   6  -1  -3 1042.65   25.78
   6  -1  -2   14.61    1.93
  -6   1   2   17.22    2.15
   6  -1  -2   15.93    2.16
   6  -1  -1  293.64    9.21
   6  -1  -1  248.02    7.37
  -6   1   1  267.01    8.30
  -6   1   1  276.59    9.23
   6  -1  -1  266.73    9.34
   6  -1   0  229.58    7.74
  -6   1   0  239.29    8.18
  -6   1   0  223.89    7.91
   6  -1   0  216.36    7.83
   6  -1   1   30.97    2.51
  -6   1  -1   31.85    3.00
   6  -1   1   28.27    2.36
  -6   1  -1   29.88    2.56
  -6   1  -1   28.25    1.32
   6  -1   2   84.26    4.36
  -6   1  -2   69.66    2.48
  -6   1  -2   71.76    2.56
  -6   1  -2   73.61    4.95
   6  -1   2   77.20    3.78
  -6   1  -2   74.44    4.23
   6  -1   3    1.94    0.75
   6  -1   3    0.04    0.24
   6  -1   4   58.28    3.97
  -6   1  -4   42.13    2.91
   6  -1   4   56.56    4.65
   6  -1   4   48.55    2.63
  -6   1  -4   50.18    4.66
  -6   1  -5  230.85    8.35
   6  -1   5  245.82   10.69
   6  -1   5  227.94    6.44
  -6   1  -5  217.22   10.77
   6  -1   5  238.33    9.35
  -6   1  -6   34.74    3.19
   6  -1   6   32.55    3.79
  -6   1  -6   27.86    4.08
   6  -1   6   33.96    3.55
  -6   1  -7  294.06   11.23
   6  -1   7  296.66   12.99
  -6   1  -7  280.53   13.90
   6  -1   7  307.48   12.28
  -6   1  -8  496.76   16.84
  -6   1  -8  511.49   20.72
   6  -1   8  530.58   18.05
   6  -1   9    3.26    1.46
  -6   1  -9    3.68    1.57
   6  -1   9    5.95    2.15
  -6   1  -9    5.82    2.35
  -6   1 -10   36.09    4.29
   6  -1  10   35.44    4.80
  -6   1 -10   47.71    6.41
   6  -1  10   42.92    5.02
  -6   1 -11   33.93    4.44
   6  -1  11   43.79    5.38
  -6   0  10    2.39    2.25
   6   0 -10    4.28    1.93
   6   0  -9   93.97    7.90
  -6   0   9   89.25    9.48
  -6   0   8    4.56    2.56
   6   0  -8    5.08    1.93
   6   0  -7   27.87    3.83
  -6   0   7   28.42    4.54
  -6   0   6   71.81    6.81
   6   0  -6   62.17    5.40
  -6   0   5   48.40    5.10
   6   0  -5   51.20    4.58
   6   0  -4  509.42   11.27
  -6   0   4  469.69   11.48
  -6   0   4  498.40   17.03
   6   0  -4  497.30   15.73
  -6   0   3    7.83    1.86
   6   0  -3    7.30    0.52
   6   0  -3    5.48    0.55
   6   0  -3    5.21    1.22
   6   0  -2 1352.41   30.90
  -6   0   2 1411.39   29.82
   6   0  -2 1440.52   31.61
  -6   0   2 1499.32   32.59
   6   0  -1  483.04   13.12
   6   0  -1  448.07   10.81
   6   0  -1  487.72   13.42
  -6   0   1  462.42   13.35
   6   0   0  127.00    5.42
   6   0   0  117.03    4.79
   6   0   0  124.68    5.52
  -6   0   0  123.26    4.23
  -6   0  -1    3.96    1.32
  -6   0  -1    4.65    0.93
   6   0   1    3.83    0.88
   6   0   1    2.46    0.65
  -6   0  -1    3.27    0.54
  -6   0  -2   -0.42    0.31
   6   0   2    0.38    0.52
   6   0   2   -0.24    0.11
  -6   0  -2    0.26    0.26
   6   0   3  448.15   12.46
  -6   0  -3  451.20   10.11
   6   0   3  432.83   11.11
  -6   0  -3  443.79   12.47
  -6   0  -3  413.48   14.47
   6   0   4  677.50   17.39
  -6   0  -4  681.46   15.63
   6   0   4  672.87   15.13
  -6   0  -4  665.10   20.24
   6   0   5   61.84    4.31
   6   0   5   59.03    2.96
  -6   0  -5   58.90    5.51
   6   0   6    4.40    1.49
   6   0   6    5.82    1.52
   6   0   6    4.12    0.81
  -6   0  -6    4.61    1.88
   6   0   7  217.58    6.51
   6   0   7  236.32   10.66
  -6   0  -7  206.86   11.71
   6   0   7  240.52   10.33
   6   0   8   64.97    5.57
  -6   0  -8   66.92    6.81
   6   0   8   58.01    5.19
   6   0   9  160.13    9.31
  -6   0  -9  138.08   10.40
   6   0   9  164.66    9.41
   6   0  10  340.76   14.69
  -6   0 -10  300.44   16.59
   6   0  10  340.08   14.96
   6   0  11    2.24    1.54
   6   0  11    0.97    1.21
  -6   0 -11    4.67    2.58
   6   0  12  139.38    9.54
  -6  -1   9    1.21    1.39
   6   1  -9    1.44    1.38
  -6  -1   8    3.77    2.24
   6   1  -8    2.06    1.30
  -6  -1   7   43.89    5.88
   6   1  -7   44.91    3.79
   6   1  -7   50.78    5.15
   6   1  -6   52.69    3.76
  -6  -1   6   60.25    6.57
   6   1  -6   54.13    4.99
   6   1  -5  130.20    5.58
   6   1  -5  116.70    7.16
  -6  -1   5  128.75    9.00
  -6  -1   4    7.22    1.80
   6   1  -4    3.37    0.78
  -6  -1   4    4.81    1.09
   6   1  -4    5.84    1.42
   6   1  -3  528.73   11.84
  -6  -1   3  545.62   14.85
   6   1  -3  518.35   15.61
  -6  -1   3  522.04   17.21
   6   1  -2  595.14   11.03
   6   1  -2  529.06   11.88
  -6  -1   2  507.58   15.27
   6   1  -2  563.62   15.76
  -6  -1   2  590.07   17.16
   6   1  -2  557.37   14.86
   6   1  -1  777.62   18.95
  -6  -1   1  801.84   19.78
   6   1  -1  743.34   16.56
   6   1  -1  778.59   18.99
  -6  -1   1  760.44   19.68
   6   1  -1  755.93   17.94
   6   1   0  914.80   21.10
   6   1   0  962.58   21.41
  -6  -1   0  971.49   21.99
   6   1   0  943.22   20.23
   6   1   1  222.09    7.56
   6   1   1  233.06    7.64
  -6  -1  -1  237.99    8.10
  -6  -1  -1  212.93    6.54
   6   1   1  229.77    6.70
  -6  -1  -2    4.32    0.96
   6   1   2    7.14    1.13
  -6  -1  -2    8.10    0.65
  -6  -1  -2    3.80    0.68
   6   1   2    5.77    0.83
   6   1   3 1896.83   38.12
   6   1   3 1928.97   37.14
  -6  -1  -3 1925.93   35.31
  -6  -1  -3 1943.16   38.40
  -6  -1  -3 1772.87   35.84
  -6  -1  -3 1880.75   43.74
   6   1   4  412.86   12.12
   6   1   4  406.12   10.67
  -6  -1  -4  427.84   10.70
  -6  -1  -4  426.28   15.63
   6   1   5  237.16    9.05
   6   1   5  270.16    7.78
  -6  -1  -5  268.98    8.44
  -6  -1  -5  222.70   11.76
   6   1   6  122.88    4.85
  -6  -1  -6  124.43    5.92
  -6  -1  -6  126.29    8.59
   6   1   6  124.34    3.60
   6   1   6  126.43    6.58
   6   1   7  153.12    5.62
  -6  -1  -7  158.79    7.29
  -6  -1  -7  154.83    9.94
   6   1   7  159.41    8.04
   6   1   8  216.97    7.05
  -6  -1  -8  197.44    8.93
  -6  -1  -8  207.11   12.34
   6   1   8  203.05    9.78
  -6  -1  -9  344.91   13.08
  -6  -1  -9  325.90   16.59
   6   1   9  335.05   13.88
  -6  -1 -10   28.80    5.10
  -6  -1 -10   34.37    3.91
   6   1  10   35.90    4.44
  -6  -1 -11  149.92    9.22
   6   1  11  175.30    9.75
  -6  -1 -11  149.99   12.15
   6   1  11  164.19   10.30
   6   1  12    2.19    1.22
  -6  -1 -12    2.74    1.34
   6   2  -9  204.05   12.14
  -6  -2   9  227.48   16.27
   6   2  -8   46.30    5.18
  -6  -2   8   58.00    7.67
   6   2  -7    3.76    1.53
  -6  -2   7    6.60    2.38
   6   2  -7    5.55    1.40
   6   2  -6  231.90    9.14
   6   2  -6  231.42   11.13
  -6  -2   6  248.19   14.37
   6   2  -5   41.22    3.26
   6   2  -5   48.32    4.47
  -6  -2   5   48.17    5.69
  -6  -2   4   11.01    2.48
   6   2  -4    6.44    1.15
  -6  -2   4   10.66    1.86
   6   2  -4    7.24    1.58
   6   2  -4    6.31    1.44
   6   2  -3   59.20    2.88
  -6  -2   3   58.34    4.41
   6   2  -3   52.25    4.14
  -6  -2   3   57.54    5.31
   6   2  -3   57.15    4.12
   6   2  -2  182.62    5.69
   6   2  -2  208.33    8.20
  -6  -2   2  196.81    9.37
   6   2  -2  198.54    7.67
   6   2  -1 1412.80   30.77
   6   2  -1 1426.05   26.85
  -6  -2   1 1402.98   32.71
   6   2  -1 1455.09   30.80
  -6  -2   1 1458.00   32.55
   6   2  -1 1444.96   29.93
   6   2   0 1080.59   24.26
   6   2   0 1103.32   20.91
  -6  -2   0 1073.68   26.67
   6   2   0 1128.96   24.48
  -6  -2   0 1127.43   25.48
   6   2   0 1126.38   23.57
  -6  -2  -1   -0.35    0.29
   6   2   1    0.32    0.19
   6   2   1    0.76    0.36
  -6  -2  -1    0.73    1.02
   6   2   2  446.12   11.65
   6   2   2  451.30   11.69
  -6  -2  -2  443.62   10.20
  -6  -2  -2  432.70   11.97
   6   2   3   66.35    3.68
   6   2   3   67.98    3.61
  -6  -2  -3   63.33    2.95
  -6  -2  -3   65.22    3.74
  -6  -2  -4    1.69    0.50
   6   2   4    3.12    0.95
   6   2   4    3.36    0.86
   6   2   4    1.24    0.51
  -6  -2  -4    1.93    0.62
  -6  -2  -5    2.09    1.56
   6   2   5    1.22    0.73
   6   2   5    2.37    0.74
  -6  -2  -5    0.90    0.60
   6   2   5    2.34    0.59
  -6  -2  -6    1.83    1.31
   6   2   6    1.72    1.03
   6   2   6    1.19    0.62
  -6  -2  -6    0.83    0.66
   6   2   6    0.18    0.25
  -6  -2  -7   23.72    4.02
   6   2   7   28.64    2.39
  -6  -2  -7   23.51    2.60
   6   2   7   28.89    1.98
   6   2   7   26.16    2.99
  -6  -2  -8    6.69    2.29
   6   2   8    5.17    1.05
   6   2   8    7.71    1.82
  -6  -2  -8    5.33    1.36
  -6  -2  -9   12.75    3.42
   6   2   9   12.73    1.72
   6   2   9    7.55    1.92
  -6  -2  -9   13.83    2.28
   6   2  10  201.38    7.69
  -6  -2 -10  192.98    9.80
  -6  -2 -10  181.54   13.13
   6   2  10  201.19   10.62
  -6  -2 -11  285.58   12.97
  -6  -2 -11  275.09   17.00
   6   2  11  287.79   13.68
   6   2  12   27.52    4.24
  -6  -2 -12   33.64    4.32
   6   3  -9  120.58    9.17
  -6  -3   8   10.84    3.70
   6   3  -8   10.02    2.50
   6   3  -7  234.88   10.35
   6   3  -7  236.98   11.96
  -6  -3   7  257.31   16.51
   6   3  -6   11.33    2.21
   6   3  -6    8.25    1.75
  -6  -3   5    4.66    1.97
   6   3  -5    2.96    1.19
   6   3  -5    5.06    1.60
  -6  -3   4   12.10    2.98
  -6  -3   4   13.08    2.34
   6   3  -4    8.17    1.83
   6   3  -4    7.86    1.61
   6   3  -3   33.05    2.71
  -6  -3   3   37.55    3.95
   6   3  -3   34.85    3.47
   6   3  -3   41.45    3.61
  -6  -3   3   32.11    4.27
  -6  -3   2  206.04    9.92
   6   3  -2  212.80    8.59
  -6  -3   2  212.04   10.44
   6   3  -2  210.10    8.30
   6   3  -1  286.37    9.66
  -6  -3   1  268.05   11.05
   6   3  -1  253.77    9.05
   6   3   0   34.29    2.88
   6   3   0   26.47    2.02
   6   3   0   36.74    2.90
  -6  -3   0   31.33    3.59
  -6  -3   0   40.01    3.58
   6   3   1  131.91    5.65
   6   3   1  132.98    4.91
   6   3   1  135.59    5.86
  -6  -3  -1  134.11    7.72
  -6  -3  -1  147.33    6.57
   6   3   2  641.19   15.40
   6   3   2  649.30   15.83
  -6  -3  -2  633.05   19.14
  -6  -3  -2  674.93   15.85
  -6  -3  -2  665.25   16.32
   6   3   3   37.23    2.66
   6   3   3   34.71    2.68
   6   3   3   29.01    2.31
  -6  -3  -3   37.21    4.06
  -6  -3  -3   36.42    2.58
  -6  -3  -3   38.92    2.89
   6   3   4  389.60   11.02
   6   3   4  416.35   11.31
  -6  -3  -4  381.17   10.69
  -6  -3  -4  398.29   11.20
  -6  -3  -5    3.05    0.76
   6   3   5    3.53    0.81
  -6  -3  -5    1.91    0.72
   6   3   5    1.57    0.61
   6   3   6   16.59    2.04
   6   3   6   20.74    2.13
  -6  -3  -6   16.39    1.99
  -6  -3  -6   15.80    1.93
   6   3   6   18.06    1.71
   6   3   7    0.04    0.34
   6   3   7    0.41    0.72
  -6  -3  -7    0.32    0.71
   6   3   7    0.33    0.37
   6   3   8  106.21    5.34
  -6  -3  -8   98.88    6.01
   6   3   8  106.61    4.78
   6   3   8   87.12    5.72
  -6  -3  -9  228.84   10.13
   6   3   9  226.15    7.85
   6   3   9  236.25   10.50
  -6  -3 -10   76.43    5.83
   6   3  10   81.44    6.28
  -6  -3 -11  235.11   11.49
   6   3  11  251.69   12.22
  -6  -3 -12   44.21    4.97
   6   3  12   45.54    5.26
  -6  -3 -13    2.35    1.41
   6   4  -8  112.77    8.58
  -6  -4   7   53.18    7.49
   6   4  -7   48.06    4.76
   6   4  -7   58.14    5.81
  -6  -4   6   14.24    3.70
   6   4  -6   20.09    3.10
   6   4  -6   20.47    3.19
   6   4  -5   64.67    5.40
   6   4  -5   57.87    5.03
  -6  -4   5   58.74    7.08
  -6  -4   4    4.80    2.15
  -6  -4   4    2.88    1.50
   6   4  -4    5.23    1.39
   6   4  -4    7.32    1.83
  -6  -4   3   14.87    3.33
  -6  -4   3    5.80    1.74
   6   4  -3   10.91    1.94
   6   4  -3    7.85    1.49
   6   4  -3   11.43    2.01
  -6  -4   2    3.02    1.59
   6   4  -2    0.61    0.66
  -6  -4   2    1.54    1.27
   6   4  -2    1.35    0.78
  -6  -4   1   18.82    3.04
   6   4  -1   17.61    2.20
  -6  -4   1   16.90    2.97
   6   4  -1   20.40    2.40
   6   4   0  660.02   17.31
  -6  -4   0  686.03   19.80
   6   4   1  260.88    8.89
   6   4   1  279.79    9.35
  -6  -4  -1  261.75   12.31
  -6  -4  -1  277.28   10.31
  -6  -4  -2    4.54    1.12
   6   4   2    2.00    0.59
   6   4   2    2.20    0.83
  -6  -4  -2    3.22    1.54
  -6  -4  -2    2.16    0.93
   6   4   3  424.03   11.42
   6   4   3  411.64   12.02
  -6  -4  -3  441.19   16.30
  -6  -4  -3  442.34   12.69
  -6  -4  -3  431.54   12.20
  -6  -4  -4    2.45    0.90
   6   4   4    1.54    0.67
   6   4   4    1.75    0.74
  -6  -4  -4    1.83    1.56
  -6  -4  -4    1.14    0.78
   6   4   4    1.32    0.62
  -6  -4  -5    0.73    0.61
   6   4   5    2.39    0.94
   6   4   5    0.59    0.47
  -6  -4  -5    1.70    1.51
  -6  -4  -5    0.63    0.71
   6   4   5    0.59    0.50
   6   4   6  234.26    8.34
   6   4   6  232.53    8.56
  -6  -4  -6  233.97    8.90
  -6  -4  -6  241.88   11.89
  -6  -4  -6  250.41    8.26
   6   4   6  251.02    8.12
  -6  -4  -7    7.97    1.39
   6   4   7    9.75    1.49
   6   4   7    8.45    1.53
  -6  -4  -7    4.71    1.34
   6   4   7    9.35    1.41
  -6  -4  -8  319.81   11.87
   6   4   8  326.54   10.18
   6   4   8  326.47   11.54
  -6  -4  -9   54.65    4.77
   6   4   9   54.49    3.75
   6   4   9   56.52    4.64
  -6  -4 -10  240.92   11.13
   6   4  10  229.66    8.86
   6   4  10  223.52   10.51
  -6  -4 -11   95.34    7.05
   6   4  11   96.14    7.03
   6   4  12    0.97    1.08
  -6  -4 -12    0.74    1.12
  -6  -4 -13    5.87    1.98
   6   5  -7   27.33    3.97
   6   5  -6   83.85    6.78
   6   5  -6   90.24    6.98
  -6  -5   6   76.88    9.00
   6   5  -5  136.36    8.32
   6   5  -5  154.31    8.87
  -6  -5   5  156.78   12.20
  -6  -5   4   60.34    6.26
   6   5  -4   66.04    5.38
   6   5  -4   66.75    5.39
  -6  -5   4   60.98    6.96
   6   5  -3   42.41    4.05
  -6  -5   3   43.12    5.26
   6   5  -3   34.04    3.55
   6   5  -3   44.57    4.06
  -6  -5   3   37.62    5.33
  -6  -5   2    8.70    2.58
   6   5  -2    6.70    1.47
  -6  -5   2    3.76    1.61
   6   5  -2    8.25    1.90
   6   5  -1 1138.98   27.48
  -6  -5   1 1226.68   33.91
  -6  -5   1 1224.71   32.50
   6   5   0  107.78    5.75
  -6  -5   0   99.78    8.00
  -6  -5   0  111.46    7.28
   6   5   1   58.01    3.97
  -6  -5  -1   55.44    4.66
   6   5   2  187.45    7.01
   6   5   2  172.30    7.20
  -6  -5  -2  182.53    8.64
  -6  -5  -2  193.96    8.43
  -6  -5  -3    9.46    1.61
   6   5   3   11.71    1.50
   6   5   3   14.85    1.92
  -6  -5  -3   11.96    2.59
  -6  -5  -3   10.99    1.92
   6   5   4   28.32    2.29
   6   5   4   30.34    2.79
  -6  -5  -4   28.38    4.20
  -6  -5  -4   27.52    2.90
  -6  -5  -4   31.60    2.72
   6   5   4   29.81    2.68
   6   5   5  131.96    5.31
   6   5   5  124.27    6.07
  -6  -5  -5  127.65    8.73
  -6  -5  -5  133.70    6.64
  -6  -5  -5  126.20    5.53
   6   5   5  123.87    5.72
   6   5   6   27.65    2.39
   6   5   6   29.29    2.82
  -6  -5  -6   26.73    2.89
  -6  -5  -6   34.64    4.49
  -6  -5  -6   30.73    2.53
   6   5   6   33.69    2.82
   6   5   7  302.26    9.87
   6   5   7  303.68   10.71
  -6  -5  -7  303.09   11.27
  -6  -5  -7  299.09   14.47
  -6  -5  -7  306.17    9.40
   6   5   7  320.22   10.27
  -6  -5  -8    0.80    0.57
   6   5   8    0.18    0.35
  -6  -5  -8    1.70    1.43
  -6  -5  -8    0.94    1.14
   6   5   8    1.60    0.70
  -6  -5  -9    5.74    1.17
   6   5   9    8.09    1.66
  -6  -5  -9    8.72    3.05
  -6  -5  -9    4.34    1.45
   6   5   9    6.33    1.39
  -6  -5 -10  153.20    8.75
  -6  -5 -10  170.79   11.23
   6   5  10  158.97    7.43
   6   5  10  151.47    7.94
   6   5  11    1.48    1.10
  -6  -5 -11    1.06    0.96
  -6  -5 -12   65.47    6.13
  -6  -5 -12   70.66    7.39
   6   5  12   66.40    5.72
   6   5  13  104.83    7.80
   6   6  -6  100.06    7.61
  -6  -6   6  115.38   11.33
   6   6  -5  125.72    8.18
   6   6  -5  129.70    8.45
  -6  -6   5  121.37   11.16
  -6  -6   4   77.68    7.74
   6   6  -4   96.96    6.77
   6   6  -4   93.88    6.76
  -6  -6   4   89.42    8.99
  -6  -6   3    5.89    2.23
  -6  -6   3    4.62    2.11
   6   6  -3    5.01    1.39
   6   6  -3    6.05    1.85
   6   6  -3    5.17    1.74
   6   6  -2  467.13   15.40
  -6  -6   2  458.56   20.34
   6   6  -2  517.83   16.33
  -6  -6   2  492.05   20.35
   6   6  -1   49.57    4.05
  -6  -6   1   33.55    4.91
  -6  -6   1   35.53    4.78
   6   6   0   63.63    4.49
  -6  -6   0   62.03    6.63
  -6  -6   0   65.44    6.02
   6   6   1   82.59    5.00
  -6  -6  -1   86.52    7.76
  -6  -6  -1   74.43    5.95
   6   6   2   28.24    2.76
  -6  -6  -2   32.32    3.66
   6   6   3   67.25    3.87
   6   6   3   79.03    4.81
  -6  -6  -3   70.88    5.65
  -6  -6  -3   82.19    5.27
   6   6   4   99.01    4.59
   6   6   4  106.94    5.70
  -6  -6  -4   95.69    8.17
  -6  -6  -4   97.31    6.38
   6   6   4  110.19    5.70
  -6  -6  -4   97.51    5.47
   6   6   5   63.55    3.53
   6   6   5   75.05    4.83
  -6  -6  -5   61.96    6.59
  -6  -6  -5   68.74    5.07
   6   6   5   76.44    4.67
  -6  -6  -5   74.27    4.33
   6   6   6   59.26    3.37
   6   6   6   68.13    4.64
  -6  -6  -6   59.88    4.76
  -6  -6  -6   55.19    6.15
  -6  -6  -6   56.69    3.58
   6   6   6   57.31    4.14
   6   6   7  108.00    4.90
   6   6   7  106.45    6.08
  -6  -6  -7  103.76    6.45
  -6  -6  -7   93.33    8.26
  -6  -6  -7  106.96    4.87
   6   6   7  105.30    5.77
   6   6   8   11.77    1.66
  -6  -6  -8   13.01    3.23
  -6  -6  -8   10.75    2.08
   6   6   8   10.21    1.89
   6   6   9   86.43    5.01
  -6  -6  -9   85.12    6.19
  -6  -6  -9   83.79    7.98
   6   6   9   89.08    5.53
   6   6  10   11.89    2.03
  -6  -6 -10   17.57    3.83
  -6  -6 -10   10.53    2.24
   6   6  10   13.29    2.11
  -6  -6 -11  239.29   11.91
  -6  -6 -11  230.79   14.18
   6   6  11  221.70    9.87
  -6  -6 -12   48.46    5.26
   6   7  -5   73.47    6.36
  -6  -7   5   75.10    9.07
  -6  -7   4    3.00    1.84
   6   7  -4    4.16    1.52
  -6  -7   3    8.93    2.98
  -6  -7   3    6.34    2.50
   6   7  -3    9.42    2.09
   6   7  -2   59.82    5.87
   6   7  -2   66.51    5.19
  -6  -7   2   54.21    6.80
   6   7  -2   72.67    5.69
  -6  -7   2   73.97    7.74
   6   7  -1   41.14    3.94
  -6  -7   1   36.52    5.41
  -6  -7   1   41.45    5.40
   6   7   0  156.33    7.72
  -6  -7   0  158.06   11.78
  -6  -7   0  152.13    9.95
   6   7   1  110.87    6.23
  -6  -7  -1  114.34    9.65
  -6  -7  -1  111.61    7.89
   6   7   2  116.68    6.24
  -6  -7  -2  120.94    9.87
  -6  -7  -2  108.06    7.30
   6   7   3  183.35    8.01
  -6  -7  -3  169.14   12.06
  -6  -7  -3  178.99   10.20
  -6  -7  -3  164.72    8.55
   6   7   4    6.74    1.46
  -6  -7  -4    4.93    1.67
  -6  -7  -5  157.40    8.95
   6   7   5  172.88    7.82
   6   7   6  279.12   10.71
  -6  -7  -6  254.40   14.90
  -6  -7  -6  260.20   11.69
   6   7   6  274.27   10.46
   6   7   7  105.90    6.35
  -6  -7  -7  114.86    7.33
  -6  -7  -7   99.17    9.23
   6   7   7  105.19    6.22
   6   7   8   18.11    2.64
  -6  -7  -8   19.14    4.00
  -6  -7  -8   11.61    2.36
   6   7   8   16.91    2.40
  -6  -7  -9    2.39    1.94
  -6  -7  -9    0.89    1.15
   6   7   9    1.99    1.28
  -6  -7 -10   86.58    6.84
  -6  -7 -10  101.22    9.45
   6   7  10  108.41    6.61
  -6  -7 -11   27.19    4.82
  -6  -7 -11   28.32    4.07
   6   7  11   34.76    3.84
   6   7  12   94.87    6.63
  -6  -8   3   70.97    8.49
   6   8  -3   89.66    6.64
   6   8  -2   19.74    2.99
  -6  -8   2   12.63    3.64
   6   8  -2   11.47    2.93
   6   8  -1  104.73    6.66
  -6  -8   1   90.44    9.57
   6   8   0   59.57    4.82
  -6  -8   0   48.56    6.83
   6   8   1    2.08    0.99
  -6  -8  -1    2.97    2.23
   6   8   2  304.74   11.39
  -6  -8  -2  304.96   17.41
   6   8   3    6.22    1.59
  -6  -8  -3    5.03    2.62
   6   8   4  228.52    9.65
  -6  -8  -4  221.92   14.73
  -6  -8  -4  230.17   12.56
   6   8   5  134.42    7.24
  -6  -8  -5  115.51   10.57
  -6  -8  -5  127.27    8.84
   6   8   5  132.60    7.28
   6   8   6  114.87    6.73
  -6  -8  -6  100.70    7.71
   6   8   6  114.23    6.71
   6   8   7    0.84    0.67
  -6  -8  -7    1.12    1.23
   6   8   7    2.73    1.26
   6   8   8    1.17    0.88
  -6  -8  -8    1.60    1.29
   6   8   8    1.72    1.08
  -6  -8  -9   -0.90    0.97
  -6  -8  -9    1.61    1.13
   6   8   9    0.75    0.80
  -6  -8 -10    9.12    2.37
   6   8  10   15.99    2.58
  -6  -8 -11   26.20    4.06
   6   8  11   34.50    3.94
   6   9  -1    1.96    1.68
   6   9   0    1.47    1.00
  -6  -9   0    1.52    2.03
   6   9   1  159.23    8.33
  -6  -9  -1  154.51   13.17
   6   9   2   66.36    5.12
  -6  -9  -2   65.52    8.25
   6   9   3   16.10    2.48
  -6  -9  -3   12.54    3.68
   6   9   4   17.69    2.66
  -6  -9  -4   16.50    4.40
   6   9   5   15.17    2.52
  -6  -9  -5    6.58    2.64
  -6  -9  -5   11.07    3.01
   6   9   6  215.30    9.96
  -6  -9  -6  191.17   14.66
  -6  -9  -6  204.73   12.31
   6   9   6  215.99   10.14
   6   9   7   94.39    6.44
  -6  -9  -7   89.23    9.65
  -6  -9  -7   68.31    6.77
   6   9   7   77.21    5.88
  -6  -9  -8    2.98    1.61
   6   9   8    4.02    1.34
  -6  -9  -9    2.56    1.53
   6   9   9    3.39    1.54
  -6 -10  -5   45.31    6.17
  -6 -10  -6   20.84    4.23
   7  -8   0   15.89    3.01
   7  -7  -7    2.90    1.92
   7  -7  -6   73.23    6.81
  -7   7   2    1.82    0.93
  -7   7   1   55.69    4.32
  -7   7   0    0.84    0.65
   7  -7   0    1.40    1.28
  -7   7  -1    8.59    1.71
  -7   7  -1   11.80    2.71
   7  -7   2   54.13    6.05
  -7   7  -2   49.29    5.71
  -7   7  -2   55.57    4.53
  -7   7  -3   76.71    7.54
   7  -6  -8    0.82    0.98
   7  -6  -7  128.50    9.45
   7  -6  -6  221.48   12.17
  -7   6   6  200.00   10.76
  -7   6   5    0.69    0.85
   7  -6  -5    1.21    1.03
  -7   6   4   18.50    2.70
   7  -6  -4   15.47    2.73
  -7   6   3   15.39    2.38
   7  -6  -3   13.11    2.04
   7  -6  -2   40.68    3.63
  -7   6   2   43.05    3.82
  -7   6   1    2.70    1.02
   7  -6  -1    2.72    1.00
   7  -6   0  315.17   10.80
  -7   6   0  287.02   12.75
  -7   6   0  305.04   11.10
   7  -6   1  115.26    6.00
   7  -6   1  116.56    8.15
  -7   6  -1   99.59    7.52
  -7   6  -1  108.48    6.25
  -7   6  -2    9.55    1.83
   7  -6   2    9.06    1.62
   7  -6   2    8.53    2.43
  -7   6  -2   12.57    2.78
   7  -6   3    5.68    1.42
   7  -6   3    5.34    2.01
  -7   6  -3    2.88    1.43
   7  -6   4  335.74   12.00
  -7   6  -4  278.82   14.93
   7  -6   5  125.60    7.16
  -7   5   9    4.64    2.11
   7  -5  -8  156.82   10.70
  -7   5   8  123.76    9.61
  -7   5   7   18.74    3.52
   7  -5  -7   22.04    3.76
  -7   5   6   18.17    3.09
  -7   5   6   14.47    2.42
   7  -5  -5   38.13    4.56
  -7   5   5   35.56    4.08
   7  -5  -4  282.80   12.60
  -7   5   4  279.45   11.47
  -7   5   3   15.55    2.34
   7  -5  -3   15.83    2.57
   7  -5  -3   15.05    2.17
   7  -5  -2   58.90    4.33
   7  -5  -2   55.44    4.64
  -7   5   2   61.07    4.44
   7  -5  -1  346.76   11.59
  -7   5   1  345.49   11.73
   7  -5   0  369.65   11.71
  -7   5   0  343.95   13.31
  -7   5   0  341.85   11.84
   7  -5   1   46.02    3.65
   7  -5   1   46.77    4.81
  -7   5  -1   38.77    4.35
  -7   5  -1   43.70    3.72
  -7   5  -2   15.47    2.19
   7  -5   2   18.29    2.27
   7  -5   2   18.99    3.17
  -7   5  -2   14.51    2.76
   7  -5   3  139.24    6.92
   7  -5   3  137.94    9.19
  -7   5  -3  134.51    8.97
   7  -5   4   28.29    3.12
   7  -5   4   24.81    4.00
  -7   5  -4   22.00    3.85
   7  -5   5   14.69    2.38
   7  -5   5    9.93    2.71
  -7   5  -5    8.06    2.43
   7  -5   6  115.58    7.10
  -7   5  -6  104.41    9.08
  -7   4  10   38.66    6.17
   7  -4  -9   87.77    8.15
  -7   4   9   95.54    9.27
  -7   4   8    1.57    1.36
   7  -4  -8    1.19    1.15
   7  -4  -7   58.90    6.17
  -7   4   7   52.22    5.91
   7  -4  -6  141.10    9.28
  -7   4   6  150.55    9.36
   7  -4  -5  262.96   12.55
  -7   4   5  256.80   11.81
  -7   4   4    2.31    1.19
   7  -4  -4    0.82    0.78
   7  -4  -3  210.98    9.18
   7  -4  -3  213.20   10.20
  -7   4   3  207.68    9.10
   7  -4  -2  161.94    7.52
   7  -4  -2  169.09    8.50
  -7   4   2  167.58    7.70
   7  -4  -1   37.33    3.24
   7  -4  -1   41.33    3.79
  -7   4   1   40.87    3.51
   7  -4   0   71.08    4.47
   7  -4   0   67.36    4.59
  -7   4   0   69.28    4.99
  -7   4   0   66.99    4.56
  -7   4  -1    3.30    1.08
   7  -4   1    3.74    0.98
  -7   4  -1    3.36    1.34
   7  -4   2  163.12    7.22
   7  -4   2  168.57    9.32
  -7   4  -2  151.31    8.74
  -7   4  -2  168.47    7.73
   7  -4   3   26.64    2.82
   7  -4   3   19.03    3.35
  -7   4  -3   16.83    3.05
   7  -4   4   40.29    3.63
   7  -4   4   44.94    5.16
  -7   4  -4   40.80    4.89
   7  -4   5  103.06    6.31
   7  -4   5  106.13    8.28
  -7   4  -5   94.95    7.79
   7  -4   6   34.84    3.79
   7  -4   6   37.53    5.03
  -7   4  -6   24.82    4.39
   7  -4   7   21.86    3.18
  -7   4  -7   14.18    3.29
  -7   3  10    6.76    2.99
  -7   3   9    9.72    3.36
   7  -3  -9   13.02    3.24
  -7   3   8    4.61    2.19
   7  -3  -8    7.83    2.36
   7  -3  -7  194.73   11.34
  -7   3   7  206.30   12.30
   7  -3  -6   36.77    4.50
  -7   3   6   35.23    4.56
   7  -3  -5  153.53    9.11
  -7   3   5  149.98    8.96
   7  -3  -4  129.71    7.99
  -7   3   4  139.89    7.92
   7  -3  -3  156.65    7.73
   7  -3  -3  168.72    8.75
  -7   3   3  166.28    8.06
  -7   3   2   12.55    1.94
   7  -3  -2   13.03    1.96
   7  -3  -2   10.99    1.97
   7  -3  -1  129.46    6.33
   7  -3  -1  138.53    7.13
  -7   3   1  126.75    6.02
  -7   3   1  143.99    6.79
   7  -3   0  254.75    9.18
   7  -3   0  251.79    9.54
  -7   3   0  236.94    9.42
  -7   3   0  269.13    9.61
   7  -3   1  157.12    6.76
   7  -3   1  145.14    6.53
  -7   3  -1  151.66    6.97
   7  -3   2   26.87    2.66
  -7   3  -2   26.99    2.84
  -7   3  -2   22.53    3.06
   7  -3   3    6.64    1.38
  -7   3  -3    5.93    1.55
   7  -3   4   82.33    5.25
   7  -3   4   81.11    6.44
  -7   3  -4   80.84    6.51
   7  -3   5   92.15    5.80
   7  -3   5   98.52    7.50
  -7   3  -5   83.64    7.03
   7  -3   6   68.90    5.29
   7  -3   6   64.12    6.31
  -7   3  -6   61.99    6.29
   7  -3   7  421.85   18.17
   7  -3   7  446.82   15.73
   7  -3   8   80.26    7.61
  -7   3  -8   77.35    7.82
   7  -3   8   98.20    7.07
  -7   2   9    4.48    2.35
   7  -2  -9    5.75    2.21
  -7   2   8   19.13    4.12
   7  -2  -8   24.03    4.02
  -7   2   7    3.76    1.80
   7  -2  -7    4.63    1.84
   7  -2  -6  138.15    8.87
  -7   2   6  140.94    9.62
  -7   2   5    9.68    2.31
   7  -2  -5   15.29    2.76
   7  -2  -4  421.98   15.39
  -7   2   4  437.14   15.59
   7  -2  -3  100.48    6.01
  -7   2   3  108.00    6.51
   7  -2  -3   96.83    6.35
   7  -2  -2  417.45   13.09
  -7   2   2  403.60   13.20
   7  -2  -2  386.80   13.52
   7  -2  -1  354.41   11.38
  -7   2   1  324.69   10.34
  -7   2   1  360.13   11.68
   7  -2  -1  333.27   11.77
   7  -2   0   97.32    5.14
  -7   2   0   90.02    5.22
  -7   2   0   97.67    5.32
   7  -2   0   88.43    5.21
  -7   2  -1    5.02    1.18
   7  -2   1    8.71    1.51
   7  -2   1    7.70    1.43
  -7   2  -1    6.39    1.62
   7  -2   2   -0.04    0.34
   7  -2   2    0.44    0.32
   7  -2   3   56.93    3.97
  -7   2  -3   47.64    4.63
  -7   2  -3   47.66    3.74
   7  -2   3   47.52    3.13
   7  -2   4  341.29   11.66
  -7   2  -4  354.25   14.52
   7  -2   5  303.32   11.39
   7  -2   5  334.23   13.89
  -7   2  -5  307.05   14.03
   7  -2   6  146.76    7.81
   7  -2   6  162.05    9.59
   7  -2   7   17.36    2.82
   7  -2   7   11.13    2.55
  -7   2  -7   10.88    2.94
   7  -2   8  177.45   10.95
  -7   2  -8  161.41   11.61
   7  -2   8  170.45    9.46
   7  -2   9   19.05    3.58
  -7   2  -9   22.81    4.38
  -7   1   9    3.35    2.20
   7  -1  -9    1.70    1.50
   7  -1  -8   48.52    5.67
  -7   1   8   52.24    6.84
  -7   1   7    0.73    1.31
   7  -1  -7    1.66    1.19
  -7   1   6    4.07    2.14
   7  -1  -6    4.28    1.88
  -7   1   5  523.35   19.13
   7  -1  -5  488.90   17.44
  -7   1   4  434.02   16.13
   7  -1  -4  431.05   15.34
  -7   1   3  461.17   15.46
   7  -1  -3  415.59   14.63
   7  -1  -2   21.32    2.61
  -7   1   2   23.25    2.81
   7  -1  -2   20.85    2.66
   7  -1  -1  131.60    6.31
  -7   1   1  121.05    6.32
   7  -1  -1  132.37    6.67
   7  -1   0  134.57    6.14
  -7   1   0  132.33    6.32
  -7   1   0  120.39    6.14
   7  -1   0  118.31    6.01
  -7   1  -1   14.28    2.15
   7  -1   1   14.48    1.84
  -7   1  -1   14.59    2.00
   7  -1   1   15.85    1.96
  -7   1  -2    1.21    0.62
   7  -1   2    1.48    0.67
   7  -1   2    0.51    0.59
  -7   1  -2    0.20    0.70
   7  -1   3  112.32    5.65
  -7   1  -3   97.16    6.74
   7  -1   3  114.19    5.05
  -7   1  -3  106.38    5.71
   7  -1   4  126.44    6.27
   7  -1   4  112.86    4.83
   7  -1   5   95.75    5.68
  -7   1  -5   89.60    6.99
   7  -1   6   12.81    2.09
  -7   1  -6   14.71    2.90
   7  -1   7   98.93    7.28
  -7   1  -7   86.40    7.96
   7  -1   7  101.86    6.59
   7  -1   8  349.57   15.14
  -7   1  -8  331.71   16.71
   7  -1   8  351.91   14.00
   7  -1   9    4.92    1.81
   7  -1   9    4.94    1.86
  -7   1  -9    5.41    2.27
   7  -1  10   27.27    4.15
  -7   0   9  102.28   10.62
  -7   0   8   24.64    4.92
   7   0  -8   24.22    3.93
  -7   0   7    7.86    2.68
   7   0  -7    7.55    2.12
  -7   0   6   55.79    6.43
   7   0  -6   54.20    5.36
  -7   0   5  210.86   11.78
   7   0  -5  188.07    9.94
  -7   0   4  230.87   11.56
   7   0  -4  228.45   10.48
  -7   0   3    4.95    1.73
   7   0  -3    4.61    1.37
   7   0  -2   35.78    3.40
  -7   0   2   35.46    3.06
   7   0  -2   35.94    3.50
  -7   0   2   41.26    3.95
   7   0  -1  184.20    7.74
   7   0  -1  183.10    7.98
  -7   0   1  186.07    8.21
  -7   0   0    0.57    0.70
   7   0   0    0.18    0.21
   7   0   1  179.39    7.13
   7   0   1  166.23    6.95
  -7   0  -1  179.07    7.40
   7   0   2  127.02    5.78
   7   0   2  111.09    5.28
  -7   0  -2  118.93    5.87
  -7   0  -2  123.63    7.42
   7   0   3  234.90    8.52
   7   0   3  231.71    7.82
  -7   0  -3  236.93    8.74
   7   0   4  157.46    7.01
   7   0   4  158.91    6.01
  -7   0  -4  167.98    7.27
  -7   0  -4  159.47    9.17
   7   0   5   39.92    3.46
   7   0   5   38.51    2.63
  -7   0  -5   30.88    4.10
   7   0   6  223.00    9.43
  -7   0  -6  209.33    8.03
   7   0   6  215.33    6.92
  -7   0  -6  206.45   11.86
  -7   0  -7  902.17   23.09
  -7   0  -7  941.71   29.59
   7   0   7  930.75   24.70
   7   0   8    5.71    1.69
  -7   0  -8    7.99    2.53
   7   0   9    8.70    2.13
  -7   0  -9    4.70    2.16
  -7   0 -10   58.86    7.45
   7   0  10   61.54    5.89
   7   1  -8   50.33    5.77
  -7  -1   8   55.91    7.49
  -7  -1   7    5.50    2.40
   7   1  -7    3.34    1.57
  -7  -1   6    1.67    1.51
   7   1  -6    4.59    1.51
  -7  -1   5   58.61    6.26
   7   1  -5   52.23    5.04
  -7  -1   4    9.62    2.40
   7   1  -4    8.69    1.94
   7   1  -3   60.28    4.80
  -7  -1   3   61.23    5.42
  -7  -1   2   59.44    4.44
   7   1  -2   58.69    4.52
  -7  -1   2   61.84    5.10
   7   1  -1   39.64    3.48
  -7  -1   1   48.54    3.98
   7   1  -1   45.66    3.72
  -7  -1   1   43.29    3.91
   7   1  -1   41.40    3.13
   7   1   0  305.55   10.17
  -7  -1   0  304.79   11.22
   7   1   0  295.23   10.20
  -7  -1   0  303.06   10.74
   7   1   0  294.88    9.15
   7   1   1  275.66    9.36
   7   1   1  277.66    9.44
  -7  -1  -1  281.99    9.93
   7   1   1  283.60    8.31
   7   1   2  129.74    5.88
   7   1   2  130.84    5.78
   7   1   2  127.09    4.71
   7   1   3  904.81   20.77
   7   1   3  864.11   19.87
  -7  -1  -3  874.15   20.98
   7   1   3  828.64   17.59
  -7  -1  -4    6.51    1.36
  -7  -1  -4    3.99    1.55
   7   1   4    3.78    1.10
   7   1   4    7.83    1.26
   7   1   5  233.29    9.02
   7   1   5  245.41    7.86
  -7  -1  -5  232.55    7.63
  -7  -1  -5  243.08    9.10
  -7  -1  -5  246.14   12.68
   7   1   6  203.66    8.69
   7   1   6  206.63    6.98
  -7  -1  -6  197.78    7.55
  -7  -1  -6  188.95   11.69
   7   1   7   56.08    4.59
   7   1   7   62.44    3.48
  -7  -1  -7   63.83    4.37
  -7  -1  -7   57.37    6.41
  -7  -1  -8   44.16    3.93
  -7  -1  -8   48.15    6.08
   7   1   8   44.74    4.38
  -7  -1  -9  132.20    7.58
  -7  -1  -9  131.10   10.70
   7   1   9  130.50    8.11
  -7  -1 -10    2.70    1.61
   7   1  10    3.49    1.45
  -7  -1 -10    5.37    1.68
   7   2  -8  102.71    8.41
  -7  -2   7    1.03    1.13
   7   2  -7   -0.15    0.39
   7   2  -6   87.35    6.94
  -7  -2   6   84.64    8.63
  -7  -2   5   13.95    3.40
   7   2  -5   18.10    2.91
   7   2  -4  183.92    9.38
  -7  -2   4  189.69   11.44
  -7  -2   3   49.74    4.33
   7   2  -3   57.56    4.83
  -7  -2   3   51.63    5.36
   7   2  -3   56.01    4.34
  -7  -2   2   23.94    3.33
   7   2  -2   27.13    3.07
   7   2  -2   22.04    2.52
   7   2  -1   27.70    2.89
  -7  -2   1   24.76    3.09
   7   2  -1   29.02    2.92
  -7  -2   1   36.42    3.82
   7   2  -1   26.96    2.63
   7   2   0  132.96    6.43
  -7  -2   0  137.01    7.67
   7   2   0  139.41    6.62
  -7  -2   0  136.42    7.07
   7   2   0  145.91    6.12
   7   2   1  123.27    5.84
  -7  -2  -1  119.61    7.19
   7   2   1  132.64    6.08
  -7  -2  -1  120.60    6.20
   7   2   1  121.02    5.19
   7   2   2  903.13   21.06
   7   2   2  870.08   20.92
  -7  -2  -2  890.92   21.66
   7   2   2  900.72   19.55
   7   2   3  339.29   10.58
   7   2   3  348.59   10.48
  -7  -2  -3  341.09   10.91
   7   2   4   47.81    3.43
   7   2   4   44.57    3.11
  -7  -2  -4   44.38    2.57
  -7  -2  -4   44.76    3.40
  -7  -2  -5    4.05    1.12
   7   2   5    2.36    0.90
   7   2   5    3.91    0.90
  -7  -2  -5    4.01    0.89
   7   2   6   59.80    4.29
   7   2   6   66.76    3.82
  -7  -2  -6   65.66    3.98
  -7  -2  -6   67.89    4.43
   7   2   7  321.77   11.80
   7   2   7  341.54   10.12
  -7  -2  -7  325.06   11.06
  -7  -2  -7  303.08   16.27
   7   2   8  273.03    8.81
  -7  -2  -8  249.90   10.13
  -7  -2  -8  236.73   14.75
   7   2   8  252.77   10.77
   7   2   9   75.51    4.27
  -7  -2  -9   71.02    5.40
  -7  -2  -9   68.75    8.05
   7   2   9   77.79    5.94
  -7  -2 -10   69.54    5.62
  -7  -2 -10   72.92    8.67
   7   2  10   78.91    6.35
  -7  -2 -11   50.15    4.92
  -7  -2 -11   60.90    9.08
   7   2  11   47.94    5.17
   7   3  -7  120.99    8.88
  -7  -3   7  121.80   11.58
  -7  -3   6   31.86    5.66
   7   3  -6   33.98    4.31
   7   3  -5  156.91    9.20
  -7  -3   5  172.61   12.27
   7   3  -4  119.17    7.48
   7   3  -4  126.49    7.31
  -7  -3   4  123.54    9.59
  -7  -3   3   23.48    4.02
  -7  -3   3   21.01    3.08
   7   3  -3   22.92    3.04
   7   3  -3   17.81    2.48
  -7  -3   2   15.00    2.77
  -7  -3   2   11.02    2.33
   7   3  -2   12.32    2.02
   7   3  -2   15.15    2.13
   7   3  -1   56.10    4.28
  -7  -3   1   66.00    5.54
   7   3  -1   60.96    4.18
   7   3   0   72.77    4.72
   7   3   0   72.94    4.68
  -7  -3   0   68.71    5.78
  -7  -3   0   83.05    5.72
   7   3   0   71.42    4.34
   7   3   1  105.06    5.51
   7   3   1  108.88    5.65
  -7  -3  -1  108.73    7.33
  -7  -3  -1  116.76    6.41
   7   3   1  115.30    5.37
   7   3   2  234.97    8.43
   7   3   2  235.42    8.60
  -7  -3  -2  225.84   10.93
  -7  -3  -2  244.84    9.20
   7   3   3   41.13    3.13
   7   3   3   47.17    3.36
  -7  -3  -3   40.65    4.41
  -7  -3  -3   37.70    2.70
  -7  -3  -3   43.67    3.44
   7   3   4  315.24   10.05
   7   3   4  312.52    9.95
  -7  -3  -4  306.37   13.30
  -7  -3  -4  306.83    9.29
  -7  -3  -4  323.65   10.43
   7   3   5   47.76    3.47
   7   3   5   44.73    3.27
  -7  -3  -5   44.16    3.05
  -7  -3  -5   46.12    3.47
   7   3   6  135.58    6.41
   7   3   6  132.00    5.88
  -7  -3  -6  122.76    5.81
  -7  -3  -6  125.62    6.08
   7   3   7  172.44    7.83
   7   3   7  173.00    7.04
  -7  -3  -7  162.08    7.35
  -7  -3  -7  184.14    7.67
   7   3   8   33.58    3.39
   7   3   8   34.53    2.97
  -7  -3  -8   29.34    3.17
   7   3   9  363.14   11.55
  -7  -3  -9  349.15   13.17
   7   3   9  378.30   13.71
   7   3  10   41.13    3.40
  -7  -3 -10   42.15    4.31
   7   3  10   41.19    4.31
   7   3  11    0.67    1.08
  -7  -3 -11    0.85    0.91
  -7  -4   6   55.14    7.68
   7   4  -6   45.71    5.14
   7   4  -5  148.28    9.05
   7   4  -5  152.20    8.87
  -7  -4   5  155.17   12.15
  -7  -4   4    1.20    1.15
   7   4  -4    1.28    1.07
   7   4  -4    1.31    0.83
  -7  -4   3   31.13    4.14
   7   4  -3   45.28    4.36
   7   4  -3   46.12    4.15
  -7  -4   3   40.12    5.41
  -7  -4   2   67.51    6.17
   7   4  -2   70.09    5.17
   7   4  -2   80.62    5.35
  -7  -4   2   82.16    7.04
  -7  -4   1   28.12    3.89
   7   4  -1   25.96    2.95
  -7  -4   1   26.32    3.83
   7   4  -1   32.89    3.19
   7   4   0  273.75   10.13
  -7  -4   0  249.81   11.42
   7   4   0  267.39    9.74
  -7  -4  -1    0.79    0.36
   7   4   1    0.51    0.53
   7   4   1    2.33    1.14
  -7  -4  -1    0.32    0.69
   7   4   2   26.18    2.60
   7   4   2   29.95    2.85
  -7  -4  -2   24.56    3.65
  -7  -4  -2   27.54    3.10
   7   4   3  639.61   16.32
   7   4   3  650.30   16.92
  -7  -4  -3  643.79   21.83
  -7  -4  -3  630.98   17.06
  -7  -4  -3  636.72   17.32
  -7  -4  -4    1.05    0.59
   7   4   4    3.70    0.90
   7   4   4    4.94    1.17
  -7  -4  -4    2.38    1.50
  -7  -4  -4    3.06    1.01
   7   4   5   23.02    2.31
   7   4   5   25.21    2.56
  -7  -4  -5   19.76    2.22
  -7  -4  -5   21.23    3.80
  -7  -4  -5   20.79    2.32
   7   4   6  384.24   11.84
   7   4   6  396.90   12.16
  -7  -4  -6  386.35   12.12
  -7  -4  -6  370.44   16.19
  -7  -4  -6  406.15   11.99
   7   4   6  380.23   10.90
   7   4   7   48.10    3.73
   7   4   7   53.06    3.82
  -7  -4  -7   47.16    3.83
  -7  -4  -7   44.44    3.46
   7   4   7   52.45    3.34
   7   4   8  461.67   14.42
   7   4   8  456.76   13.87
  -7  -4  -8  445.84   14.75
  -7  -4  -8  474.64   13.87
  -7  -4  -9    7.37    1.50
   7   4   9    9.71    1.70
   7   4   9   10.17    2.01
  -7  -4  -9    8.32    1.89
   7   4  10    6.85    1.50
   7   4  10    6.01    1.64
  -7  -4 -10    5.08    1.57
   7   4  11  172.68    8.15
  -7  -4 -11  164.57    9.55
   7   4  11  176.85    9.52
   7   4  12    2.12    1.12
  -7  -4 -12    1.61    1.21
   7   5  -5   61.51    5.80
   7   5  -5   64.44    6.00
  -7  -5   5   57.76    7.82
   7   5  -4   95.00    7.00
   7   5  -4   93.37    6.84
  -7  -5   4   93.11    9.20
  -7  -5   3  222.06   12.84
   7   5  -3  246.34   11.15
   7   5  -3  261.35   11.29
  -7  -5   3  251.85   14.59
  -7  -5   2  203.81   12.15
   7   5  -2  207.77    9.66
   7   5  -2  208.48    9.54
  -7  -5   2  223.43   12.90
   7   5  -1  772.74   21.32
  -7  -5   1  757.78   25.85
   7   5  -1  798.32   21.25
  -7  -5   1  758.35   25.21
  -7  -5   0   19.50    3.35
   7   5   0   22.09    2.76
  -7  -5   0   23.63    4.06
   7   5   1   42.52    3.67
  -7  -5  -1   45.31    4.50
   7   5   2  268.13    9.65
   7   5   2  291.26   10.28
  -7  -5  -2  271.57   11.20
   7   5   3   39.08    3.10
   7   5   3   38.15    3.37
  -7  -5  -3   44.04    5.38
  -7  -5  -3   40.18    3.83
  -7  -5  -3   39.70    3.67
  -7  -5  -4    3.69    1.16
   7   5   4    4.78    1.02
   7   5   4    2.72    0.89
  -7  -5  -4    4.23    1.80
  -7  -5  -4    1.24    0.62
   7   5   5  269.16    8.97
   7   5   5  277.79    9.91
  -7  -5  -5  283.72   14.37
  -7  -5  -5  256.35    9.97
  -7  -5  -5  267.40    9.51
  -7  -5  -6   15.34    1.90
   7   5   6   18.07    2.01
   7   5   6   20.29    2.50
  -7  -5  -6   19.58    3.85
  -7  -5  -6   12.88    2.08
   7   5   6   20.32    2.22
   7   5   7  213.35    8.18
   7   5   7  229.44    9.07
  -7  -5  -7  202.56    8.96
  -7  -5  -7  212.30   12.51
  -7  -5  -7  206.78    7.99
   7   5   7  218.75    8.13
   7   5   8  123.42    6.17
   7   5   8  110.24    6.19
  -7  -5  -8  108.35    6.58
  -7  -5  -8  115.21    9.15
  -7  -5  -8  117.43    5.78
   7   5   8  114.06    5.69
  -7  -5  -9    1.84    0.80
   7   5   9    1.70    0.81
   7   5   9    1.69    0.78
  -7  -5  -9    4.43    2.44
  -7  -5  -9    2.17    1.31
   7   5  10   90.14    5.90
   7   5  10   88.02    5.72
  -7  -5 -10   88.18    6.48
  -7  -5 -10   89.94    8.51
   7   5  11   15.91    2.41
   7   5  11   18.26    2.77
  -7  -5 -11   14.85    2.71
   7   5  12    1.37    1.04
   7   5  12    2.36    1.25
  -7  -5 -12    2.03    1.50
   7   6  -4  167.50    9.69
   7   6  -4  179.12   10.06
  -7  -6   4  161.36   12.79
  -7  -6   3   30.14    5.20
   7   6  -3   27.89    3.64
   7   6  -3   25.44    3.41
  -7  -6   2  383.11   18.76
   7   6  -2  407.49   14.96
   7   6  -2  425.38   15.06
  -7  -6   2  445.94   19.96
  -7  -6   1   39.58    5.31
   7   6  -1   36.49    3.78
  -7  -6   1   32.41    4.93
   7   6  -1   45.90    4.29
  -7  -6   0    2.23    1.53
   7   6   0    4.42    1.29
  -7  -6   0    3.01    1.99
   7   6   1   67.68    4.87
  -7  -6  -1   60.65    6.80
  -7  -6  -1   60.65    5.76
  -7  -6  -2    0.93    1.02
   7   6   2    0.93    0.83
   7   6   3   25.77    2.57
   7   6   3   29.65    3.06
  -7  -6  -3   26.86    3.25
   7   6   4   51.80    3.55
   7   6   4   57.72    4.30
  -7  -6  -4   41.83    5.62
  -7  -6  -4   59.86    5.05
  -7  -6  -4   44.50    3.91
  -7  -6  -5    2.74    0.96
   7   6   5    2.18    0.76
   7   6   5    2.76    1.04
  -7  -6  -5    0.64    1.18
  -7  -6  -5    4.58    1.40
   7   6   6  106.72    5.15
   7   6   6  108.52    6.22
  -7  -6  -6  128.09    9.97
  -7  -6  -6  105.36    6.58
  -7  -6  -6  109.53    5.72
   7   6   6  118.76    6.05
   7   6   7  282.87    9.39
   7   6   7  282.82   10.85
  -7  -6  -7  275.49   11.44
  -7  -6  -7  276.43   15.45
   7   6   7  292.82   10.36
   7   6   8   31.90    2.89
   7   6   8   31.67    3.30
  -7  -6  -8   26.87    3.48
  -7  -6  -8   29.88    4.93
   7   6   8   37.16    3.37
   7   6   9  217.10    8.74
   7   6   9  239.42   10.13
  -7  -6  -9  222.60   10.63
  -7  -6  -9  245.59   14.71
   7   6   9  231.75    9.31
   7   6  10   30.66    3.50
  -7  -6 -10   28.50    4.95
  -7  -6 -10   16.89    2.85
   7   6  11   10.75    2.13
  -7  -6 -11   10.29    2.36
  -7  -7   4   21.45    4.93
  -7  -7   3   34.03    5.88
   7   7  -3   50.39    5.18
  -7  -7   2  210.03   14.43
   7   7  -2  249.93   11.45
   7   7  -2  249.04   11.57
  -7  -7   2  236.06   14.82
  -7  -7   1   29.58    4.80
   7   7  -1   29.84    3.58
  -7  -7   1   22.65    4.47
   7   7  -1   35.72    3.97
  -7  -7   0   33.43    4.87
   7   7   0   37.15    3.81
  -7  -7   0   34.35    5.53
  -7  -7  -1   22.24    3.78
   7   7   1   24.28    2.97
  -7  -7  -1   22.45    4.17
   7   7   2   51.89    4.37
  -7  -7  -2   44.79    6.14
  -7  -7  -2   50.88    5.19
   7   7   3   48.03    4.13
  -7  -7  -3   54.86    6.90
   7   7   4   44.74    3.97
  -7  -7  -4   58.69    5.61
   7   7   5  153.06    7.61
  -7  -7  -5  144.52    8.91
   7   7   6   52.84    4.36
  -7  -7  -6   39.13    5.78
  -7  -7  -6   38.94    4.41
   7   7   6   50.73    4.16
   7   7   7   11.81    2.15
  -7  -7  -7    9.93    2.85
  -7  -7  -7    7.19    1.95
   7   7   7    7.75    1.80
   7   7   8  593.20   18.23
  -7  -7  -8  562.20   19.21
  -7  -7  -8  605.00   25.67
   7   7   8  611.76   17.76
   7   7   9    0.47    0.56
  -7  -7  -9    1.13    2.11
  -7  -7  -9    0.82    1.00
   7   7   9    0.08    0.42
   7   7  10   43.60    4.35
  -7  -7 -10   31.97    4.06
   7   7  10   39.64    3.86
  -7  -7 -11   22.30    3.60
  -7  -8   1  142.07   12.24
   7   8   0   50.88    4.69
  -7  -8   0   42.48    6.49
   7   8   1   14.50    2.48
  -7  -8  -1   13.76    3.68
   7   8   2   14.79    2.51
  -7  -8  -2   11.99    3.38
   7   8   3   50.93    4.45
  -7  -8  -3   39.04    6.04
   7   8   4  315.83   12.16
  -7  -8  -4  329.08   18.80
   7   8   5   10.21    1.99
  -7  -8  -5   11.53    3.52
  -7  -8  -5    6.39    1.94
   7   8   6   15.57    2.52
  -7  -8  -6    6.85    2.17
   7   8   7  212.62    9.95
  -7  -8  -7  209.56   11.55
   7   8   7  205.26    9.50
   7   8   8   46.31    4.50
  -7  -8  -8   41.33    4.90
   7   8   8   47.83    4.35
  -7  -8  -9    5.99    1.97
   7   8   9   12.59    2.27
  -7  -8 -10  137.75    9.36
   7   8  10  168.54    8.76
  -7  -9  -5    0.75    1.34
  -7  -9  -6   16.09    3.57
  -7  -9  -7    1.19    1.43
   8  -6  -6  150.00   10.31
  -8   6   5   13.90    2.80
  -8   6   4   50.10    4.93
   8  -6  -3  119.77    7.26
  -8   6   3  126.34    7.55
  -8   6   2    0.67    0.57
   8  -6  -2    0.18    0.62
  -8   6   1   17.90    2.64
   8  -6  -1   16.37    2.40
   8  -6   0   37.13    3.59
  -8   6   0   36.29    3.70
  -8   6  -1    1.39    0.87
   8  -6   1    3.64    1.19
   8  -6   2   36.80    3.57
  -8   6  -2   36.47    3.84
   8  -6   3   62.97    4.79
   8  -5  -7  127.78    9.68
  -8   5   7  118.56    9.53
  -8   5   6   32.09    4.51
   8  -5  -6   30.83    4.43
  -8   5   5   17.43    3.14
   8  -5  -5   11.38    2.66
   8  -5  -4  100.10    7.52
  -8   5   4   99.80    7.13
  -8   5   3   17.98    2.77
   8  -5  -3   13.17    2.28
   8  -5  -2   62.26    4.93
  -8   5   2   66.99    5.11
   8  -5  -1  289.19   11.22
  -8   5   1  295.42   11.47
  -8   5   0   16.54    2.41
   8  -5   0   10.75    1.88
   8  -5   1   73.15    5.01
  -8   5  -1   84.75    5.68
  -8   5  -2   16.79    2.59
   8  -5   2   19.52    2.53
   8  -5   3  123.08    6.77
  -8   5  -3  124.33    7.19
   8  -5   4   45.45    4.06
  -8   5  -4   34.68    5.08
  -8   5  -5    1.51    1.52
  -8   4   8  103.89    9.53
  -8   4   7   14.67    3.38
   8  -4  -7   21.46    3.78
  -8   4   6   31.32    4.47
   8  -4  -6   31.79    4.54
   8  -4  -5   29.39    4.14
  -8   4   5   36.26    4.51
   8  -4  -4   49.71    5.24
  -8   4   4   55.66    5.21
   8  -4  -3  180.52    9.06
   8  -4  -3  178.44    9.77
  -8   4   3  188.74    9.41
   8  -4  -2  208.03    9.46
   8  -4  -2  194.67    9.84
  -8   4   2  204.71    9.44
  -8   4   1   15.69    2.42
   8  -4  -1   13.30    2.15
   8  -4   0  179.23    8.14
  -8   4   0  178.09    8.34
  -8   4  -1    4.24    1.35
   8  -4   1    4.30    1.30
   8  -4   2   43.90    3.82
  -8   4  -2   34.20    4.28
  -8   4  -2   44.75    4.02
   8  -4   3   24.56    2.86
  -8   4  -3   25.77    3.05
  -8   4  -3   22.70    3.80
   8  -4   4   16.78    2.40
  -8   4  -4   14.19    3.08
   8  -4   5   24.13    3.10
   8  -4   5   31.38    4.43
  -8   4  -5   22.48    3.92
  -8   4  -6   40.55    5.66
  -8   3   8    7.46    2.61
   8  -3  -7   91.79    8.04
  -8   3   7   91.45    8.65
  -8   3   6   28.64    4.43
   8  -3  -6   26.79    4.13
  -8   3   5    0.80    0.92
   8  -3  -5    1.44    1.19
   8  -3  -4   38.77    4.51
  -8   3   4   39.40    4.42
   8  -3  -3   83.50    5.89
   8  -3  -3   76.71    6.16
  -8   3   3   90.39    6.36
  -8   3   2    3.54    1.56
   8  -3  -2    0.75    0.53
   8  -3  -2    2.27    1.15
   8  -3  -1   34.38    3.39
   8  -3  -1   25.84    3.20
  -8   3   1   36.48    3.63
   8  -3   0  247.38    9.62
   8  -3   0  223.95    9.63
  -8   3   0  229.80    9.64
   8  -3   1   62.99    4.44
  -8   3  -1   54.09    4.39
   8  -3   2   96.40    5.64
  -8   3  -2   90.11    6.79
  -8   3  -2  102.48    6.07
  -8   3  -3   20.19    2.69
   8  -3   3   23.95    2.75
  -8   3  -4   12.78    2.17
   8  -3   4   12.33    2.08
  -8   3  -4    7.87    2.36
   8  -3   5  111.07    6.62
  -8   3  -5   95.72    8.36
   8  -3   6   39.31    5.06
  -8   3  -6   30.57    4.73
  -8   3  -7   65.11    7.17
  -8   2   8   34.39    5.88
   8  -2  -7  100.26    8.29
  -8   2   7   89.28    8.82
  -8   2   6    2.12    1.48
   8  -2  -6    2.16    1.27
  -8   2   5    7.09    2.34
   8  -2  -5    4.01    1.84
   8  -2  -4  206.33   10.76
  -8   2   4  211.38   10.99
   8  -2  -3   69.68    5.73
   8  -2  -3   65.53    5.19
  -8   2   3   75.05    5.93
   8  -2  -2   31.65    3.33
  -8   2   2   31.66    3.54
   8  -2  -2   36.02    3.85
   8  -2  -1  319.45   11.54
  -8   2   1  323.47   11.92
   8  -2  -1  286.14   11.65
   8  -2   0  111.71    6.08
  -8   2   0  103.27    6.13
   8  -2   0  105.82    6.25
   8  -2   1   40.26    3.50
  -8   2  -1   37.71    3.54
   8  -2   1   35.80    3.34
   8  -2   2   88.19    5.29
  -8   2  -2   89.48    6.40
  -8   2  -2  102.44    5.93
   8  -2   2   85.15    5.06
   8  -2   3   30.25    3.02
  -8   2  -3   22.85    2.84
  -8   2  -3   22.64    3.36
   8  -2   4  360.79   12.37
  -8   2  -4  325.61   14.86
  -8   2  -4  348.49   12.57
   8  -2   5   18.55    2.59
  -8   2  -5   12.10    3.25
   8  -2   6  161.17    8.29
  -8   2  -6  142.69   10.69
   8  -2   7   65.83    5.41
  -8   2  -7   53.62    6.41
  -8   2  -8  120.29   10.38
  -8   1   7   12.62    3.46
   8  -1  -7   16.64    3.24
  -8   1   6    6.58    2.85
   8  -1  -6    2.86    1.47
   8  -1  -5  527.63   19.10
  -8   1   5  503.88   20.22
  -8   1   4   51.71    5.39
   8  -1  -4   61.00    5.55
  -8   1   3  171.64    9.45
   8  -1  -3  164.11    9.02
   8  -1  -2   37.32    3.78
  -8   1   2   35.68    3.85
   8  -1  -2   32.54    3.66
   8  -1  -1  237.59    9.70
  -8   1   1  244.24   10.20
   8  -1  -1  219.71    9.86
   8  -1   0   44.04    3.69
  -8   1   0   45.55    3.95
   8  -1   0   41.13    3.77
  -8   1  -1    6.58    1.95
  -8   1  -1    4.92    1.39
   8  -1   1    4.76    1.27
   8  -1   1    4.27    1.31
   8  -1   2   32.95    3.15
  -8   1  -2   34.49    4.07
  -8   1  -2   38.82    3.56
   8  -1   2   32.27    3.02
   8  -1   3  182.64    7.92
  -8   1  -3  177.45   10.11
  -8   1  -3  195.02    8.46
   8  -1   3  171.15    7.20
   8  -1   4   35.71    3.40
  -8   1  -4   34.37    4.49
  -8   1  -4   31.82    3.39
   8  -1   5   34.45    3.46
  -8   1  -5   39.72    3.80
  -8   1  -5   33.45    4.70
   8  -1   6  182.32    8.71
  -8   1  -6  158.21   10.86
   8  -1   7   16.42    2.58
  -8   1  -7   14.76    3.54
   8  -1   8  134.36    8.20
  -8   1  -8  118.70    9.99
   8   0  -7   89.61    7.77
  -8   0   7   92.76    9.36
  -8   0   6  272.21   15.55
   8   0  -6  268.72   13.47
  -8   0   5   14.61    3.26
   8   0  -5   21.51    3.36
  -8   0   4  159.68   10.18
   8   0  -4  154.18    9.07
  -8   0   3   20.49    3.35
   8   0  -3   25.10    3.44
   8   0  -2  195.84    9.22
   8   0  -2  198.23    9.50
  -8   0   2  214.81   10.36
   8   0  -1  292.30   11.15
  -8   0   1  289.89   11.05
   8   0  -1  281.01   11.20
  -8   0   1  291.42   11.61
  -8   0   0   16.85    2.43
   8   0   0   11.97    1.95
   8   0   0   13.56    2.12
   8   0   1   27.64    2.86
   8   0   1   30.18    3.01
  -8   0  -1   36.15    3.41
   8   0   2   29.25    2.89
   8   0   2   28.41    2.82
  -8   0  -2   33.58    3.27
  -8   0  -3   10.06    1.82
  -8   0  -3    8.29    2.10
   8   0   3    7.51    1.51
   8   0   3    8.21    1.46
  -8   0  -4   21.67    3.49
   8   0   4   16.81    2.24
   8   0   4   18.28    2.12
  -8   0  -4   21.28    2.68
   8   0   5  825.57   21.58
   8   0   5  804.94   19.39
  -8   0  -5  838.41   21.95
  -8   0  -5  828.12   26.89
  -8   0  -6    2.60    2.19
   8   0   6    3.73    1.39
   8   0   7   52.83    4.60
  -8   0  -7   51.75    6.26
   8   0   8   39.04    4.11
  -8   0  -8   35.66    5.28
  -8   0  -9  145.97   11.79
  -8  -1   7   40.07    6.40
   8   1  -7   41.55    5.20
  -8  -1   6   35.26    5.66
   8   1  -6   27.12    4.07
  -8  -1   5   55.34    6.69
   8   1  -5   57.47    5.67
   8   1  -4  339.48   14.14
  -8  -1   4  342.52   16.19
  -8  -1   3    8.52    2.16
   8   1  -3    9.15    2.08
   8   1  -2  132.43    7.57
  -8  -1   2  147.04    8.74
   8   1  -1    5.22    1.35
  -8  -1   1    5.24    1.67
   8   1  -1    3.86    1.18
   8   1   0  103.97    5.93
  -8  -1   0   96.47    6.40
   8   1   0   88.81    5.66
  -8  -1   0  111.81    6.63
   8   1   1  545.92   15.71
   8   1   1  529.05   15.73
  -8  -1  -1  569.23   16.67
  -8  -1  -2    1.93    0.91
   8   1   2    0.13    0.32
   8   1   2    1.08    0.51
   8   1   3   57.77    4.03
   8   1   3   50.87    3.68
  -8  -1  -3   57.88    4.26
   8   1   4  508.98   14.90
   8   1   4  498.31   14.04
  -8  -1  -4  538.82   15.58
   8   1   5  351.28   12.09
   8   1   5  353.84   10.89
   8   1   6   22.35    2.79
  -8  -1  -6   24.67    4.66
   8   1   6   29.03    2.56
  -8  -1  -6   30.81    3.16
   8   1   7  273.65   11.06
  -8  -1  -7  245.09   14.69
  -8  -1  -8    9.25    3.19
   8   1   8   12.77    2.32
  -8  -1  -9    2.63    2.32
   8   1   9    1.46    0.91
  -8  -2   6   78.44    8.63
   8   2  -6   73.20    6.82
   8   2  -5  435.22   17.45
  -8  -2   5  483.66   21.63
  -8  -2   4    1.10    1.37
   8   2  -4    0.87    0.95
  -8  -2   3   10.47    2.59
   8   2  -3    4.75    1.46
   8   2  -2   79.10    5.77
   8   2  -2   86.05    5.45
  -8  -2   1   10.55    2.26
   8   2  -1    7.02    1.50
  -8  -2   1    7.87    1.94
   8   2  -1   10.23    1.95
   8   2  -1    9.44    1.63
   8   2   0  864.43   22.53
  -8  -2   0  874.86   24.86
   8   2   0  855.50   22.63
  -8  -2   0  884.85   24.23
   8   2   0  854.83   21.10
  -8  -2  -1    6.12    1.49
   8   2   1    5.36    1.27
  -8  -2  -1   10.17    2.26
   8   2   1    6.81    1.52
   8   2   1    4.91    1.12
   8   2   2  279.71   10.15
  -8  -2  -2  291.01   12.72
   8   2   2  290.29   10.32
  -8  -2  -2  297.96   10.94
   8   2   2  279.84    8.83
   8   2   3  188.19    7.81
   8   2   3  186.05    7.74
  -8  -2  -3  191.18    8.35
   8   2   4  469.29   13.85
   8   2   4  464.40   13.44
  -8  -2  -4  449.13   14.07
   8   2   5   59.73    4.29
   8   2   5   61.11    4.01
  -8  -2  -5   62.47    4.47
   8   2   6  218.23    9.13
   8   2   6  220.35    8.19
  -8  -2  -6  243.33    9.58
   8   2   7   66.75    4.97
   8   2   7   70.91    4.22
  -8  -2  -7   69.75    5.00
   8   2   8    0.69    0.70
  -8  -2  -9   13.08    3.79
   8   2   9   15.75    2.63
  -8  -2 -10    4.60    3.09
   8   2  10    5.89    1.75
  -8  -3   5   41.76    6.20
   8   3  -5   43.27    5.04
  -8  -3   4   16.15    3.89
   8   3  -4   16.62    2.85
   8   3  -3  159.28    8.96
  -8  -3   3  147.18   10.61
   8   3  -3  159.34    8.40
  -8  -3   2    7.99    2.38
   8   3  -2    9.40    1.95
   8   3  -2    8.25    1.69
   8   3  -1  155.28    8.09
  -8  -3   1  159.09    9.51
   8   3  -1  157.13    7.55
  -8  -3   0    1.25    1.24
   8   3   0    0.62    0.65
  -8  -3   0    3.23    1.28
   8   3   0    2.25    0.88
   8   3   1  128.29    6.74
  -8  -3  -1  131.91    8.65
   8   3   1  129.01    6.80
  -8  -3  -1  123.85    7.33
   8   3   1  128.74    6.06
   8   3   2  198.93    8.24
   8   3   2  196.26    8.29
  -8  -3  -2  188.02   10.61
  -8  -3  -2  201.92    9.00
   8   3   2  186.64    7.26
  -8  -3  -3    5.99    1.48
   8   3   3    6.94    1.38
   8   3   3    7.23    1.43
  -8  -3  -3    5.48    2.05
   8   3   4  270.28    9.82
   8   3   4  276.29    9.89
  -8  -3  -4  286.71   13.47
  -8  -3  -4  296.89   10.70
   8   3   5  126.38    6.27
   8   3   5  115.22    5.88
  -8  -3  -5  122.98    6.37
   8   3   6   35.96    3.32
   8   3   6   39.65    3.28
  -8  -3  -6   37.01    3.40
   8   3   7   95.76    5.77
   8   3   7   88.09    5.01
  -8  -3  -7   95.35    5.71
   8   3   8  121.03    6.88
   8   3   8  117.80    5.94
  -8  -3  -8  120.49    6.69
  -8  -3  -9    3.97    1.27
   8   3   9    2.74    1.19
   8   3   9    3.59    1.03
   8   3  10   20.27    2.99
  -8  -4   5  190.66   14.26
   8   4  -4   92.36    7.23
   8   4  -4   95.52    6.97
  -8  -4   4   98.38    9.42
  -8  -4   3    1.68    1.86
   8   4  -3    1.30    0.97
   8   4  -3    1.55    1.00
  -8  -4   2   10.06    2.89
   8   4  -2   10.02    2.19
   8   4  -2   12.42    2.13
  -8  -4   1   64.49    6.38
   8   4  -1   74.36    5.54
  -8  -4   1   81.38    7.16
   8   4  -1   80.69    5.44
  -8  -4   0    4.89    1.62
   8   4   0    6.47    1.48
   8   4   0    4.94    1.42
   8   4   1  249.16   10.05
   8   4   1  270.59   10.45
  -8  -4  -1  259.23   11.57
   8   4   1  254.10    9.54
  -8  -4  -2    2.03    1.04
   8   4   2    0.93    0.65
   8   4   2    1.25    1.03
  -8  -4  -2    0.98    1.31
   8   4   3  288.87   10.32
   8   4   3  300.08   10.77
  -8  -4  -3  296.46   14.53
  -8  -4  -3  307.98   11.57
   8   4   4  105.45    5.64
   8   4   4  107.81    5.85
  -8  -4  -4  106.54    8.38
  -8  -4  -4   99.97    5.92
   8   4   5  155.61    7.00
   8   4   5  169.69    7.48
  -8  -4  -5  146.37    9.99
  -8  -4  -5  162.34    7.54
   8   4   6  180.72    7.79
   8   4   6  182.56    7.89
  -8  -4  -6  177.88   11.33
  -8  -4  -6  198.82    8.31
   8   4   7  196.85    8.43
   8   4   7  203.21    8.39
  -8  -4  -7  184.73   11.92
  -8  -4  -7  209.99    8.71
  -8  -4  -8   15.76    2.17
   8   4   8   13.21    2.07
   8   4   8   16.82    2.30
   8   4   9   78.58    5.53
   8   4   9   79.41    5.09
  -8  -4  -9   82.51    5.39
  -8  -4 -10    7.01    1.64
   8   4  10    6.95    1.69
   8   4  10    9.15    1.80
  -8  -4 -11    9.40    1.89
  -8  -5   4    3.26    1.83
   8   5  -4    1.23    1.05
   8   5  -3  155.28    9.30
   8   5  -3  169.93    9.41
  -8  -5   3  158.37   12.09
   8   5  -2  104.31    7.15
   8   5  -2  110.30    7.03
  -8  -5   2   97.64    8.85
  -8  -5   1    1.30    1.51
  -8  -5   1    2.16    1.70
   8   5  -1    0.72    0.83
   8   5  -1    1.78    1.16
   8   5   0  364.72   13.41
  -8  -5   0  369.27   17.43
   8   5   0  360.07   12.83
  -8  -5   0  352.13   15.70
   8   5   1   63.70    4.89
  -8  -5  -1   50.31    5.17
  -8  -5  -2    3.59    1.43
   8   5   2    1.20    0.54
   8   5   2    2.74    1.22
  -8  -5  -3    1.05    1.02
   8   5   3    1.20    0.66
   8   5   3    0.21    0.68
  -8  -5  -3    0.33    1.08
   8   5   4  121.11    6.11
   8   5   4  120.06    6.51
  -8  -5  -4  121.96    9.68
  -8  -5  -4  124.39    6.94
   8   5   5  197.01    8.06
   8   5   5  197.80    8.64
  -8  -5  -5  210.46   12.77
  -8  -5  -5  211.12    8.90
   8   5   6  244.37    9.15
   8   5   6  233.59    9.57
  -8  -5  -6  252.26   14.33
  -8  -5  -6  251.52    9.79
  -8  -5  -7    4.66    1.32
   8   5   7    5.95    1.32
   8   5   7    8.96    1.74
  -8  -5  -7    4.09    2.43
   8   5   8  154.52    7.38
   8   5   8  162.87    7.78
  -8  -5  -8  149.57   11.06
  -8  -5  -8  155.17    7.34
   8   5   9   23.22    2.80
   8   5   9   21.07    2.64
  -8  -5  -9   21.08    4.45
   8   5  10    2.29    1.02
   8   5  10    3.15    1.30
  -8  -6   3   61.71    7.88
  -8  -6   2   21.06    4.25
   8   6  -2   19.01    3.18
   8   6  -2   21.61    3.22
  -8  -6   1  222.51   14.04
   8   6  -1  242.42   11.26
   8   6  -1  254.02   11.26
  -8  -6   1  246.22   14.42
   8   6   0   90.50    6.28
  -8  -6   0   81.42    8.11
   8   6   0   88.31    6.13
  -8  -6   0   84.79    7.61
  -8  -6  -1    2.55    1.36
   8   6   1    3.73    1.31
  -8  -6  -1    2.69    1.97
  -8  -6  -2    2.44    1.34
   8   6   2    2.08    1.12
  -8  -6  -3    1.65    1.05
   8   6   3    0.94    0.71
   8   6   3    1.07    0.81
  -8  -6  -4   25.44    3.25
   8   6   4   29.07    2.90
   8   6   4   36.96    3.61
  -8  -6  -4   25.61    4.59
  -8  -6  -5    5.39    1.62
   8   6   5    6.80    1.40
   8   6   5    8.87    1.76
  -8  -6  -5    8.71    2.72
   8   6   6   40.63    3.36
   8   6   6   46.36    4.03
   8   6   7  281.47   10.07
   8   6   7  303.49   11.44
  -8  -6  -7  292.89   16.69
   8   6   8   83.13    5.64
  -8  -6  -8   68.22    7.80
   8   6   9   27.14    3.19
   8   6  10   60.66    5.01
  -8  -7   2  108.54   10.24
  -8  -7   1   10.66    3.17
  -8  -7   1    3.96    2.15
  -8  -7   0   20.53    3.99
   8   7   0   27.53    3.66
   8   7   1   37.77    4.03
  -8  -7  -1   42.02    6.08
   8   7   2    1.91    1.02
  -8  -7  -2    2.56    2.01
   8   7   3   12.04    2.32
  -8  -7  -3   10.31    3.29
   8   7   4    6.04    1.65
   8   7   5  144.63    7.75
   8   7   6  184.37    8.88
  -8  -7  -6  158.91   12.54
   8   7   7   98.87    6.36
  -8  -7  -7   87.67    9.45
  -8  -8  -1    2.05    1.99
  -8  -8  -2   42.04    6.79
  -8  -8  -3   63.00    8.15
  -9   5   4    9.06    2.41
  -9   5   3   22.00    3.37
  -9   5   2   15.76    2.68
   9  -5  -2   16.32    2.74
  -9   5   1    7.75    1.85
   9  -5  -1    8.83    1.98
  -9   5   0   17.30    2.74
   9  -5   0   19.82    2.84
   9  -5   1  298.90   11.92
  -9   4   5    1.56    1.38
   9  -4  -5    1.31    1.10
  -9   4   4   14.29    2.95
   9  -4  -4   11.56    2.70
  -9   4   3   62.88    5.81
   9  -4  -2   53.60    4.90
  -9   4   2   63.28    5.55
  -9   4   1    0.17    0.51
   9  -4  -1    1.24    0.76
   9  -4   0  246.08   10.67
  -9   4   0  255.91   11.13
  -9   4  -1   11.87    2.23
   9  -4   1    5.55    1.46
  -9   4  -2   11.51    2.27
   9  -4   2   11.99    2.16
   9  -3  -6    7.09    2.22
  -9   3   5    1.13    1.19
   9  -3  -5    2.03    1.38
  -9   3   4   34.91    4.59
   9  -3  -4   46.12    5.25
  -9   3   3    8.34    2.39
   9  -3  -3    3.92    1.67
  -9   3   2    3.41    1.49
   9  -3  -2    5.31    1.64
   9  -3  -2    1.85    1.02
   9  -3  -1   81.70    5.85
  -9   3   1   75.78    5.78
   9  -3   0   85.03    5.87
  -9   3   0   82.93    5.99
  -9   3  -1    8.48    1.80
   9  -3   1   11.13    2.05
   9  -3   2  220.00    9.67
  -9   3  -2  227.63   10.16
  -9   3  -3    7.52    1.72
   9  -3   3    6.23    1.62
  -9   3  -4    3.35    1.12
   9  -3   4    5.82    1.65
  -9   3  -5   15.69    3.72
  -9   3  -6    9.23    3.14
   9  -2  -6    1.01    1.18
  -9   2   5    2.21    1.55
   9  -2  -5    0.54    1.07
  -9   2   4    3.54    1.76
   9  -2  -4    2.34    1.31
   9  -2  -3   34.70    4.30
  -9   2   3   45.07    4.97
   9  -2  -2   50.76    5.05
   9  -2  -2   53.03    4.81
  -9   2   2   51.27    5.01
   9  -2  -1   28.19    3.34
   9  -2  -1   24.89    3.34
  -9   2   1   30.79    3.55
   9  -2   0   76.68    5.42
  -9   2   0   66.06    5.29
   9  -2   0   61.75    5.09
   9  -2   1  515.62   16.25
  -9   2  -1  524.62   16.82
   9  -2   2   80.80    5.40
  -9   2  -2   74.23    5.49
  -9   2  -3    0.13    0.46
   9  -2   3    0.28    0.70
   9  -2   4   30.12    3.32
  -9   2  -4   34.42    3.73
  -9   2  -5   21.27    2.99
   9  -2   5   23.00    2.97
  -9   2  -5   19.97    3.77
  -9   2  -6  144.56   10.82
  -9   2  -7   19.57    4.08
  -9   1   5    5.76    2.09
   9  -1  -5    4.98    1.92
  -9   1   4  159.90   10.64
   9  -1  -4  139.50    9.28
  -9   1   3  201.03   11.23
   9  -1  -3  195.14   10.64
  -9   1   2    4.38    1.66
   9  -1  -2    4.42    1.51
   9  -1  -2    4.72    1.39
   9  -1  -1   67.44    5.34
  -9   1   1   69.57    5.64
   9  -1  -1   61.15    5.30
   9  -1   0  192.68    9.04
  -9   1   0  198.04    9.50
   9  -1   0  181.48    9.16
  -9   1  -1    7.62    1.62
   9  -1   1    4.62    1.38
   9  -1   1    4.21    1.34
   9  -1   2   64.65    4.80
  -9   1  -2   74.25    5.40
   9  -1   2   59.69    4.60
   9  -1   3  181.69    8.43
  -9   1  -3  180.20    8.74
   9  -1   4  116.80    6.68
  -9   1  -4  107.33    6.63
  -9   1  -4  101.09    8.42
   9  -1   5   46.11    4.16
  -9   1  -5   53.04    4.66
  -9   1  -6    3.24    2.03
  -9   1  -6    4.43    1.58
   9  -1   6    3.62    1.20
  -9   1  -7    1.10    1.35
  -9   0   5  113.36    9.82
   9   0  -5  115.47    8.68
  -9   0   4   83.87    7.76
   9   0  -4   81.06    6.93
   9   0  -3    5.07    1.64
  -9   0   3    1.41    1.02
   9   0  -2    3.30    1.50
  -9   0   2    5.75    1.88
  -9   0   1   18.45    3.01
   9   0  -1   16.75    2.63
   9   0  -1   16.95    2.72
  -9   0   0    3.55    1.53
   9   0   0    4.33    1.36
   9   0   0    4.02    1.44
   9   0   1  138.00    7.35
   9   0   1  134.89    7.44
  -9   0  -1  142.91    7.82
   9   0   2  239.54    9.93
   9   0   2  238.06    9.86
  -9   0  -2  258.09   10.64
   9   0   3   47.13    4.01
   9   0   3   42.77    3.72
  -9   0  -3   48.19    4.30
  -9   0  -4    1.16    0.86
  -9   0  -4    0.31    0.78
   9   0   4    1.38    0.74
   9   0   5  246.61   10.25
  -9   0  -5  257.66   10.76
  -9   0  -5  223.22   13.36
  -9   0  -6    2.19    0.99
  -9   0  -6    1.67    1.66
   9   0   6    0.88    0.94
  -9   0  -7    9.89    2.05
  -9   0  -7    6.90    2.89
   9   0   7    9.44    2.00
  -9   0  -8   41.76    6.15
   9   1  -5    1.23    1.16
  -9  -1   5    4.22    2.43
  -9  -1   4   34.29    5.18
   9   1  -4   40.89    4.87
  -9  -1   3    8.28    2.59
   9   1  -3   13.21    2.62
  -9  -1   2   11.66    2.71
   9   1  -2    8.35    2.02
  -9  -1   1    3.69    1.50
   9   1  -1    2.09    1.15
   9   1  -1    3.13    1.37
  -9  -1   0    1.67    0.90
   9   1   0    1.31    0.94
   9   1   0    0.03    0.66
   9   1   1   85.04    5.61
  -9  -1  -1   78.02    6.31
   9   1   1   76.37    5.46
  -9  -1  -1   86.62    6.06
  -9  -1  -2    3.11    1.08
   9   1   2    3.50    1.10
   9   1   2    3.37    1.32
   9   1   3   89.74    5.62
   9   1   3   82.78    5.31
  -9  -1  -3   89.71    5.91
   9   1   4  945.81   23.93
   9   1   4  910.57   23.12
  -9  -1  -4  958.70   24.64
  -9  -1  -5    0.34    0.23
   9   1   5    0.47    0.72
   9   1   5    0.14    0.42
  -9  -1  -6    7.09    1.68
   9   1   6    8.66    1.80
  -9  -1  -7    1.93    1.21
  -9  -1  -7    1.27    1.55
   9   1   7    2.27    1.11
  -9  -1  -8   80.39    5.99
  -9  -1  -8   67.28    8.20
   9   2  -4    8.95    2.34
  -9  -2   4   12.17    3.38
  -9  -2   3   24.06    4.22
   9   2  -3   31.47    4.14
  -9  -2   2    7.88    2.48
   9   2  -2    6.99    1.90
  -9  -2   1   27.97    3.95
   9   2  -1   19.74    2.91
  -9  -2   0   13.60    2.69
   9   2   0   11.07    2.15
   9   2   0   12.46    2.20
  -9  -2  -1    5.47    1.82
   9   2   1    2.40    1.01
  -9  -2  -1    6.75    2.18
   9   2   1    3.49    0.95
   9   2   2  207.63    9.18
  -9  -2  -2  210.03   11.35
   9   2   2  212.27    9.31
  -9  -2  -2  209.83    9.77
   9   2   3  312.09   11.47
  -9  -2  -3  321.20   14.52
   9   2   3  304.67   11.33
  -9  -2  -3  319.82   12.23
   9   2   4   41.38    3.70
   9   2   4   39.46    3.55
  -9  -2  -4   44.29    4.05
   9   2   5  224.16    9.40
   9   2   5  202.53    8.56
  -9  -2  -5  221.30    9.63
  -9  -2  -6   17.96    2.58
   9   2   6   21.03    2.68
   9   2   6   20.92    2.45
  -9  -2  -7    9.82    2.00
   9   2   7   11.48    2.08
  -9  -2  -8    0.90    0.89
   9   2   8    0.65    0.85
  -9  -3   3   11.20    3.25
   9   3  -3   11.63    2.55
  -9  -3   2    0.57    0.69
   9   3  -2    1.53    0.97
   9   3  -2    0.85    0.68
  -9  -3   1    0.92    1.36
   9   3  -1    3.66    1.20
   9   3  -1    1.56    0.72
  -9  -3   0   11.36    2.47
   9   3   0    8.96    1.87
   9   3   0   14.00    2.43
   9   3   0   11.47    1.93
   9   3   1   58.08    4.74
  -9  -3  -1   49.94    5.69
   9   3   1   53.95    4.60
  -9  -3  -1   54.47    5.31
  -9  -3  -2    7.78    1.93
   9   3   2    4.37    1.17
  -9  -3  -2    4.43    1.91
   9   3   2    3.80    1.17
  -9  -3  -3    7.56    1.76
   9   3   3    9.04    1.76
  -9  -3  -3    9.91    2.67
   9   3   3    8.09    1.70
   9   3   4  248.73    9.91
   9   3   4  259.87   10.13
  -9  -3  -4  242.36   13.42
  -9  -3  -4  250.02   10.55
   9   3   5  126.00    6.77
   9   3   5  141.97    7.04
  -9  -3  -5  134.69    9.85
  -9  -3  -5  138.25    7.47
  -9  -3  -6    2.38    1.17
   9   3   6    1.24    0.82
   9   3   6    2.72    1.13
   9   3   7   48.44    4.22
   9   3   7   45.48    3.77
  -9  -3  -7   46.98    4.26
  -9  -3  -8   12.09    2.25
   9   3   8    8.95    1.88
  -9  -3  -9    1.19    0.93
  -9  -4   3   14.43    3.85
   9   4  -3   11.28    2.32
  -9  -4   2   13.51    3.39
   9   4  -2   11.31    2.41
   9   4  -2   11.17    2.35
  -9  -4   1   16.53    3.37
   9   4  -1   20.54    2.89
  -9  -4   0   15.41    3.11
   9   4   0   19.52    2.81
   9   4   0   18.60    2.63
  -9  -4  -1   12.98    2.71
   9   4   1    8.09    1.85
   9   4   1    7.69    1.80
   9   4   1    6.91    1.47
   9   4   2   30.20    3.33
   9   4   2   34.62    3.61
  -9  -4  -2   27.62    4.56
  -9  -4  -2   34.32    4.14
   9   4   2   31.91    3.14
   9   4   3  100.31    6.08
   9   4   3  108.75    6.46
  -9  -4  -3   93.40    8.26
  -9  -4  -3  103.90    6.87
   9   4   4  248.16   10.07
   9   4   4  269.74   10.64
  -9  -4  -4  256.84   14.36
  -9  -4  -4  260.04   11.07
   9   4   5   57.54    4.33
   9   4   5   57.89    4.52
  -9  -4  -5   49.61    6.06
  -9  -4  -5   54.28    4.59
   9   4   6   56.78    4.36
   9   4   6   57.65    4.49
  -9  -4  -6   53.60    6.55
  -9  -4  -6   55.77    4.58
   9   4   7   61.71    4.63
   9   4   7   65.12    4.74
  -9  -4  -7   66.07    7.43
  -9  -4  -7   59.41    4.76
  -9  -4  -8   20.08    2.72
   9   4   8   15.04    2.33
   9   4   8   16.43    2.39
   9   4   9  174.99    8.81
  -9  -4  -9  190.48    9.10
  -9  -5   2   30.14    5.19
   9   5  -2   33.23    4.09
  -9  -5   1   16.07    3.60
   9   5  -1   13.16    2.46
   9   5   0  236.67   11.07
   9   5   0  220.37   10.14
  -9  -5   0  217.94   12.77
   9   5   1  140.45    8.13
  -9  -5  -1  136.52    9.48
   9   5   1  130.49    7.27
  -9  -5  -2   21.42    3.33
   9   5   2   18.51    2.67
   9   5   2   24.74    3.23
   9   5   2   24.87    2.91
   9   5   3   66.75    5.01
   9   5   3   74.60    5.49
  -9  -5  -3   56.05    6.81
  -9  -5  -3   62.96    5.71
   9   5   4   93.38    5.84
   9   5   4  100.32    6.33
  -9  -5  -4   97.14    8.96
  -9  -5  -4  100.80    6.85
  -9  -5  -5   15.30    2.54
   9   5   5    9.40    1.73
   9   5   5   10.55    2.05
  -9  -5  -5    8.83    3.09
   9   5   6   64.54    4.67
   9   5   6   75.86    5.25
  -9  -5  -6   64.29    7.55
  -9  -5  -6   66.94    5.15
   9   5   7   30.68    3.21
   9   5   7   35.22    3.61
  -9  -5  -7   26.36    4.85
  -9  -5  -7   28.40    3.33
   9   5   8  217.62    9.39
   9   5   8  221.71    9.67
   9   5   9    1.13    0.84
   9   5   9    2.94    1.32
   9   6  -1  298.99   13.07
  -9  -6   1  298.23   17.02
  -9  -6   0   15.21    3.73
   9   6   0   24.48    3.36
  -9  -6  -1    3.40    1.93
  -9  -6  -1    2.49    1.69
   9   6   1    2.89    1.34
  -9  -6  -2    1.77    1.24
   9   6   2    2.11    1.16
   9   6   3   70.85    5.55
  -9  -6  -3   71.67    6.48
   9   6   4   60.17    4.98
  -9  -6  -4   55.76    6.94
  -9  -6  -4   49.96    5.09
   9   6   5   78.45    5.75
  -9  -6  -5   69.70    8.06
   9   6   6    2.17    1.02
  -9  -6  -6    2.16    1.88
  -9  -7  -2    1.16    1.80
  -9  -7  -3   36.98    6.07
  10  -2  -3    6.00    2.15
  10  -2  -2   72.85    6.49
  10  -1  -3   64.78    6.34
  10  -1  -2    2.69    1.41
 -10   1   1   23.97    3.68
  10  -1  -1   17.33    3.03
  10  -1  -1   23.71    3.51
  10  -1   0  265.23   11.85
 -10   1   0  260.21   12.22
  10  -1   0  240.54   11.62
  10  -1   1   38.17    4.04
 -10   1  -1   34.38    4.09
 -10   1  -2    3.62    1.40
  10  -1   2    3.80    1.47
  10   0  -3   41.49    5.12
  10   0  -2   34.76    4.43
  10   0  -1  106.21    7.39
 -10   0   1   97.78    7.75
  10   0  -1  103.45    7.54
 -10   0   0    1.16    1.16
  10   0   0    1.05    0.81
  10   0   0    0.50    0.71
  10   0   1   44.49    4.37
 -10   0  -1   52.54    4.97
  10   0   1   43.46    4.39
  10   0   2   39.54    4.06
 -10   0  -2   38.60    4.23
  10   0   2   32.90    3.72
  10   0   3   39.03    3.97
 -10   0  -3   49.08    4.66
  10   1  -2   76.65    6.70
 -10  -1   1    2.70    1.54
  10   1  -1    1.22    1.15
  10   1   0   87.89    6.58
  10   1   0   89.97    6.73
 -10  -1   0   98.01    7.65
  10   1   1   59.97    5.17
  10   1   1   57.21    5.09
 -10  -1  -1   65.00    5.81
  10   1   2   38.11    4.02
  10   1   2   31.91    3.64
 -10  -1  -2   38.31    4.19
 -10  -1  -3   17.00    2.73
  10   1   3   14.33    2.42
  10   1   3   10.75    2.12
  10   1   4   86.20    5.99
 -10  -1  -4   98.12    6.68
 -10  -2   1    4.26    1.93
  10   2  -1    1.95    1.23
  10   2   0   91.72    6.80
  10   2   0   89.76    6.79
 -10  -2   0  103.41    8.10
  10   2   1   87.93    6.42
  10   2   1   92.01    6.66
 -10  -2  -1   91.86    7.29
  10   2   2  202.29    9.80
 -10  -2  -2  179.12   11.22
  10   2   2  195.94    9.75
  10   2   3  136.95    7.71
 -10  -2  -3  119.93    9.22
  10   2   3  134.01    7.68
 -10  -2  -3  149.02    8.51
 -10  -2  -4   23.61    3.24
  10   2   4   22.40    2.99
 -10  -2  -4   19.66    3.79
  10   2   4   18.85    2.68
  10   2   5  205.65    9.58
  10   2   5  200.41    9.21
 -10  -2  -5  222.52   10.45
  10   3   0   88.33    6.77
 -10  -3   0   82.66    7.47
  10   3   1  122.35    7.86
  10   3   1  142.60    8.49
 -10  -3  -1  138.29    9.26
  10   3   2  118.88    7.40
 -10  -3  -2  104.16    8.87
  10   3   2  118.42    7.46
 -10  -3  -2  131.70    8.70
 -10  -3  -3    7.02    2.07
  10   3   3    5.30    1.55
 -10  -3  -3    5.74    2.74
  10   3   3    5.86    1.56
  10   3   4  123.50    7.16
 -10  -3  -4  103.25    9.00
  10   3   4  119.40    7.15
 -10  -3  -4  125.70    7.79
  10   3   5   41.14    3.92
  10   3   5   33.08    3.52
 -10  -3  -5   37.06    4.07
 -10  -3  -6    4.02    1.46
 -10  -3  -6    7.54    2.91
  10   3   6    3.43    1.21
 -10  -4  -1  160.47   10.51
  10   4   2  130.25    7.91
 -10  -4  -2  125.17   10.19
  10   4   2  141.97    8.32
 -10  -4  -2  128.31    9.09
  10   4   3   35.61    3.90
 -10  -4  -3   30.94    5.08
  10   4   3   38.70    4.05
 -10  -4  -3   34.18    4.42
  10   4   4  112.42    6.95
  10   4   4  117.28    7.19
 -10  -4  -4  103.78    9.56
 -10  -4  -4  124.40    8.04
 -10  -4  -5    9.45    2.18
  10   4   5    7.24    1.76
  10   4   5   10.36    2.08
 -10  -4  -5    7.80    2.99
  10   4   6  125.17    7.34
  10   4   6  148.98    7.92
 -10  -4  -6  142.25    8.22
  10   4   7   45.72    4.17
 -10  -5  -2  125.68    9.31
  10   5   3   72.81    5.74
 -10  -5  -3   79.66    8.50
 -10  -5  -3   87.87    7.32
 -10  -5  -4    6.44    2.13
  10   5   4    2.57    1.09
 -10  -5  -4    2.19    1.74
 -10  -5  -5   27.77    3.84
  10   5   5   26.44    3.14
   0   0   0    0.00    0.00


TITL 2020sot0028_K1_100K in P-1
REM P-1 (#2 in standard setting)
CELL 0.71073   7.623014   8.121919  10.434955  70.4104  84.3704  84.7791
ZERR    2.00   0.000313   0.000317   0.000467   0.0038   0.0035   0.0033
LATT  1
SFAC C H N O S
UNIT 24.00 24.00 2.00 4.00 2.00
TREF
HKLF 4
END
_computing_structure_solution     'SHELXT 2018/2 (Sheldrick, 2018)'
_computing_structure_solution     'SHELXT 2018/2 (Sheldrick, 2018)'
_computing_structure_solution     'SHELXT 2018/2 (Sheldrick, 2018)'
;
_shelx_hkl_checksum                55698
_olex2_diffrn_ambient_temperature_device  'Oxford Cryosystems'
_olex2_exptl_crystal_mounting_method 
 'The crystal was mounted on a MITIGEN holder with silicon oil'
_olex2_submission_original_sample_id  MM9030-84C1F1
_olex2_submission_special_instructions  'No special instructions were received'
_oxdiff_exptl_absorpt_empirical_details
;
Empirical correction (ABSPACK) includes:
- Absorption correction using spherical harmonics
- Frame scaling
;
_oxdiff_exptl_absorpt_empirical_full_max  1.661
_oxdiff_exptl_absorpt_empirical_full_min  0.511
