# Supplementary material for: Methyl on the Bridge: 2‐Methyl Propellane as Precursor for 1,3‐Substituted 2‐Methylated Bicyclo[1.1.1]Pentanes
Source: Chemistry. 2025 Oct 15;32(28):e02396. doi: 10.1002/chem.202502396 (PMC13411385; doi:10.1002/chem.202502396)
Supplement: Supplementary file 2 — Supporting Information [file CHEM-32-e02396-s002.zip › compound 49b_2020sot0032_R1_100K.cif]

data_2020sot0032_r1_100k
_audit_creation_date               2020-11-19
_audit_creation_method
;
Olex2 1.3
(compiled 2020.07.31 svn.rc2a77460 for OlexSys, GUI svn.r6145)
;
_shelx_SHELXL_version_number       '2018/3'
loop_
  _audit_author_name
  _audit_author_email
  _audit_author_address
 'Manso, M.' mgm1e17@soton.ac.uk
;
University of Southampton
Chemistry
University Road Highfield
Southampton
;
 'Light, M.E.' light@soton.ac.uk
;
University of Southampton
Chemistry
University Road Highfield
Southampton
;
 'Linclau, B.' bruno.linclau@soton.ac.uk
;
University of Southampton
Chemistry
University Road Highfield
Southampton
;

_audit_contact_author_address
;
University of Southampton
Chemistry
University Road Highfield
Southampton
;
_audit_contact_author_email        light@soton.ac.uk
_audit_contact_author_name         'Light, M.E.'
_audit_contact_author_phone        02380599429
_publ_contact_author_id_orcid      0000-0002-0585-0843
_publ_section_references
;
Dolomanov, O.V., Bourhis, L.J., Gildea, R.J, Howard, J.A.K. & Puschmann, H.
 (2009), J. Appl. Cryst. 42, 339-341.

Sheldrick, G.M. (2015). Acta Cryst. A71, 3-8.

Sheldrick, G.M. (2015). Acta Cryst. C71, 3-8.
;
_chemical_name_common              ?
_chemical_name_systematic          ?
_chemical_formula_moiety           'C11 H11 N O4 S'
_chemical_formula_sum              'C11 H11 N O4 S'
_chemical_formula_weight           253.27
_chemical_melting_point            ?
_chemical_oxdiff_formula           'C11 H11 N1 O4 S1'
_chemical_oxdiff_usercomment       MM9150-13C1F1
loop_
  _atom_type_symbol
  _atom_type_description
  _atom_type_scat_dispersion_real
  _atom_type_scat_dispersion_imag
  _atom_type_scat_source
 'C' 'C' 0.0033 0.0016 'International Tables Vol C Tables 4.2.6.8 and 6.1.1.4'
 'H' 'H' 0.0000 0.0000 'International Tables Vol C Tables 4.2.6.8 and 6.1.1.4'
 'N' 'N' 0.0061 0.0033 'International Tables Vol C Tables 4.2.6.8 and 6.1.1.4'
 'O' 'O' 0.0106 0.0060 'International Tables Vol C Tables 4.2.6.8 and 6.1.1.4'
 'S' 'S' 0.1246 0.1234 'International Tables Vol C Tables 4.2.6.8 and 6.1.1.4'

_shelx_space_group_comment
;
The symmetry employed for this shelxl refinement is uniquely defined
by the following loop, which should always be used as a source of
symmetry information in preference to the above space-group names.
They are only intended as comments.
;
_space_group_crystal_system        'triclinic'
_space_group_IT_number             2
_space_group_name_H-M_alt          'P -1'
_space_group_name_Hall             '-P 1'
loop_
  _space_group_symop_operation_xyz
 'x, y, z'
 '-x, -y, -z'

_cell_length_a                     7.32670(10)
_cell_length_b                     7.9670(2)
_cell_length_c                     10.7316(2)
_cell_angle_alpha                  68.495(2)
_cell_angle_beta                   76.3510(10)
_cell_angle_gamma                  85.3280(10)
_cell_volume                       566.35(2)
_cell_formula_units_Z              2
_cell_measurement_reflns_used      20952
_cell_measurement_temperature      100(2)
_cell_measurement_theta_max        32.9110
_cell_measurement_theta_min        2.0540
_shelx_estimated_absorpt_T_max     ?
_shelx_estimated_absorpt_T_min     ?
_exptl_absorpt_coefficient_mu      0.288
_exptl_absorpt_correction_T_max    1.00000
_exptl_absorpt_correction_T_min    0.88799
_exptl_absorpt_correction_type     multi-scan
_exptl_absorpt_process_details
;
CrysAlisPro 1.171.40.37a (Rigaku Oxford Diffraction, 2019)
Empirical absorption correction using spherical harmonics,
 implemented in SCALE3 ABSPACK scaling algorithm.
;
_exptl_absorpt_special_details     ?
_exptl_crystal_colour              'clear colourless'
_exptl_crystal_colour_lustre       clear
_exptl_crystal_colour_modifier     .
_exptl_crystal_colour_primary      colourless
_exptl_crystal_density_diffrn      1.485
_exptl_crystal_density_meas        ?
_exptl_crystal_density_method      ?
_exptl_crystal_description         prism
_exptl_crystal_F_000               264
loop_
  _exptl_crystal_face_index_h
  _exptl_crystal_face_index_k
  _exptl_crystal_face_index_l
  _exptl_crystal_face_perp_dist
 5 -1 4 0.0336
 -5 1 -4 0.0336
 0 5 4 0.0506
 0 -5 -4 0.0506
 2 1 -5 0.0341
 -2 -1 5 0.0341

_exptl_crystal_recrystallization_method 
 'The material was recrystallised from DCM by slow evaporation'
_exptl_crystal_size_max            0.118
_exptl_crystal_size_mid            0.068
_exptl_crystal_size_min            0.067
loop_
  _exptl_oxdiff_crystal_face_indexfrac_h
  _exptl_oxdiff_crystal_face_indexfrac_k
  _exptl_oxdiff_crystal_face_indexfrac_l
  _exptl_oxdiff_crystal_face_x
  _exptl_oxdiff_crystal_face_y
  _exptl_oxdiff_crystal_face_z
 4.9973 -0.9992 3.9981 -0.2919 -0.4557 0.0626
 -4.9973 0.9992 -3.9981 0.2919 0.4557 -0.0626
 0.0004 4.9962 3.9981 -0.0135 0.0148 -0.4617
 -0.0004 -4.9962 -3.9981 0.0135 -0.0148 0.4617
 1.9988 0.9992 -4.9987 -0.3923 0.2843 0.0645
 -1.9988 -0.9992 4.9987 0.3923 -0.2843 -0.0645

_exptl_transmission_factor_max     ?
_exptl_transmission_factor_min     ?
_diffrn_reflns_av_R_equivalents    0.0316
_diffrn_reflns_av_unetI/netI       0.0179
_diffrn_reflns_Laue_measured_fraction_full  1.000
_diffrn_reflns_Laue_measured_fraction_max  0.929
_diffrn_reflns_limit_h_max         11
_diffrn_reflns_limit_h_min         -11
_diffrn_reflns_limit_k_max         12
_diffrn_reflns_limit_k_min         -12
_diffrn_reflns_limit_l_max         16
_diffrn_reflns_limit_l_min         -16
_diffrn_reflns_number              36556
_diffrn_reflns_point_group_measured_fraction_full  1.000
_diffrn_reflns_point_group_measured_fraction_max  0.929
_diffrn_reflns_theta_full          25.242
_diffrn_reflns_theta_max           33.467
_diffrn_reflns_theta_min           2.092
_diffrn_ambient_temperature        100(2)
_diffrn_detector                   'CCD area detector'
_diffrn_detector_area_resol_mean   28.5714
_diffrn_detector_type              'Rigaku HG Saturn724+ (2x2 bin mode)'
_diffrn_measured_fraction_theta_full  1.000
_diffrn_measured_fraction_theta_max  0.929
_diffrn_measurement_details
;
List of Runs (angles in degrees, time in seconds):

  # Type    Start    End  Width  t~exp~   \w     \q     \k     \f   Frames
--------------------------------------------------------------------------
  1  \w   -106.00  18.00   0.50    1.00    --  -17.00 -60.00-150.00  248
  2  \w   -106.00  18.00   0.50    1.00    --  -17.00 -60.00   0.00  248
  3  \w    -52.00  72.00   0.50    1.00    --  -17.00  60.00  90.00  248
  4  \w   -106.00  72.00   0.50    1.00    --  -17.00 -19.00 150.00  356
  5  \w    -52.00  72.00   0.50    1.00    --  -17.00  60.00   0.00  248
  6  \w   -106.00  18.00   0.50    1.00    --  -17.00 -60.00 120.00  248
  7  \w    -52.00  72.00   0.50    1.00    --  -17.00  60.00-150.00  248
  8  \w    -52.00  72.00   0.50    1.00    --  -17.00  60.00 -60.00  248
  9  \w   -106.00  18.00   0.50    1.00    --  -17.00 -60.00  60.00  248
 10  \w    -52.00  72.00   0.50    1.00    --  -17.00  60.00 154.56  248
 11  \w   -106.00  18.00   0.50    1.00    --  -17.00 -60.00 -90.00  248
 12  \w    -52.00  72.00   0.50    1.00    --  -17.00  60.00-120.00  248
 13  \w   -106.00  72.00   0.50    1.00    --  -17.00 -19.00 -30.00  356
 14  \w    -52.00  70.00   0.50    1.00    --  -17.00  60.00 120.00  244
 15  \w   -106.00  72.00   0.50    1.00    --  -17.00  19.00  60.00  356
;
_diffrn_measurement_device         'four-circle \k diffractometer'
_diffrn_measurement_device_type    'Rigaku AFC12 FRE-VHF'
_diffrn_measurement_device_type2   'Rigaku AFC12 (Right)'
_diffrn_measurement_method         'profile data from \w-scans'
_diffrn_measurement_specimen_support  'MiTeGen MicroMesh'
_diffrn_orient_matrix_type        
 'CrysAlisPro convention (1999,Acta A55,543-557)'
_diffrn_orient_matrix_UB_11        -0.0927625000
_diffrn_orient_matrix_UB_12        -0.0308728000
_diffrn_orient_matrix_UB_13        0.0352170000
_diffrn_orient_matrix_UB_21        -0.0330779000
_diffrn_orient_matrix_UB_22        0.0509190000
_diffrn_orient_matrix_UB_23        -0.0599221000
_diffrn_orient_matrix_UB_31        0.0150364000
_diffrn_orient_matrix_UB_32        -0.0749073000
_diffrn_orient_matrix_UB_33        -0.0218646000
_diffrn_radiation_collimation      0.3
_diffrn_radiation_monochromator    'Confocal mirrors, HF Varimax'
_diffrn_radiation_probe            x-ray
_diffrn_radiation_type             'Mo K\a'
_diffrn_radiation_wavelength       0.71073
_diffrn_radiation_xray_symbol      K-L~3~
_diffrn_source                     'Rotating-anode X-ray tube'
_diffrn_source_current             55.0
_diffrn_source_power               2.475
_diffrn_source_target              Mo
_diffrn_source_type                'Rigaku FR-E+ SuperBright'
_diffrn_source_voltage             45.0
_reflns_Friedel_coverage           0.000
_reflns_Friedel_fraction_full      .
_reflns_Friedel_fraction_max       .
_reflns_number_gt                  3692
_reflns_number_total               4129
_reflns_odcompleteness_completeness  99.80
_reflns_odcompleteness_iscentric   1
_reflns_odcompleteness_theta       30.44
_reflns_special_details
;
 Reflections were merged by SHELXL according to the crystal
 class for the calculation of statistics and refinement.
 
 _reflns_Friedel_fraction is defined as the number of unique
 Friedel pairs measured divided by the number that would be
 possible theoretically, ignoring centric projections and
 systematic absences.
;
_reflns_threshold_expression       'I > 2\s(I)'
_computing_cell_refinement         'CrysAlisPro 1.171.40.37a (Rigaku OD, 2019)'
_computing_data_collection         'CrysAlisPro 1.171.40.37a (Rigaku OD, 2019)'
_computing_data_reduction          'CrysAlisPro 1.171.40.37a (Rigaku OD, 2019)'
_computing_molecular_graphics      'Olex2 1.3 (Dolomanov et al., 2009)'
_computing_publication_material    'Olex2 1.3 (Dolomanov et al., 2009)'
_computing_structure_refinement    'SHELXL 2018/3 (Sheldrick, 2015)'
_computing_structure_solution      'SHELXT 2018/2 (Sheldrick, 2018)'
_refine_diff_density_max           0.473
_refine_diff_density_min           -0.394
_refine_diff_density_rms           0.058
_refine_ls_extinction_coef         .
_refine_ls_extinction_method       none
_refine_ls_goodness_of_fit_ref     1.051
_refine_ls_hydrogen_treatment      constr
_refine_ls_matrix_type             full
_refine_ls_number_parameters       154
_refine_ls_number_reflns           4129
_refine_ls_number_restraints       0
_refine_ls_R_factor_all            0.0380
_refine_ls_R_factor_gt             0.0333
_refine_ls_restrained_S_all        1.051
_refine_ls_shift/su_max            0.001
_refine_ls_shift/su_mean           0.000
_refine_ls_structure_factor_coef   Fsqd
_refine_ls_weighting_details      
 'w=1/[\s^2^(Fo^2^)+(0.0476P)^2^+0.2054P] where P=(Fo^2^+2Fc^2^)/3'
_refine_ls_weighting_scheme        calc
_refine_ls_wR_factor_gt            0.0897
_refine_ls_wR_factor_ref           0.0926
_refine_special_details            ?
_olex2_refinement_description
;
1. Fixed Uiso
 At 1.2 times of:
  All C(H) groups, All C(H,H) groups
2.a Ternary CH refined with riding coordinates:
 C1(H1)
2.b Secondary CH2 refined with riding coordinates:
 C2(H2A,H2B), C4(H4A,H4B), C5(H5A,H5B)
2.c Aromatic/amide H refined with riding coordinates:
 C7(H7), C8(H8), C10(H10), C11(H11)
;
_atom_sites_solution_hydrogens     geom
_atom_sites_solution_primary       dual
_atom_sites_solution_secondary     ?
loop_
  _atom_site_label
  _atom_site_type_symbol
  _atom_site_fract_x
  _atom_site_fract_y
  _atom_site_fract_z
  _atom_site_U_iso_or_equiv
  _atom_site_adp_type
  _atom_site_occupancy
  _atom_site_site_symmetry_order
  _atom_site_calc_flag
  _atom_site_refinement_flags_posn
  _atom_site_refinement_flags_adp
  _atom_site_refinement_flags_occupancy
  _atom_site_disorder_assembly
  _atom_site_disorder_group
 S1 S 0.53686(3) 0.81959(3) 0.80759(2) 0.01497(7) Uani 1 1 d . . . . .
 O1 O 0.48544(12) 1.00060(10) 0.73145(8) 0.02389(16) Uani 1 1 d . . . . .
 O2 O 0.40012(10) 0.70803(10) 0.92274(7) 0.01920(14) Uani 1 1 d . . . . .
 O3 O 0.84254(18) 0.52224(16) 0.29323(9) 0.0460(3) Uani 1 1 d . . . . .
 O4 O 0.79862(18) 0.26748(14) 0.46156(11) 0.0480(3) Uani 1 1 d . . . . .
 N1 N 0.79548(13) 0.43126(14) 0.41545(10) 0.02411(18) Uani 1 1 d . . . . .
 C1 C 0.94735(16) 0.8373(2) 0.93156(17) 0.0386(3) Uani 1 1 d . . . . .
 H1 H 1.058052 0.842570 0.966473 0.046 Uiso 1 1 calc R U . . .
 C2 C 0.85682(15) 0.66525(16) 0.93660(12) 0.0257(2) Uani 1 1 d . . . . .
 H2A H 0.795076 0.584315 1.026823 0.031 Uiso 1 1 calc R U . . .
 H2B H 0.929764 0.602841 0.879014 0.031 Uiso 1 1 calc R U . . .
 C3 C 0.74008(13) 0.82808(13) 0.86540(10) 0.01933(17) Uani 1 1 d . . . . .
 C4 C 0.74560(16) 0.9033(2) 0.97886(16) 0.0368(3) Uani 1 1 d . . . . .
 H4A H 0.678216 0.834024 1.071068 0.044 Uiso 1 1 calc R U . . .
 H4B H 0.729857 1.032555 0.955045 0.044 Uiso 1 1 calc R U . . .
 C5 C 0.92523(17) 0.92936(18) 0.78064(16) 0.0372(3) Uani 1 1 d . . . . .
 H5A H 0.919022 1.060053 0.746142 0.045 Uiso 1 1 calc R U . . .
 H5B H 1.001627 0.881450 0.714388 0.045 Uiso 1 1 calc R U . . .
 C6 C 0.61281(13) 0.70402(12) 0.69118(9) 0.01522(15) Uani 1 1 d . . . . .
 C7 C 0.67303(15) 0.80406(13) 0.55204(10) 0.02044(18) Uani 1 1 d . . . . .
 H7 H 0.673046 0.929466 0.520516 0.025 Uiso 1 1 calc R U . . .
 C8 C 0.73329(15) 0.71364(14) 0.46064(10) 0.02125(18) Uani 1 1 d . . . . .
 H8 H 0.773742 0.777025 0.366973 0.025 Uiso 1 1 calc R U . . .
 C9 C 0.73144(13) 0.52726(13) 0.51273(10) 0.01785(17) Uani 1 1 d . . . . .
 C10 C 0.67091(15) 0.42531(13) 0.65105(10) 0.02179(19) Uani 1 1 d . . . . .
 H10 H 0.670134 0.299929 0.681995 0.026 Uiso 1 1 calc R U . . .
 C11 C 0.61140(15) 0.51619(13) 0.74211(10) 0.01987(18) Uani 1 1 d . . . . .
 H11 H 0.571224 0.452335 0.835724 0.024 Uiso 1 1 calc R U . . .

loop_
  _atom_site_aniso_label
  _atom_site_aniso_U_11
  _atom_site_aniso_U_22
  _atom_site_aniso_U_33
  _atom_site_aniso_U_23
  _atom_site_aniso_U_13
  _atom_site_aniso_U_12
 S1 0.01675(10) 0.01446(10) 0.01472(10) -0.00726(7) -0.00328(7) 0.00350(7)
 O1 0.0334(4) 0.0159(3) 0.0216(3) -0.0072(3) -0.0070(3) 0.0089(3)
 O2 0.0180(3) 0.0217(3) 0.0174(3) -0.0088(3) -0.0004(2) 0.0009(2)
 O3 0.0686(7) 0.0497(6) 0.0209(4) -0.0206(4) -0.0054(4) 0.0185(5)
 O4 0.0710(8) 0.0298(5) 0.0420(5) -0.0258(4) 0.0132(5) -0.0080(5)
 N1 0.0215(4) 0.0328(5) 0.0247(4) -0.0199(4) -0.0029(3) 0.0029(3)
 C1 0.0182(5) 0.0506(8) 0.0713(10) -0.0482(8) -0.0160(5) 0.0096(5)
 C2 0.0208(4) 0.0330(5) 0.0325(5) -0.0206(4) -0.0120(4) 0.0090(4)
 C3 0.0151(4) 0.0225(4) 0.0264(4) -0.0168(4) -0.0036(3) 0.0025(3)
 C4 0.0218(5) 0.0553(8) 0.0599(8) -0.0496(7) -0.0163(5) 0.0128(5)
 C5 0.0190(5) 0.0302(6) 0.0615(9) -0.0227(6) 0.0041(5) -0.0032(4)
 C6 0.0176(4) 0.0153(4) 0.0136(3) -0.0067(3) -0.0031(3) 0.0016(3)
 C7 0.0262(4) 0.0166(4) 0.0159(4) -0.0053(3) -0.0011(3) 0.0014(3)
 C8 0.0249(4) 0.0231(4) 0.0138(4) -0.0067(3) -0.0014(3) 0.0025(3)
 C9 0.0170(4) 0.0227(4) 0.0178(4) -0.0126(3) -0.0029(3) 0.0020(3)
 C10 0.0291(5) 0.0160(4) 0.0200(4) -0.0091(3) -0.0011(3) 0.0011(3)
 C11 0.0278(5) 0.0154(4) 0.0145(4) -0.0055(3) -0.0015(3) 0.0017(3)

_geom_special_details
;
 All esds (except the esd in the dihedral angle between two l.s. planes)
 are estimated using the full covariance matrix.  The cell esds are taken
 into account individually in the estimation of esds in distances, angles
 and torsion angles; correlations between esds in cell parameters are only
 used when they are defined by crystal symmetry.  An approximate (isotropic)
 treatment of cell esds is used for estimating esds involving l.s. planes.
;
loop_
  _geom_bond_atom_site_label_1
  _geom_bond_atom_site_label_2
  _geom_bond_distance
  _geom_bond_site_symmetry_2
  _geom_bond_publ_flag
 S1 O1 1.4429(7) . ?
 S1 O2 1.4409(7) . ?
 S1 C3 1.7578(10) . ?
 S1 C6 1.7747(9) . ?
 O3 N1 1.2227(13) . ?
 O4 N1 1.2145(14) . ?
 N1 C9 1.4801(12) . ?
 C1 H1 0.9800 . ?
 C1 C2 1.5488(17) . ?
 C1 C4 1.5601(16) . ?
 C1 C5 1.556(2) . ?
 C2 H2A 0.9700 . ?
 C2 H2B 0.9700 . ?
 C2 C3 1.5489(15) . ?
 C3 C4 1.5509(15) . ?
 C3 C5 1.5416(15) . ?
 C4 H4A 0.9700 . ?
 C4 H4B 0.9700 . ?
 C5 H5A 0.9700 . ?
 C5 H5B 0.9700 . ?
 C6 C7 1.3905(12) . ?
 C6 C11 1.3923(13) . ?
 C7 H7 0.9300 . ?
 C7 C8 1.3921(14) . ?
 C8 H8 0.9300 . ?
 C8 C9 1.3815(14) . ?
 C9 C10 1.3870(13) . ?
 C10 H10 0.9300 . ?
 C10 C11 1.3913(13) . ?
 C11 H11 0.9300 . ?

loop_
  _geom_angle_atom_site_label_1
  _geom_angle_atom_site_label_2
  _geom_angle_atom_site_label_3
  _geom_angle
  _geom_angle_site_symmetry_1
  _geom_angle_site_symmetry_3
  _geom_angle_publ_flag
 O1 S1 C3 109.15(5) . . ?
 O1 S1 C6 108.30(4) . . ?
 O2 S1 O1 118.80(5) . . ?
 O2 S1 C3 107.99(5) . . ?
 O2 S1 C6 108.25(4) . . ?
 C3 S1 C6 103.25(4) . . ?
 O3 N1 C9 117.77(10) . . ?
 O4 N1 O3 123.99(10) . . ?
 O4 N1 C9 118.24(9) . . ?
 C2 C1 H1 126.5 . . ?
 C2 C1 C4 88.08(9) . . ?
 C2 C1 C5 88.27(9) . . ?
 C4 C1 H1 126.5 . . ?
 C5 C1 H1 126.5 . . ?
 C5 C1 C4 88.16(10) . . ?
 C1 C2 H2A 116.3 . . ?
 C1 C2 H2B 116.3 . . ?
 C1 C2 C3 72.82(8) . . ?
 H2A C2 H2B 113.3 . . ?
 C3 C2 H2A 116.3 . . ?
 C3 C2 H2B 116.3 . . ?
 C2 C3 S1 126.64(7) . . ?
 C2 C3 C4 88.40(8) . . ?
 C4 C3 S1 124.12(7) . . ?
 C5 C3 S1 127.65(9) . . ?
 C5 C3 C2 88.78(9) . . ?
 C5 C3 C4 89.02(9) . . ?
 C1 C4 H4A 116.3 . . ?
 C1 C4 H4B 116.3 . . ?
 C3 C4 C1 72.46(8) . . ?
 C3 C4 H4A 116.3 . . ?
 C3 C4 H4B 116.3 . . ?
 H4A C4 H4B 113.3 . . ?
 C1 C5 H5A 116.3 . . ?
 C1 C5 H5B 116.3 . . ?
 C3 C5 C1 72.83(9) . . ?
 C3 C5 H5A 116.3 . . ?
 C3 C5 H5B 116.3 . . ?
 H5A C5 H5B 113.3 . . ?
 C7 C6 S1 118.91(7) . . ?
 C7 C6 C11 122.08(8) . . ?
 C11 C6 S1 119.00(7) . . ?
 C6 C7 H7 120.5 . . ?
 C6 C7 C8 118.99(9) . . ?
 C8 C7 H7 120.5 . . ?
 C7 C8 H8 120.9 . . ?
 C9 C8 C7 118.25(9) . . ?
 C9 C8 H8 120.9 . . ?
 C8 C9 N1 118.21(9) . . ?
 C8 C9 C10 123.54(9) . . ?
 C10 C9 N1 118.25(9) . . ?
 C9 C10 H10 121.0 . . ?
 C9 C10 C11 118.02(9) . . ?
 C11 C10 H10 121.0 . . ?
 C6 C11 H11 120.4 . . ?
 C10 C11 C6 119.10(9) . . ?
 C10 C11 H11 120.4 . . ?

loop_
  _geom_torsion_atom_site_label_1
  _geom_torsion_atom_site_label_2
  _geom_torsion_atom_site_label_3
  _geom_torsion_atom_site_label_4
  _geom_torsion
  _geom_torsion_site_symmetry_1
  _geom_torsion_site_symmetry_2
  _geom_torsion_site_symmetry_3
  _geom_torsion_site_symmetry_4
  _geom_torsion_publ_flag
 S1 C3 C4 C1 179.07(10) . . . . ?
 S1 C3 C5 C1 178.45(9) . . . . ?
 S1 C6 C7 C8 179.77(8) . . . . ?
 S1 C6 C11 C10 -179.99(8) . . . . ?
 O1 S1 C3 C2 -172.55(8) . . . . ?
 O1 S1 C3 C4 69.93(11) . . . . ?
 O1 S1 C3 C5 -49.84(10) . . . . ?
 O1 S1 C6 C7 21.20(9) . . . . ?
 O1 S1 C6 C11 -159.22(8) . . . . ?
 O2 S1 C3 C2 57.00(10) . . . . ?
 O2 S1 C3 C4 -60.52(11) . . . . ?
 O2 S1 C3 C5 179.70(9) . . . . ?
 O2 S1 C6 C7 151.24(8) . . . . ?
 O2 S1 C6 C11 -29.18(9) . . . . ?
 O3 N1 C9 C8 -1.75(15) . . . . ?
 O3 N1 C9 C10 177.57(11) . . . . ?
 O4 N1 C9 C8 178.07(11) . . . . ?
 O4 N1 C9 C10 -2.60(15) . . . . ?
 N1 C9 C10 C11 179.81(9) . . . . ?
 C1 C2 C3 S1 -177.50(10) . . . . ?
 C1 C2 C3 C4 -44.76(9) . . . . ?
 C1 C2 C3 C5 44.29(9) . . . . ?
 C2 C1 C4 C3 -44.47(9) . . . . ?
 C2 C1 C5 C3 44.05(7) . . . . ?
 C2 C3 C4 C1 44.45(10) . . . . ?
 C2 C3 C5 C1 -44.03(8) . . . . ?
 C3 S1 C6 C7 -94.45(9) . . . . ?
 C3 S1 C6 C11 85.14(9) . . . . ?
 C4 C1 C2 C3 44.43(9) . . . . ?
 C4 C1 C5 C3 -44.08(8) . . . . ?
 C4 C3 C5 C1 44.39(9) . . . . ?
 C5 C1 C2 C3 -43.79(7) . . . . ?
 C5 C1 C4 C3 43.86(8) . . . . ?
 C5 C3 C4 C1 -44.35(10) . . . . ?
 C6 S1 C3 C2 -57.51(10) . . . . ?
 C6 S1 C3 C4 -175.03(10) . . . . ?
 C6 S1 C3 C5 65.20(10) . . . . ?
 C6 C7 C8 C9 -0.32(15) . . . . ?
 C7 C6 C11 C10 -0.42(15) . . . . ?
 C7 C8 C9 N1 179.98(9) . . . . ?
 C7 C8 C9 C10 0.70(16) . . . . ?
 C8 C9 C10 C11 -0.91(16) . . . . ?
 C9 C10 C11 C6 0.74(15) . . . . ?
 C11 C6 C7 C8 0.20(15) . . . . ?

_shelx_res_file
;
TITL 2020sot0032_r1_100k_a.res in P-1
    2020sot0032_r1_100k.res
    created by SHELXL-2018/3 at 11:35:48 on 19-Nov-2020
REM Old TITL 2020sot0032_R1_100K in P-1
REM SHELXT solution in P-1: R1 0.132, Rweak 0.007, Alpha 0.045
REM <I/s> 0.000 for 0 systematic absences, Orientation as input
REM Formula found by SHELXT: C12 N O3 S
CELL 0.71073 7.3267 7.967 10.7316 68.495 76.351 85.328
ZERR 2 0.0001 0.0002 0.0002 0.002 0.001 0.001
LATT 1
SFAC C H N O S
UNIT 22 22 2 8 2

L.S. 4 0 0
PLAN  5
CONF
FREE C1 C3
BOND
list 4
MORE -1
BOND $H
fmap 2 53
acta
REM <olex2.extras>
REM <HklSrc "%.\\2020sot0032_R1_100K.hkl">
REM </olex2.extras>

WGHT    0.047600    0.205400
FVAR       0.88106
S1    5    0.536861    0.819588    0.807586    11.00000    0.01675    0.01446 =
         0.01472   -0.00726   -0.00328    0.00350
O1    4    0.485443    1.000601    0.731454    11.00000    0.03344    0.01594 =
         0.02157   -0.00715   -0.00703    0.00890
O2    4    0.400119    0.708035    0.922744    11.00000    0.01798    0.02171 =
         0.01741   -0.00879   -0.00038    0.00088
O3    4    0.842543    0.522244    0.293232    11.00000    0.06864    0.04968 =
         0.02092   -0.02062   -0.00543    0.01846
O4    4    0.798617    0.267477    0.461564    11.00000    0.07101    0.02978 =
         0.04203   -0.02581    0.01315   -0.00801
N1    3    0.795480    0.431260    0.415454    11.00000    0.02146    0.03280 =
         0.02468   -0.01987   -0.00287    0.00287
C1    1    0.947355    0.837297    0.931563    11.00000    0.01819    0.05060 =
         0.07132   -0.04817   -0.01605    0.00962
AFIX  13
H1    2    1.058052    0.842570    0.966473    11.00000   -1.20000
AFIX   0
C2    1    0.856816    0.665246    0.936603    11.00000    0.02084    0.03305 =
         0.03247   -0.02063   -0.01205    0.00904
AFIX  23
H2A   2    0.795076    0.584315    1.026823    11.00000   -1.20000
H2B   2    0.929764    0.602841    0.879014    11.00000   -1.20000
AFIX   0
C3    1    0.740082    0.828076    0.865403    11.00000    0.01513    0.02250 =
         0.02638   -0.01685   -0.00355    0.00249
C4    1    0.745599    0.903284    0.978860    11.00000    0.02184    0.05533 =
         0.05986   -0.04964   -0.01627    0.01277
AFIX  23
H4A   2    0.678216    0.834024    1.071068    11.00000   -1.20000
H4B   2    0.729857    1.032555    0.955045    11.00000   -1.20000
AFIX   0
C5    1    0.925228    0.929361    0.780642    11.00000    0.01905    0.03019 =
         0.06151   -0.02266    0.00409   -0.00316
AFIX  23
H5A   2    0.919022    1.060053    0.746142    11.00000   -1.20000
H5B   2    1.001627    0.881450    0.714388    11.00000   -1.20000
AFIX   0
C6    1    0.612812    0.704025    0.691184    11.00000    0.01757    0.01528 =
         0.01364   -0.00670   -0.00310    0.00161
C7    1    0.673030    0.804057    0.552041    11.00000    0.02624    0.01657 =
         0.01589   -0.00526   -0.00114    0.00143
AFIX  43
H7    2    0.673046    0.929466    0.520516    11.00000   -1.20000
AFIX   0
C8    1    0.733294    0.713635    0.460640    11.00000    0.02488    0.02314 =
         0.01382   -0.00670   -0.00142    0.00246
AFIX  43
H8    2    0.773742    0.777025    0.366973    11.00000   -1.20000
AFIX   0
C9    1    0.731438    0.527257    0.512730    11.00000    0.01697    0.02265 =
         0.01775   -0.01265   -0.00290    0.00201
C10   1    0.670913    0.425305    0.651045    11.00000    0.02907    0.01605 =
         0.02000   -0.00908   -0.00109    0.00109
AFIX  43
H10   2    0.670134    0.299929    0.681995    11.00000   -1.20000
AFIX   0
C11   1    0.611402    0.516187    0.742106    11.00000    0.02780    0.01542 =
         0.01450   -0.00549   -0.00150    0.00169
AFIX  43
H11   2    0.571224    0.452335    0.835724    11.00000   -1.20000
AFIX   0
HKLF 4


REM  2020sot0032_r1_100k_a.res in P-1
REM wR2 = 0.0926, GooF = S = 1.051, Restrained GooF = 1.051 for all data
REM R1 = 0.0333 for 3692 Fo > 4sig(Fo) and 0.0380 for all 4129 data
REM 154 parameters refined using 0 restraints

END

WGHT      0.0475      0.2056

REM Highest difference peak  0.473,  deepest hole -0.394,  1-sigma level  0.058
Q1    1   0.6430  0.7547  0.6243  11.00000  0.05    0.47
Q2    1   0.7049  0.4803  0.5779  11.00000  0.05    0.47
Q3    1   0.6336  0.8210  0.8363  11.00000  0.05    0.44
Q4    1   0.9823  0.9166  0.8681  11.00000  0.05    0.44
Q5    1   0.6210  0.6206  0.7060  11.00000  0.05    0.44
;
_shelx_res_checksum                16298
_shelx_hkl_file
;
   0   0  -1    0.01    0.06
   0   0  -1   24.63    0.67
   0   0   1   -0.02    0.06
   0   0  -1   25.79    0.66
   0   0   1    0.02    0.07
   0   0  -1   25.86    0.56
   0   0   1   -0.01    0.04
   0   0  -1    0.01    0.04
   0   0  -1    0.04    0.07
   0   0   1   28.31    0.61
   0   0   1   25.50    0.62
   0   0   1   27.36    0.56
   0   0  -1   -0.01    0.05
   0   0   1   27.62    0.58
   0   0  -1   25.89    0.61
   0   0   1   26.52    0.60
   0   0   1    0.03    0.05
   0   0   1   25.31    0.57
   0   0  -2    0.47    0.43
   0   0  -2    0.45    0.31
   0   0  -2    0.40    0.36
   0   0   2    0.80    0.29
   0   0  -2    0.93    0.32
   0   0   2    0.50    0.31
   0   0   2    0.40    0.29
   0   0   2    0.55    0.30
   0   0   2    0.24    0.45
   0   0  -2    0.53    0.27
   0   0   2    0.38    0.24
   0   0   2    0.85    0.41
   0   0   2    0.78    0.32
   0   0   2    0.65    0.46
   0   0   2    0.45    0.28
   0   0   2    0.29    0.51
   0   0   2    0.52    0.22
   0   0  -2    0.34    0.32
   0   0   2    0.68    0.36
   0   0  -2    0.75    0.34
   0   0   2    0.28    0.32
   0   0  -3  139.04    5.14
   0   0   3  142.97    4.92
   0   0  -3  141.45    4.90
   0   0   3  135.95    4.74
   0   0  -3  139.90    5.02
   0   0   3  142.42    4.95
   0   0  -3  139.72    5.19
   0   0   3  144.15    5.02
   0   0   3  136.17    4.74
   0   0   3  136.31    5.12
   0   0   3  142.80    4.97
   0   0  -3  137.32    4.92
   0   0  -3  136.58    4.70
   0   0   3  127.79    5.13
   0   0   3  140.85    4.99
   0   0  -4  682.37   23.30
   0   0   4  723.93   23.63
   0   0  -4  720.39   23.88
   0   0  -4  733.63   23.46
   0   0   4  709.58   23.75
   0   0   4  720.03   23.61
   0   0   4  702.23   23.25
   0   0   4  736.71   23.54
   0   0  -4  709.77   23.80
   0   0  -4  745.50   23.33
   0   0   4  731.24   23.57
   0   0  -4  705.52   23.18
   0   0   4  728.95   23.53
   0   0  -4  744.41   23.70
   0   0   4  730.94   23.26
   0   0  -5  168.00    6.60
   0   0   5  179.86    6.27
   0   0  -5  175.91    6.68
   0   0  -5  167.19    6.27
   0   0   5  164.89    6.49
   0   0  -5  170.94    5.98
   0   0   5  163.36    6.29
   0   0  -5  167.05    5.80
   0   0  -5  173.26    6.20
   0   0   5  167.90    6.28
   0   0   5  164.25    6.32
   0   0   5  179.30    6.27
   0   0   5  174.98    5.92
   0   0  -5  169.69    6.11
   0   0  -5  171.26    6.41
   0   0  -5  157.43    5.92
   0   0   5  165.60    6.47
   0   0   5  159.19    5.87
   0   0   6   13.07    0.96
   0   0   6   12.13    0.92
   0   0  -6   13.24    0.88
   0   0   6   13.96    1.43
   0   0  -6   10.14    1.18
   0   0   6   14.86    1.29
   0   0   6   11.81    1.28
   0   0  -6   12.80    1.26
   0   0   6   13.79    1.52
   0   0  -6   13.17    1.39
   0   0  -6   12.24    1.10
   0   0   6   14.05    1.29
   0   0  -6   13.12    0.99
   0   0   6   15.06    1.28
   0   0   6   16.22    1.26
   0   0   6   12.28    1.15
   0   0   6   15.47    1.32
   0   0  -6   11.69    0.99
   0   0  -6   11.67    1.11
   0   0  -7    7.42    0.73
   0   0  -7   12.16    1.36
   0   0  -7   13.22    1.10
   0   0   7    8.05    0.82
   0   0  -7   11.78    1.50
   0   0   7    7.35    1.07
   0   0   7    7.69    1.07
   0   0  -7    6.98    0.85
   0   0   7    8.93    1.07
   0   0  -7    9.64    1.23
   0   0  -7   10.86    1.25
   0   0   7    8.43    1.07
   0   0   7    9.81    0.93
   0   0   7    9.67    1.20
   0   0   8  297.09   10.62
   0   0  -8  318.35   11.54
   0   0   8  317.25   10.73
   0   0  -8  300.59   11.93
   0   0   8  312.12   11.30
   0   0  -8  323.29   11.76
   0   0  -8  317.57   11.42
   0   0  -8  319.09   10.94
   0   0   8  319.47   11.52
   0   0  -8  312.47   10.46
   0   0  -8  294.31   10.61
   0   0   8  312.70   11.51
   0   0   8  330.64   11.61
   0   0   8  295.98   11.28
   0   0  -9   15.87    1.82
   0   0  -9   14.83    1.01
   0   0   9   14.40    1.56
   0   0  -9   10.90    1.07
   0   0   9    9.17    1.43
   0   0  -9   19.07    1.84
   0   0   9   12.08    1.09
   0   0  -9   15.59    1.41
   0   0   9   11.78    1.58
   0   0   9   14.01    1.56
   0   0  -9   12.76    1.57
   0   0   9   13.32    1.61
   0   0  -9   12.69    1.91
   0   0 -10   14.64    1.97
   0   0 -10   13.21    1.14
   0   0  10   15.15    1.81
   0   0  10   15.25    1.70
   0   0  10   14.31    1.78
   0   0  10   13.21    1.15
   0   0 -10   14.23    2.15
   0   0  10   16.99    1.94
   0   0 -10   12.30    1.66
   0   0 -10   13.08    1.46
   0   0  10   13.39    1.66
   0   0 -10   13.94    1.79
   0   0 -10   11.97    0.98
   0   0 -11  101.20    5.06
   0   0  11   97.17    4.75
   0   0 -11   93.03    5.17
   0   0 -11   90.51    5.56
   0   0 -11   86.98    3.69
   0   0  11   86.50    4.74
   0   0  11   96.68    4.98
   0   0 -11  102.27    5.03
   0   0 -11   85.40    4.23
   0   0  11   94.82    4.99
   0   0  11   96.19    5.07
   0   0  12   10.87    1.85
   0   0  12    8.25    1.53
   0   0 -12    8.93    1.52
   0   0 -12   10.21    1.85
   0   0 -12    7.19    2.13
   0   0  12   13.38    1.88
   0   0 -12   11.01    2.15
   0   0  12    9.90    1.84
   0   0  12   13.05    2.03
   0   0 -12   10.88    1.84
   0   0  13   18.98    2.37
   0   0 -13   13.07    2.45
   0   0  13   10.34    2.05
   0   0 -13   15.54    1.90
   0   0 -13   16.85    2.83
   0   0 -13   16.45    2.24
   0   0  13   12.92    2.04
   0   0  13   19.52    2.35
   0   0 -13   16.54    2.31
   0   0  13   16.03    2.08
   0   0  14    0.41    1.36
   0   0  14    1.24    1.54
   0   0 -14   -0.64    1.52
   0   0 -14   -1.68    1.60
   0   0 -14    0.30    1.93
   0   0  14   -1.06    1.46
   0  -1  14   18.61    2.23
   0  -1  13   14.10    1.94
   0   1 -13   14.15    2.49
   0   1 -13   11.67    1.94
   0  -1  13   13.98    2.24
   0   1 -13   16.63    2.39
   0  -1  13   10.47    2.12
   0  -1  13   12.38    2.14
   0   1 -13   10.54    2.44
   0   1 -13   10.07    2.10
   0   1 -12    0.26    1.18
   0  -1  12    2.20    1.14
   0  -1  12    1.80    1.36
   0  -1  12    1.63    1.35
   0   1 -12    3.85    1.58
   0   1 -12    4.08    1.97
   0   1 -12    0.89    1.53
   0   1 -12    2.08    1.40
   0  -1  12    2.30    1.32
   0   1 -11   44.64    3.33
   0   1 -11   38.87    2.31
   0   1 -11   36.98    3.55
   0  -1  11   49.73    3.43
   0  -1  11   43.40    2.94
   0   1 -11   38.49    3.32
   0  -1  11   37.22    3.17
   0   1 -11   45.75    2.84
   0   1 -11   43.89    3.23
   0  -1  11   39.03    3.14
   0  -1  10    6.70    1.48
   0   1 -10    5.40    1.52
   0   1 -10    4.31    1.31
   0  -1  10    4.82    1.14
   0   1 -10    2.89    1.53
   0  -1  10    5.14    1.35
   0  -1  10    5.60    1.01
   0  -1  10    7.14    1.50
   0   1 -10    6.52    1.22
   0   1 -10    6.65    1.49
   0  -1   9  120.97    5.70
   0  -1   9  116.95    4.89
   0  -1   9  121.89    5.65
   0   1  -9  114.90    4.61
   0   1  -9  117.83    5.97
   0   1  -9  112.48    5.01
   0   1  -9  119.37    5.49
   0   1  -9  125.16    5.73
   0  -1   9  119.01    5.50
   0   1  -9  121.87    5.77
   0  -1   9  114.08    5.15
   0  -1   8   17.24    1.77
   0  -1   8   17.77    1.47
   0   1  -8   17.39    1.33
   0  -1   8   19.93    1.61
   0   1  -8   19.42    1.93
   0   1  -8   18.35    2.03
   0  -1   8   15.95    1.71
   0   1  -8   15.96    1.45
   0  -1   8   22.30    1.94
   0   1  -8   19.19    1.55
   0   1  -7   92.62    4.11
   0  -1   7   96.36    4.61
   0  -1   7   99.68    4.26
   0   1  -7  100.10    4.81
   0   1  -7  103.74    4.19
   0   1  -7  100.17    3.95
   0  -1   7   99.84    4.06
   0  -1   7  102.17    4.64
   0   1  -7  100.50    4.68
   0  -1   7  100.07    4.53
   0  -1   7   90.49    4.07
   0  -1   6   33.50    2.06
   0   1  -6   37.40    2.24
   0   1  -6   31.77    1.73
   0  -1   6   30.98    1.82
   0  -1   6   32.73    1.99
   0   1  -6   32.94    1.84
   0  -1   6   31.42    2.12
   0   1  -6   27.85    1.83
   0  -1   6   32.60    1.78
   0   1  -6   29.27    2.17
   0  -1   6   33.19    1.89
   0  -1   6   33.32    2.16
   0  -1   6   33.44    2.19
   0   1  -5  845.39   26.98
   0   1  -5  815.44   27.00
   0   1  -5  825.13   26.88
   0  -1   5  825.54   27.02
   0  -1   5  841.82   26.92
   0  -1   5  827.58   27.35
   0  -1   5  837.14   27.37
   0  -1   5  799.99   27.23
   0  -1   5  820.71   27.35
   0   1  -5  829.13   27.35
   0  -1   5  824.89   27.42
   0  -1   5  800.88   27.01
   0  -1   5  855.25   27.17
   0   1  -5  812.00   27.37
   0  -1   5  813.95   27.46
   0   1  -5  821.60   27.47
   0  -1   4    4.78    0.71
   0  -1   4    4.54    0.64
   0  -1   4    3.64    0.88
   0  -1   4    4.63    0.74
   0   1  -4    3.54    0.59
   0  -1   4    4.00    0.65
   0  -1   4    3.93    0.59
   0  -1   4    3.67    0.87
   0  -1   4    3.01    0.79
   0   1  -4    3.97    0.59
   0   1  -4    3.11    0.75
   0   1  -4    4.44    0.69
   0  -1   4    5.87    0.80
   0   1  -4    4.75    0.74
   0  -1   4    4.31    0.68
   0   1  -4    4.11    0.77
   0   1  -4    3.69    0.58
   0   1  -4    4.79    0.74
   0  -1   3   44.57    1.84
   0   1  -3   41.49    1.99
   0  -1   3   43.22    1.97
   0  -1   3   44.21    2.12
   0  -1   3   44.71    1.96
   0  -1   3   46.95    2.07
   0   1  -3   43.05    1.93
   0   1  -3   43.65    2.09
   0   1  -3   40.40    2.05
   0  -1   3   38.81    1.99
   0  -1   3   45.23    1.89
   0   1  -3   43.74    1.91
   0  -1   3   39.15    2.00
   0   1  -3   43.44    2.00
   0   1  -3   40.15    2.17
   0   1  -3   42.00    2.04
   0   1  -3   42.44    1.90
   0  -1   3   40.94    2.15
   0   1  -2  388.80   12.75
   0   1  -2  383.22   12.63
   0  -1   2  377.67   12.68
   0  -1   2  390.60   12.70
   0   1  -2  380.65   12.64
   0  -1   2  381.87   12.81
   0   1  -2  397.05   12.65
   0   1  -2  377.27   12.45
   0   1  -2  393.76   12.60
   0  -1   2  377.45   12.75
   0   1  -2  356.02   12.73
   0  -1   2  382.80   12.70
   0  -1   2  390.53   12.67
   0   1  -2  390.68   12.70
   0  -1   2  385.68   12.59
   0   1  -2  374.49   12.72
   0   1  -1 7328.09  231.98
   0   1  -1 7448.49  231.90
   0   1  -1 7428.42  231.90
   0  -1   1 7142.82  231.91
   0   1  -1 7414.78  231.93
   0   1  -1 7290.89  231.93
   0   1  -1 7496.83  231.98
   0   1  -1 7211.70  231.83
   0  -1   1 7324.69  231.94
   0  -1   1 7389.06  232.01
   0   1  -1 7063.57  231.72
   0  -1   1 7391.93  232.01
   0   1  -1 7484.03  231.95
   0   1  -1 7228.49  232.03
   0   1  -1 7269.77  231.97
   0  -1   1 7581.99  232.00
   0  -1   1 7390.27  232.00
   0  -1   0   80.27    1.21
   0   1   0   73.65    0.81
   0   1   0   -0.02    0.14
   0  -1   0    1.46    0.24
   0   1   0   74.68    0.99
   0   1   0   -0.02    0.11
   0   1   0   77.73    1.13
   0   1   0   72.23    0.98
   0  -1   0   75.67    1.06
   0  -1   0   76.19    1.00
   0   1   0   -0.01    0.11
   0  -1   0   78.83    1.28
   0  -1  -1  227.33    1.97
   0   1   1  226.34    1.64
   0   1   1  247.20    1.87
   0  -1  -1  240.18    2.17
   0  -1  -1  225.67    2.00
   0  -1  -1  233.71    2.20
   0   1   1  247.62    1.61
   0  -1  -1  236.52    2.14
   0  -1  -1  241.64    1.97
   0   1   2 2394.21   77.20
   0   1   2 2515.81   77.04
   0   1   2 2404.49   77.01
   0   1   2 2412.34   77.27
   0  -1  -2 2516.42   77.33
   0   1   2 2417.57   76.95
   0   1   2 2406.67   77.25
   0   1   2 2358.43   76.95
   0  -1  -2 2436.11   77.25
   0  -1  -2 2437.60   77.02
   0  -1  -2 2467.49   77.29
   0   1   2 2433.85   77.13
   0   1   2 2426.15   76.98
   0  -1  -2 2409.66   77.13
   0   1   2 2460.42   77.10
   0   1   2 2394.36   76.89
   0  -1  -3 1554.90   49.70
   0   1   3 1616.67   49.87
   0  -1  -3 1551.88   49.98
   0  -1  -3 1581.09   49.83
   0   1   3 1618.54   49.81
   0   1   3 1549.55   49.81
   0   1   3 1568.31   49.83
   0   1   3 1582.01   49.91
   0   1   3 1529.52   49.73
   0  -1  -3 1538.24   50.17
   0   1   3 1535.81   50.19
   0   1   3 1561.97   49.62
   0   1   3 1555.49   50.06
   0  -1  -3 1580.86   50.21
   0   1   3 1504.49   50.14
   0   1   3 1555.59   49.96
   0  -1  -3 1522.49   49.69
   0  -1  -4  318.50   10.35
   0   1   4  302.47   10.39
   0   1   4  310.43   10.61
   0  -1  -4  307.19   10.16
   0  -1  -4  305.49   10.55
   0  -1  -4  309.06   10.33
   0  -1  -4  297.57   10.73
   0   1   4  299.53   10.80
   0   1   4  304.32   10.31
   0   1   4  314.28   10.45
   0   1   4  297.41   10.38
   0   1   4  323.47   10.44
   0  -1  -4  308.75    9.92
   0   1   4  307.42   10.29
   0  -1  -4  307.55   10.25
   0   1   4  294.47   10.72
   0  -1  -4  309.92   10.83
   0   1   4  309.57   10.07
   0   1   4  297.01   10.48
   0   1   5    2.28    0.93
   0   1   5    2.16    0.73
   0  -1  -5    2.24    0.59
   0  -1  -5    5.34    0.62
   0   1   5    2.54    0.30
   0   1   5    3.29    0.67
   0   1   5    3.48    0.59
   0  -1  -5    3.13    0.71
   0   1   5    2.97    0.84
   0   1   5    3.32    0.64
   0  -1  -5    2.64    0.33
   0  -1  -5    2.62    0.26
   0   1   5    3.64    0.59
   0   1   5    2.66    0.56
   0   1   5    2.27    0.79
   0  -1  -5    3.57    0.53
   0   1   5    3.42    0.45
   0  -1  -5    3.02    0.84
   0   1   5    3.32    0.71
   0  -1  -5    2.39    0.55
   0  -1  -5    3.80    0.87
   0  -1  -6   22.00    1.33
   0  -1  -6   23.92    1.51
   0  -1  -6   22.09    1.66
   0  -1  -6   24.89    1.57
   0   1   6   24.48    1.75
   0  -1  -6   24.42    1.94
   0  -1  -6   23.98    1.93
   0  -1  -6   22.20    1.41
   0   1   6   20.69    1.90
   0   1   6   25.15    1.61
   0   1   6   21.98    1.03
   0   1   6   27.25    1.25
   0   1   6   26.41    1.53
   0   1   6   23.57    1.58
   0  -1  -6   24.22    0.98
   0  -1  -6   25.32    1.59
   0   1   6   23.39    1.44
   0   1   6   24.62    1.57
   0   1   6   21.43    1.46
   0   1   6   18.49    1.77
   0  -1  -6   23.78    1.49
   0  -1  -6   22.44    1.08
   0  -1  -7  238.30    9.32
   0  -1  -7  261.99    9.19
   0  -1  -7  247.73    9.10
   0   1   7  248.31    9.17
   0   1   7  249.23    9.07
   0   1   7  257.65    9.23
   0   1   7  235.80    8.26
   0  -1  -7  252.37    9.02
   0  -1  -7  245.51    8.32
   0  -1  -7  246.93    8.72
   0  -1  -7  261.17    8.90
   0  -1  -7  252.61    8.18
   0   1   7  262.09    9.05
   0   1   7  258.16    8.52
   0  -1  -7  233.67    9.63
   0  -1  -8   15.16    1.23
   0  -1  -8   14.78    0.74
   0  -1  -8   17.03    1.51
   0  -1  -8   12.40    0.84
   0   1   8   12.75    1.31
   0   1   8   12.87    0.79
   0   1   8   12.14    1.39
   0  -1  -8   12.31    1.58
   0   1   8   11.61    1.32
   0   1   8   13.36    1.47
   0   1   8   11.62    0.99
   0  -1  -8   12.16    1.35
   0  -1  -8   15.61    1.87
   0   1   8   12.16    1.41
   0   1   9  299.77   11.13
   0  -1  -9  302.39   11.31
   0   1   9  309.56   11.44
   0  -1  -9  312.62   11.33
   0  -1  -9  289.33   11.99
   0  -1  -9  297.89    9.96
   0   1   9  309.83   10.46
   0   1   9  321.91   11.46
   0  -1  -9  310.07   11.70
   0   1   9  328.55   11.47
   0  -1  -9  302.98   10.76
   0  -1  -9  299.91   10.14
   0   1   9  320.04   11.31
   0   1  10   20.39    1.96
   0  -1 -10   23.99    2.09
   0  -1 -10   26.19    2.14
   0  -1 -10   23.91    2.36
   0   1  10   24.10    2.20
   0   1  10   21.93    1.97
   0   1  10   25.85    2.16
   0  -1 -10   22.68    1.74
   0   1  10   23.72    2.09
   0  -1 -10   20.14    2.42
   0  -1 -10   22.15    1.18
   0  -1 -11    5.55    1.76
   0  -1 -11    3.20    1.14
   0   1  11    4.03    1.30
   0  -1 -11    2.65    1.28
   0   1  11    2.48    1.15
   0  -1 -11    4.89    1.43
   0  -1 -11    3.32    0.52
   0  -1 -11    3.55    1.05
   0   1  11    4.90    1.25
   0   1  11    3.29    1.18
   0   1  11    4.06    1.25
   0  -1 -12   41.13    3.79
   0   1  12   48.58    3.22
   0   1  12   42.01    3.29
   0   1  12   43.70    3.16
   0  -1 -12   42.96    3.15
   0  -1 -12   43.29    3.24
   0  -1 -12   48.57    3.68
   0   1  12   47.11    3.27
   0  -1 -12   43.69    2.71
   0   1  12   37.72    2.99
   0   1  13    0.19    1.24
   0  -1 -13    0.11    1.02
   0  -1 -13    0.18    1.18
   0   1  13   -0.62    1.39
   0   1  13    0.17    1.15
   0   1  13   -0.69    1.11
   0  -1 -13    0.85    1.88
   0  -1 -13   -0.74    1.25
   0   1  13   -0.52    1.24
   0   1  14    0.19    1.29
   0  -1 -14    1.22    1.56
   0  -1 -14   -0.31    2.04
   0   1  14    1.01    1.43
   0  -1 -14    0.39    1.31
   0   1  14   -1.11    1.38
   0   1  14    2.04    1.48
   0   1  14    2.71    1.62
   0   1  15   43.51    3.63
   0  -1 -15   47.58    3.61
   0  -2  13   45.86    3.19
   0  -2  13   49.28    3.99
   0  -2  13   42.72    3.83
   0   2 -13   51.23    4.48
   0   2 -13   47.68    3.38
   0  -2  12  165.98    7.87
   0   2 -12  150.72    8.15
   0   2 -12  151.43    7.04
   0  -2  12  168.02    7.04
   0  -2  12  151.86    7.88
   0   2 -12  173.95    8.29
   0   2 -12  171.09    8.04
   0  -2  12  165.85    8.12
   0   2 -12  170.73    7.81
   0  -2  12  162.03    7.87
   0  -2  11   -0.42    1.31
   0  -2  11    0.13    0.99
   0   2 -11    1.02    1.34
   0   2 -11   -0.92    1.73
   0  -2  11   -0.42    1.31
   0   2 -11    0.40    0.81
   0  -2  11    0.80    1.27
   0   2 -11   -0.42    1.48
   0   2 -11    0.27    1.16
   0   2 -11    1.11    1.31
   0  -2  11   -0.99    1.19
   0   2 -10    5.51    1.56
   0   2 -10    2.94    0.95
   0  -2  10    5.06    1.50
   0   2 -10    2.26    1.53
   0  -2  10    7.15    1.61
   0  -2  10    4.16    1.46
   0  -2  10    4.14    1.08
   0  -2  10    3.25    1.06
   0   2 -10    2.48    1.50
   0   2 -10    4.65    1.25
   0  -2  10    5.43    1.45
   0  -2   9   41.93    2.55
   0  -2   9   45.86    3.14
   0   2  -9   44.90    2.75
   0  -2   9   37.13    2.94
   0  -2   9   45.39    3.24
   0  -2   9   47.98    3.21
   0   2  -9   37.83    3.18
   0  -2   9   44.49    2.72
   0   2  -9   40.62    3.12
   0  -2   8  174.58    7.36
   0  -2   8  160.61    7.05
   0   2  -8  153.41    7.04
   0   2  -8  170.77    6.68
   0  -2   8  151.67    6.57
   0   2  -8  159.69    7.22
   0  -2   8  175.03    6.53
   0  -2   8  170.68    7.18
   0   2  -7  352.03   13.49
   0   2  -7  380.25   13.03
   0  -2   7  372.79   12.80
   0  -2   7  383.85   13.54
   0  -2   7  347.24   13.03
   0  -2   7  377.76   13.68
   0   2  -7  375.08   13.58
   0  -2   7  355.80   13.39
   0   2  -7  368.39   13.45
   0   2  -6    2.32    0.88
   0  -2   6    2.56    0.85
   0  -2   6    3.57    1.03
   0  -2   6    2.29    0.75
   0   2  -6    2.37    0.96
   0  -2   6    1.78    0.84
   0   2  -6    4.12    0.96
   0  -2   6    2.92    0.93
   0   2  -6    3.58    1.02
   0  -2   6    4.21    0.72
   0   2  -6    2.71    0.76
   0  -2   6    4.08    0.98
   0   2  -6    3.07    0.81
   0  -2   5  118.24    5.10
   0   2  -5  131.29    5.09
   0  -2   5  124.41    5.20
   0   2  -5  129.17    5.25
   0  -2   5  129.19    5.18
   0   2  -5  120.09    4.98
   0  -2   5  121.87    4.83
   0   2  -5  131.43    5.34
   0  -2   5  129.19    5.00
   0  -2   5  134.26    5.51
   0   2  -5  135.93    5.34
   0   2  -5  132.13    5.44
   0  -2   5  127.17    5.34
   0  -2   5  138.88    5.04
   0   2  -4    3.06    0.75
   0  -2   4    2.88    0.69
   0  -2   4    2.63    0.71
   0   2  -4    2.76    0.73
   0   2  -4    1.87    0.85
   0  -2   4    1.57    0.68
   0  -2   4    2.57    0.59
   0   2  -4    3.67    0.75
   0  -2   4    2.86    0.73
   0   2  -4    3.47    0.77
   0   2  -4    2.95    0.69
   0   2  -4    2.70    0.67
   0  -2   4    2.58    0.47
   0  -2   4    2.44    0.65
   0   2  -4    3.98    0.70
   0  -2   4    2.67    0.65
   0   2  -4    1.87    0.61
   0   2  -4    2.61    0.62
   0  -2   3  145.81    5.74
   0   2  -3  159.09    5.64
   0  -2   3  156.59    5.41
   0  -2   3  148.07    5.76
   0  -2   3  143.77    5.48
   0  -2   3  158.09    5.87
   0   2  -3  145.99    5.76
   0   2  -3  156.27    5.70
   0   2  -3  157.72    5.79
   0  -2   3  157.49    5.59
   0  -2   3  151.24    5.25
   0   2  -3  142.18    5.78
   0   2  -3  148.02    5.61
   0   2  -3  153.55    5.52
   0   2  -3  155.65    5.66
   0  -2   3  152.28    5.57
   0   2  -3  148.46    5.57
   0  -2   2  296.98   10.10
   0   2  -2  299.26    9.85
   0   2  -2  282.25   10.03
   0  -2   2  295.14    9.66
   0  -2   2  284.10    9.70
   0   2  -2  291.15   10.04
   0  -2   2  285.26    9.49
   0   2  -2  299.42   10.00
   0   2  -2  290.75    9.92
   0   2  -2  296.00    9.88
   0  -2   2  290.30   10.05
   0   2  -2  297.13    9.94
   0  -2   2  293.57    9.79
   0  -2   2  299.16    9.91
   0   2  -2  290.55    9.97
   0  -2   2  285.09   10.08
   0   2  -2  288.16    9.76
   0  -2   1  153.73    5.36
   0   2  -1  149.90    5.16
   0  -2   1  148.59    5.22
   0  -2   1  145.62    5.03
   0   2  -1  143.83    5.12
   0  -2   1  148.80    5.40
   0   2  -1  145.04    5.22
   0   2  -1  139.47    5.30
   0  -2   1  149.08    5.03
   0   2  -1  148.61    5.23
   0   2  -1  146.30    5.24
   0   2  -1  146.99    4.98
   0   2  -1  149.40    5.32
   0   2  -1  144.98    5.24
   0   2   0   81.93    3.14
   0  -2   0   83.59    3.19
   0  -2   0   84.78    3.33
   0   2   0   87.64    3.14
   0  -2   0   83.36    2.98
   0   2   0   88.60    3.24
   0   2   0   88.22    3.15
   0   2   0   86.49    3.02
   0   2   0   89.03    3.00
   0   2   0   91.39    3.33
   0   2   0   87.53    3.24
   0   2   0   86.87    3.13
   0   2   1 1556.21   46.11
   0   2   1 1518.46   46.05
   0   2   1 1516.98   45.90
   0   2   1 1509.04   46.00
   0   2   1 1598.21   46.19
   0   2   1 1456.56   46.20
   0   2   1 1539.10   45.92
   0   2   1 1529.75   45.97
   0  -2  -1 1477.76   45.90
   0   2   1 1521.45   46.20
   0   2   1 1510.24   45.85
   0   2   1 1505.92   45.94
   0   2   1 1508.95   46.07
   0   2   1 1540.84   46.13
   0   2   2 2650.93   85.61
   0   2   2 2686.75   85.57
   0   2   2 2653.67   85.79
   0   2   2 2630.30   85.82
   0   2   2 2678.78   85.39
   0  -2  -2 2688.63   85.40
   0   2   2 2798.74   85.75
   0   2   2 2683.45   85.68
   0   2   2 2816.46   85.64
   0   2   2 2618.08   85.70
   0   2   2 2717.61   85.71
   0   2   2 2735.09   85.82
   0   2   3 1782.52   56.20
   0   2   3 1774.01   56.56
   0   2   3 1785.57   56.51
   0   2   3 1771.29   56.18
   0   2   3 1746.87   56.76
   0   2   3 1766.86   56.42
   0  -2  -3 1746.09   56.25
   0  -2  -3 1733.15   56.14
   0   2   3 1755.57   56.16
   0   2   3 1766.24   56.50
   0   2   3 1789.76   56.74
   0  -2  -3 1815.02   56.20
   0   2   3 1790.86   56.69
   0   2   3 1744.64   56.25
   0   2   3 1779.21   56.42
   0   2   4 1506.52   47.02
   0   2   4 1431.83   46.78
   0   2   4 1512.33   47.40
   0   2   4 1430.17   47.48
   0   2   4 1486.65   46.63
   0   2   4 1443.49   46.90
   0  -2  -4 1446.72   46.83
   0  -2  -4 1458.06   46.95
   0   2   4 1455.38   47.15
   0  -2  -4 1463.57   47.61
   0   2   4 1453.90   47.27
   0   2   4 1464.31   46.97
   0   2   4 1448.81   46.86
   0  -2  -4 1487.12   46.63
   0   2   4 1469.24   47.55
   0  -2  -4 1453.12   47.13
   0   2   4 1499.35   47.11
   0  -2  -4 1469.41   46.75
   0   2   5   15.34    0.94
   0  -2  -5   16.78    0.67
   0   2   5   17.80    1.56
   0   2   5   14.58    1.21
   0   2   5   15.91    1.23
   0  -2  -5   16.93    1.02
   0   2   5   16.43    1.38
   0  -2  -5   16.11    1.15
   0   2   5   15.13    0.87
   0   2   5   14.42    1.42
   0   2   5   16.00    1.08
   0   2   5   15.35    0.73
   0   2   5   16.09    1.07
   0  -2  -5   16.38    0.93
   0   2   5   15.17    1.12
   0   2   5   15.92    1.07
   0  -2  -5   17.20    1.53
   0  -2  -5   14.58    1.42
   0  -2  -6  252.07    9.34
   0   2   6  239.03    9.19
   0   2   6  236.99    9.11
   0   2   6  235.94    8.76
   0   2   6  235.19    8.60
   0  -2  -6  243.44    8.71
   0   2   6  255.20    8.17
   0  -2  -6  239.38    8.33
   0   2   6  250.02    8.51
   0   2   6  241.55    8.69
   0  -2  -6  242.66    8.53
   0  -2  -6  246.11    9.36
   0   2   6  226.93    8.39
   0  -2  -6  243.74    8.45
   0   2   6  249.39    8.90
   0   2   6  250.90    8.99
   0  -2  -6  243.25    7.86
   0   2   6  246.35    8.71
   0   2   7    1.58    0.64
   0  -2  -7    0.88    0.20
   0  -2  -7    0.66    0.57
   0   2   7    0.78    0.68
   0   2   7    0.38    0.37
   0  -2  -7    0.55    0.88
   0  -2  -7    1.31    0.61
   0   2   7    0.56    0.54
   0   2   7    0.71    0.44
   0  -2  -7    1.34    0.67
   0  -2  -7    0.49    0.45
   0  -2  -7    1.28    0.99
   0  -2  -7    0.81    0.53
   0   2   7    1.18    0.58
   0   2   7    0.18    0.75
   0  -2  -8  719.79   23.00
   0   2   8  705.14   22.26
   0  -2  -8  686.81   23.99
   0   2   8  726.68   22.91
   0   2   8  674.39   22.81
   0   2   8  702.47   23.10
   0  -2  -8  688.42   22.63
   0  -2  -8  722.57   24.11
   0  -2  -8  711.88   23.16
   0  -2  -8  643.64   22.56
   0   2   8  679.58   23.13
   0  -2  -8  670.40   21.83
   0  -2  -8  675.23   22.76
   0   2   9   97.33    4.17
   0   2   9   91.88    4.13
   0  -2  -9   91.13    5.02
   0  -2  -9  103.34    4.48
   0   2   9   95.02    4.32
   0  -2  -9   99.62    4.30
   0  -2  -9   90.03    3.88
   0  -2  -9   87.63    3.05
   0   2   9   96.17    3.56
   0   2   9   99.29    4.45
   0  -2 -10   -0.83    0.98
   0  -2 -10    0.78    0.98
   0   2  10   -0.43    0.75
   0   2  10   -0.50    0.83
   0  -2 -10    0.56    0.82
   0  -2 -10    1.67    1.43
   0   2  10    0.33    0.79
   0   2  10    0.14    0.92
   0   2  11  172.50    7.06
   0   2  11  163.26    6.98
   0   2  11  177.69    7.34
   0  -2 -11  175.84    7.38
   0  -2 -11  154.96    8.03
   0  -2 -11  183.59    7.27
   0   2  11  182.51    7.53
   0  -2 -11  162.76    6.58
   0   2  11  165.91    7.37
   0   2  12    6.67    1.35
   0   2  12    6.35    1.33
   0   2  12    5.97    1.44
   0  -2 -12    5.48    1.41
   0  -2 -12    7.27    2.11
   0   2  12    5.05    1.47
   0  -2 -12    6.37    1.50
   0   2  12    7.22    1.49
   0  -2 -13   11.43    2.61
   0   2  13    8.15    1.67
   0  -2 -13    8.07    1.61
   0   2  13    8.43    1.67
   0  -2 -13    8.93    1.86
   0   2  13    8.28    1.59
   0   2  13    6.78    1.78
   0   2  13    8.18    1.58
   0  -2 -14   42.47    3.55
   0   2  14   49.46    3.50
   0   2  14   51.65    3.70
   0  -2 -14   49.99    4.64
   0   2  14   48.06    3.82
   0   2  14   47.68    3.63
   0  -2 -14   51.45    3.59
   0  -2 -15   -0.18    1.30
   0  -2 -15    2.12    1.56
   0   3 -12    0.32    1.32
   0   3 -12    0.72    1.71
   0  -3  12   -0.49    1.58
   0  -3  12   -0.18    1.27
   0  -3  12   -1.23    1.47
   0  -3  12   -0.97    1.82
   0   3 -12   -1.22    1.78
   0   3 -11    4.39    1.46
   0   3 -11    4.65    1.21
   0  -3  11    4.77    1.46
   0  -3  11    1.78    1.50
   0  -3  11    6.13    1.25
   0   3 -11    3.29    1.70
   0  -3  11    4.99    1.66
   0   3 -11    3.37    1.87
   0  -3  11    8.34    1.94
   0  -3  10    8.99    1.48
   0   3 -10   10.45    1.64
   0  -3  10   15.26    2.18
   0  -3  10   11.13    1.98
   0   3 -10   11.83    2.08
   0   3 -10   11.75    1.99
   0  -3  10    9.79    1.88
   0  -3  10    9.26    1.33
   0   3 -10    8.38    1.38
   0   3  -9   15.23    1.96
   0   3  -9    8.75    1.82
   0  -3   9    8.89    1.80
   0   3  -9   10.08    1.80
   0  -3   9   12.45    1.58
   0  -3   9   12.83    1.94
   0  -3   9   13.47    2.00
   0   3  -9   13.84    1.71
   0  -3   9    9.75    1.27
   0   3  -8   52.01    3.41
   0  -3   8   53.53    3.58
   0   3  -8   50.55    3.04
   0   3  -8   58.28    3.55
   0  -3   8   51.14    3.40
   0  -3   8   50.20    2.63
   0  -3   8   49.61    3.42
   0  -3   8   50.66    3.13
   0   3  -8   46.41    3.37
   0   3  -8   50.11    3.23
   0   3  -7   24.99    1.95
   0  -3   7   18.09    1.98
   0   3  -7   20.71    2.10
   0  -3   7   17.48    1.43
   0  -3   7   23.12    2.18
   0   3  -7   17.97    1.89
   0  -3   7   23.07    2.13
   0   3  -7   15.93    1.90
   0   3  -7   26.47    2.16
   0  -3   7   19.62    1.86
   0  -3   6   87.61    3.35
   0   3  -6   79.80    3.93
   0  -3   6   84.83    4.29
   0   3  -6   81.49    4.13
   0  -3   6   80.95    4.16
   0  -3   6   70.03    3.83
   0  -3   6   68.84    3.58
   0   3  -6   78.98    3.93
   0  -3   6   73.10    3.93
   0   3  -6   73.64    3.70
   0   3  -6   80.28    3.97
   0   3  -5   83.51    4.10
   0   3  -5   87.82    4.06
   0  -3   5   92.06    3.52
   0  -3   5   87.63    4.21
   0   3  -5   92.77    4.19
   0   3  -5   87.41    4.30
   0   3  -5   90.48    4.05
   0  -3   5   85.42    4.26
   0  -3   5   97.89    3.80
   0  -3   5   91.89    4.40
   0  -3   5   86.49    3.87
   0  -3   5   90.03    4.22
   0   3  -4   41.24    2.21
   0  -3   4   39.14    2.41
   0   3  -4   41.34    2.45
   0  -3   4   38.54    2.29
   0   3  -4   36.99    2.39
   0  -3   4   42.25    2.14
   0  -3   4   41.72    2.47
   0  -3   4   43.14    2.12
   0   3  -4   38.24    2.26
   0  -3   4   43.68    2.17
   0  -3   4   38.09    1.95
   0   3  -4   42.65    2.32
   0  -3   4   39.90    1.76
   0  -3   4   42.29    2.40
   0  -3   4   35.47    2.39
   0   3  -4   41.04    2.12
   0   3  -3  206.76    7.77
   0   3  -3  210.77    7.71
   0  -3   3  218.33    8.08
   0  -3   3  220.72    7.75
   0   3  -3  222.07    7.76
   0   3  -3  211.76    7.57
   0   3  -3  216.16    7.87
   0   3  -3  209.59    7.93
   0  -3   3  220.92    7.37
   0  -3   3  220.80    7.95
   0  -3   3  221.73    7.55
   0  -3   3  217.13    7.83
   0  -3   3  209.04    7.43
   0  -3   3  212.52    7.11
   0   3  -3  203.72    7.86
   0   3  -3  207.65    7.87
   0  -3   3  210.19    8.01
   0   3  -3  207.76    7.57
   0  -3   3  207.09    7.53
   0  -3   3  208.26    7.84
   0  -3   2   94.04    3.48
   0   3  -2   99.23    3.63
   0  -3   2   97.90    3.96
   0   3  -2   90.40    3.93
   0  -3   2   94.86    3.22
   0   3  -2  100.30    3.93
   0   3  -2   97.85    3.87
   0  -3   2   93.74    3.63
   0  -3   2   94.43    3.61
   0   3  -2   92.57    3.84
   0   3  -2   94.08    3.93
   0  -3   2   96.39    3.86
   0  -3   2   96.24    4.13
   0  -3   2   86.60    3.87
   0   3  -2  100.52    3.96
   0  -3   2  102.39    3.90
   0  -3   2   97.85    4.09
   0   3  -2   94.61    3.80
   0   3  -2   97.94    3.74
   0  -3   1   75.41    3.26
   0  -3   1   80.55    3.51
   0  -3   1   78.43    2.71
   0  -3   1   80.65    2.98
   0   3  -1   81.71    3.32
   0   3  -1   84.45    3.20
   0   3  -1   86.22    3.29
   0   3  -1   82.41    2.93
   0   3  -1   80.24    3.11
   0  -3   1   79.31    3.24
   0   3  -1   80.46    3.41
   0   3  -1   76.29    3.26
   0   3  -1   78.97    3.35
   0   3  -1   79.59    3.29
   0  -3   1   78.94    3.02
   0   3  -1   75.66    3.26
   0  -3   1   83.52    3.30
   0   3   0  560.13   17.92
   0   3   0  559.70   17.60
   0   3   0  532.34   17.77
   0  -3   0  545.55   17.85
   0  -3   0  542.16   17.90
   0  -3   0  552.67   17.54
   0   3   0  559.28   17.55
   0   3   0  535.25   17.93
   0   3   0  538.90   17.75
   0  -3   0  520.33   17.61
   0   3   0  549.87   17.77
   0  -3   0  564.37   18.17
   0  -3   0  522.84   17.35
   0   3   0  537.60   18.02
   0   3   0  544.89   17.78
   0  -3   0  547.93   17.69
   0   3   1   74.73    2.60
   0   3   1   75.55    2.87
   0   3   1   71.86    2.61
   0   3   1   69.05    2.71
   0   3   1   70.29    2.68
   0   3   1   74.11    2.67
   0  -3  -1   74.29    2.70
   0   3   1   67.98    2.99
   0  -3  -1   72.45    2.59
   0   3   1   75.83    2.73
   0  -3  -1   72.63    2.83
   0   3   1   74.78    2.68
   0   3   1   74.51    2.96
   0   3   1   74.97    2.96
   0   3   1   68.61    2.76
   0  -3  -1   70.73    2.70
   0   3   1   71.86    3.03
   0  -3  -1   74.83    2.78
   0  -3  -1   76.27    2.69
   0  -3  -2  131.35    4.77
   0  -3  -2  127.38    4.30
   0  -3  -2  130.53    4.81
   0  -3  -2  128.65    4.70
   0   3   2  128.90    4.70
   0   3   2  125.61    4.62
   0   3   2  132.07    4.53
   0  -3  -2  119.23    4.77
   0  -3  -2  134.53    4.77
   0   3   2  123.95    4.24
   0   3   2  128.23    4.30
   0  -3  -2  130.89    4.21
   0  -3  -2  129.89    4.34
   0   3   2  129.30    4.65
   0   3   2  120.74    4.59
   0   3   2  127.43    4.51
   0   3   2  130.40    4.63
   0  -3  -2  129.96    4.69
   0   3   2  132.13    4.72
   0   3   2  128.81    4.63
   0   3   2  129.22    4.28
   0   3   2  124.89    4.65
   0   3   2  122.97    4.71
   0   3   3  652.76   21.01
   0   3   3  662.98   21.18
   0   3   3  628.08   20.48
   0   3   3  656.95   21.20
   0   3   3  659.68   20.95
   0  -3  -3  659.21   20.56
   0   3   3  663.72   21.15
   0   3   3  651.63   21.01
   0  -3  -3  660.48   21.28
   0  -3  -3  674.07   21.13
   0   3   3  667.59   21.06
   0   3   3  665.28   21.02
   0  -3  -3  708.12   20.99
   0   3   3  632.15   20.87
   0  -3  -3  581.99   20.46
   0   3   3  670.68   20.91
   0  -3  -3  660.34   21.14
   0  -3  -3  667.18   21.28
   0   3   3  651.43   20.87
   0  -3  -3  648.56   21.14
   0   3   3  643.48   20.55
   0  -3  -3  660.59   21.32
   0   3   3  644.25   20.81
   0  -3  -4  152.69    5.00
   0   3   4  143.43    5.54
   0   3   4  136.94    5.23
   0  -3  -4  143.30    5.66
   0   3   4  143.88    5.17
   0   3   4  135.57    4.87
   0   3   4  149.98    5.21
   0  -3  -4  140.24    4.73
   0  -3  -4  137.33    4.89
   0   3   4  142.36    4.90
   0  -3  -4  151.50    5.44
   0   3   4  140.95    5.44
   0   3   4  140.78    4.79
   0   3   4  140.47    5.33
   0   3   4  149.84    4.98
   0   3   4  140.08    5.54
   0  -3  -4  147.28    5.38
   0   3   4  141.37    5.26
   0  -3  -4  145.37    5.14
   0   3   5  575.35   18.72
   0  -3  -5  564.47   18.04
   0   3   5  563.21   18.93
   0   3   5  553.35   19.11
   0   3   5  590.93   19.13
   0   3   5  559.33   18.67
   0  -3  -5  560.72   18.35
   0   3   5  574.66   18.09
   0   3   5  561.46   18.36
   0   3   5  525.26   18.38
   0   3   5  571.59   18.51
   0  -3  -5  586.98   18.95
   0   3   5  550.81   18.09
   0   3   5  570.48   18.62
   0  -3  -5  551.98   18.16
   0   3   5  572.30   18.84
   0   3   5  548.88   18.25
   0  -3  -5  568.43   18.76
   0  -3  -5  572.52   18.57
   0  -3  -6  480.80   15.70
   0   3   6  485.83   16.27
   0   3   6  492.86   16.31
   0   3   6  467.90   15.74
   0   3   6  473.50   16.31
   0   3   6  501.16   15.85
   0   3   6  463.93   16.02
   0  -3  -6  487.42   15.83
   0  -3  -6  474.24   16.35
   0   3   6  495.00   16.55
   0   3   6  486.57   16.58
   0  -3  -6  501.22   16.64
   0  -3  -6  502.26   16.19
   0   3   6  466.75   16.71
   0   3   6  463.97   16.19
   0   3   6  481.32   15.53
   0   3   6  499.57   16.10
   0   3   6  462.67   16.79
   0  -3  -7   79.71    3.08
   0  -3  -7   73.91    3.45
   0   3   7   77.56    3.26
   0   3   7   78.03    3.67
   0  -3  -7   78.88    3.16
   0   3   7   82.27    3.27
   0   3   7   64.77    2.54
   0   3   7   71.35    3.38
   0  -3  -7   79.62    4.16
   0  -3  -7   82.15    2.96
   0   3   7   77.29    3.01
   0   3   7   81.95    2.91
   0  -3  -7   79.37    3.77
   0   3   7   75.29    3.41
   0  -3  -8    5.18    1.36
   0   3   8    6.29    0.65
   0   3   8    6.33    1.09
   0  -3  -8    5.82    0.73
   0   3   8    6.71    0.94
   0  -3  -8    5.72    1.21
   0   3   8    7.16    1.04
   0  -3  -8    5.61    1.01
   0   3   8    7.15    0.80
   0  -3  -8    4.74    0.80
   0  -3  -8    6.49    0.89
   0   3   8    5.49    1.08
   0   3   9   14.96    1.55
   0  -3  -9   13.25    1.13
   0   3   9   16.30    1.38
   0   3   9   17.52    1.51
   0   3   9   16.89    1.76
   0  -3  -9   15.47    1.76
   0  -3  -9   15.84    1.38
   0   3   9   14.92    1.25
   0  -3  -9   14.34    1.26
   0  -3  -9   15.32    2.10
   0   3   9   14.53    0.97
   0  -3  -9   14.05    1.56
   0  -3 -10  256.85    9.15
   0   3  10  266.11    9.96
   0  -3 -10  261.90    9.57
   0   3  10  263.24   10.14
   0  -3 -10  260.63   10.34
   0  -3 -10  267.92   11.01
   0   3  10  245.04    9.63
   0   3  10  253.47    9.51
   0  -3 -10  265.84    9.95
   0   3  10  246.78    9.33
   0  -3 -11   15.32    1.62
   0   3  11   15.01    1.57
   0  -3 -11   12.23    1.77
   0   3  11   16.52    1.72
   0   3  11   18.07    1.59
   0   3  11   14.36    1.75
   0  -3 -11   15.71    2.08
   0  -3 -11   15.03    2.41
   0  -3 -12   32.17    3.36
   0  -3 -12   34.62    2.46
   0   3  12   34.16    2.34
   0  -3 -12   31.83    2.98
   0   3  12   31.73    2.41
   0   3  12   33.25    2.72
   0   3  12   31.05    2.50
   0  -3 -12   35.89    2.81
   0   3  13   41.56    3.23
   0  -3 -13   41.46    4.05
   0   3  13   40.27    2.85
   0  -3 -13   43.62    2.92
   0  -3 -13   40.69    3.18
   0  -3 -13   36.97    3.41
   0   3  13   41.53    3.02
   0   3  13   35.73    3.10
   0  -3 -14    2.49    1.94
   0  -3 -14    2.59    1.27
   0   3  14    3.74    1.33
   0  -3 -14    2.66    1.53
   0   3  14    2.86    1.40
   0   3  14    3.38    1.47
   0   3  14    3.35    1.33
   0  -3 -14    5.13    1.96
   0   3  15    5.12    1.59
   0  -3 -15   12.09    1.78
   0  -3 -15    9.27    2.10
   0   4 -12   23.25    2.63
   0  -4  11    2.21    1.23
   0  -4  11    1.76    1.59
   0   4 -11    1.54    1.47
   0   4 -11    0.28    1.03
   0  -4  11    2.91    1.68
   0  -4  11    2.64    1.45
   0   4 -11    0.68    1.79
   0  -4  11    0.50    1.65
   0   4 -11    3.25    1.68
   0   4 -10    0.40    1.53
   0   4 -10   -0.21    1.49
   0  -4  10    0.45    1.36
   0  -4  10    0.63    1.20
   0   4 -10   -2.62    1.56
   0   4 -10    0.16    1.17
   0  -4  10   -0.70    1.50
   0  -4  10   -0.71    1.45
   0  -4  10   -0.34    1.19
   0  -4  10    1.85    1.54
   0   4 -10   -0.28    1.00
   0  -4   9    0.22    1.34
   0  -4   9   -0.19    1.12
   0  -4   9   -0.60    1.37
   0   4  -9   -0.15    1.14
   0  -4   9    1.28    1.43
   0  -4   9    0.14    1.02
   0  -4   9    0.83    1.11
   0   4  -9    0.18    1.34
   0   4  -9    0.56    1.33
   0  -4   9    0.97    0.69
   0   4  -9    0.18    1.31
   0   4  -9    2.22    1.40
   0   4  -9    0.67    0.92
   0  -4   8    4.55    1.45
   0  -4   8    4.82    1.43
   0   4  -8    1.46    1.20
   0   4  -8    4.77    1.26
   0  -4   8    2.75    1.22
   0  -4   8    1.79    0.68
   0   4  -8    6.07    1.53
   0  -4   8    2.69    0.99
   0  -4   8    2.15    1.30
   0  -4   8    2.58    1.26
   0   4  -8    3.18    1.38
   0   4  -8    4.46    1.46
   0  -4   7    2.14    0.66
   0   4  -7    1.85    1.16
   0  -4   7    4.64    1.32
   0   4  -7    1.43    1.04
   0  -4   7    2.93    1.22
   0  -4   7    2.78    1.14
   0   4  -7    1.51    1.08
   0  -4   7    3.19    1.35
   0  -4   7    2.50    0.90
   0   4  -7    1.32    1.18
   0   4  -7    2.96    1.13
   0  -4   7    5.30    1.45
   0  -4   6   36.10    2.73
   0  -4   6   34.69    2.65
   0  -4   6   39.17    1.86
   0  -4   6   36.52    2.79
   0   4  -6   38.10    2.61
   0   4  -6   41.56    2.58
   0   4  -6   34.48    2.49
   0   4  -6   39.18    2.63
   0  -4   6   34.56    2.27
   0  -4   6   37.07    2.35
   0   4  -6   33.28    2.62
   0  -4   6   39.48    2.90
   0  -4   6   39.54    2.68
   0  -4   5  162.63    6.49
   0   4  -5  151.56    6.33
   0  -4   5  144.90    6.56
   0  -4   5  150.34    6.47
   0  -4   5  153.61    5.39
   0  -4   5  146.63    5.81
   0   4  -5  145.90    6.09
   0   4  -5  159.38    6.63
   0   4  -5  160.32    6.37
   0  -4   5  152.24    5.70
   0  -4   5  147.73    5.97
   0  -4   5  152.84    6.70
   0   4  -4 1404.80   45.79
   0   4  -4 1369.72   45.69
   0  -4   4 1458.76   45.65
   0   4  -4 1378.29   45.21
   0   4  -4 1430.20   45.49
   0  -4   4 1366.67   44.90
   0  -4   4 1383.21   44.47
   0  -4   4 1360.91   45.92
   0  -4   4 1401.40   45.15
   0  -4   4 1369.64   45.93
   0  -4   4 1304.16   45.60
   0  -4   4 1471.73   45.11
   0   4  -3    1.01    0.74
   0  -4   3    0.57    0.67
   0   4  -3    1.04    0.66
   0  -4   3    0.49    0.67
   0   4  -3    0.74    0.61
   0  -4   3    0.70    0.62
   0  -4   3   -0.09    0.83
   0  -4   3    0.55    0.51
   0  -4   3    0.78    0.25
   0   4  -3    0.87    0.55
   0  -4   3    0.12    0.76
   0  -4   3    0.79    0.56
   0   4  -3   -0.10    0.65
   0  -4   3    0.17    0.49
   0  -4   2  100.29    4.24
   0  -4   2   97.66    3.48
   0   4  -2   96.30    4.26
   0   4  -2  102.85    4.34
   0  -4   2  104.14    3.94
   0  -4   2  105.31    3.62
   0   4  -2   98.55    4.16
   0  -4   2  103.48    3.86
   0  -4   2  103.61    4.19
   0   4  -2  102.78    4.23
   0   4  -2  101.18    3.86
   0  -4   2  104.04    4.62
   0  -4   2   99.24    4.40
   0   4  -2  102.19    4.31
   0   4  -2  106.64    4.15
   0  -4   2   90.69    4.23
   0   4  -2  104.23    4.05
   0   4  -1  614.36   15.85
   0  -4   1  636.82   15.73
   0  -4   1  609.04   15.41
   0  -4   1  632.32   16.07
   0  -4   1  615.03   15.87
   0  -4   1  623.39   15.28
   0   4  -1  645.51   15.83
   0   4  -1  628.40   16.03
   0   4  -1  633.50   15.19
   0  -4   1  552.45   14.74
   0   4  -1  623.61   15.87
   0  -4   1  624.60   16.45
   0   4  -1  618.05   16.11
   0   4  -1  616.83   15.61
   0   4  -1  630.51   15.57
   0   4  -1  617.42   15.87
   0   4   0  445.95   14.55
   0   4   0  434.70   14.95
   0   4   0  437.35   14.14
   0   4   0  450.56   14.90
   0  -4   0  429.57   14.68
   0   4   0  434.06   14.68
   0  -4   0  425.42   14.38
   0  -4   0  438.70   14.42
   0   4   0  436.65   14.25
   0   4   0  431.00   14.57
   0  -4   0  453.04   15.11
   0  -4   0  423.11   13.96
   0   4   0  449.94   14.81
   0  -4   0  442.66   14.26
   0   4   0  426.27   14.53
   0   4   0  431.90   14.54
   0   4   0  419.18   14.55
   0   4   0  451.50   14.36
   0   4   1  315.72   10.31
   0   4   1  321.11   10.64
   0   4   1  315.16   10.29
   0   4   1  307.92   10.76
   0   4   1  328.55   10.54
   0  -4  -1  300.22   10.68
   0   4   1  307.57   10.55
   0   4   1  309.76   10.59
   0   4   1  328.01   10.53
   0  -4  -1  325.64   10.46
   0  -4  -1  332.28   10.53
   0   4   1  316.90   10.80
   0   4   1  309.85   11.04
   0   4   1  322.16   10.96
   0  -4  -1  325.77   11.14
   0  -4  -1  313.28   10.44
   0  -4  -1  325.67   10.74
   0   4   1  312.94   11.02
   0   4   1  310.84   10.89
   0   4   1  298.23   10.58
   0   4   2    0.26    0.28
   0   4   2    0.03    0.31
   0   4   2    0.06    0.43
   0   4   2    0.22    0.29
   0   4   2    0.35    0.44
   0  -4  -2    0.29    0.36
   0  -4  -2    0.24    0.20
   0   4   2    0.52    0.57
   0  -4  -2    0.07    0.30
   0   4   2    0.15    0.38
   0  -4  -2    0.26    0.30
   0  -4  -2    0.93    0.53
   0  -4  -2    0.56    0.45
   0   4   2   -0.19    0.50
   0   4   2    0.06    0.47
   0  -4  -2   -0.07    0.53
   0   4   2   -0.08    0.26
   0   4   2    0.35    0.51
   0   4   2    0.14    0.48
   0   4   2    0.23    0.33
   0   4   2    0.08    0.36
   0  -4  -2    0.23    0.49
   0  -4  -3    2.83    0.68
   0  -4  -3    2.13    0.56
   0   4   3    4.49    0.75
   0  -4  -3    2.55    0.32
   0   4   3    2.11    0.56
   0  -4  -3    2.75    0.69
   0   4   3    2.52    0.48
   0   4   3    1.98    0.55
   0   4   3    2.35    0.60
   0  -4  -3    1.76    0.68
   0   4   3    2.03    0.28
   0  -4  -3    2.83    0.73
   0  -4  -3    3.01    0.25
   0  -4  -3    2.48    0.65
   0   4   3    3.24    0.66
   0   4   3    2.43    0.59
   0   4   3    2.34    0.51
   0   4   3    2.81    0.64
   0  -4  -3    2.45    0.72
   0   4   3    2.12    0.47
   0   4   3    4.98    0.66
   0   4   3    2.59    0.28
   0  -4  -3    2.92    0.32
   0   4   3    2.82    0.53
   0   4   3    2.32    0.27
   0  -4  -4  399.26   11.64
   0   4   4  398.25   11.44
   0   4   4  390.69   11.33
   0  -4  -4  393.33   11.82
   0   4   4  395.37   11.43
   0  -4  -4  411.91   11.35
   0   4   4  414.18   11.24
   0   4   4  381.99   11.36
   0  -4  -4  408.23   11.62
   0   4   4  400.77   11.62
   0   4   4  397.51   11.23
   0   4   4  390.58   10.55
   0  -4  -4  417.54   11.94
   0  -4  -4  406.35   11.63
   0   4   4  403.88   11.13
   0  -4  -4  411.15   11.90
   0  -4  -4  412.13   10.71
   0   4   4  416.00   11.43
   0   4   4  400.74   11.67
   0   4   4  402.41   11.59
   0   4   4  390.74   10.69
   0   4   4  401.03   11.26
   0  -4  -5  551.53   17.47
   0   4   5  533.34   18.34
   0  -4  -5  550.74   18.47
   0   4   5  549.29   17.87
   0  -4  -5  534.17   18.40
   0   4   5  561.18   18.27
   0   4   5  546.85   18.55
   0  -4  -5  540.88   17.71
   0  -4  -5  553.25   18.79
   0   4   5  535.27   17.53
   0   4   5  537.35   17.91
   0   4   5  554.61   18.24
   0   4   5  562.59   18.63
   0   4   5  530.33   17.68
   0  -4  -5  561.78   17.93
   0  -4  -5  583.22   18.92
   0   4   5  548.03   18.12
   0   4   5  544.34   18.46
   0   4   5  538.82   18.11
   0   4   5  536.12   17.79
   0  -4  -5  571.30   18.83
   0   4   6   32.69    1.95
   0   4   6   32.78    2.31
   0  -4  -6   34.76    2.46
   0   4   6   36.23    1.85
   0  -4  -6   34.45    2.43
   0  -4  -6   35.96    1.90
   0   4   6   32.18    1.74
   0  -4  -6   37.14    2.20
   0  -4  -6   37.15    2.12
   0   4   6   35.74    1.92
   0   4   6   38.18    1.52
   0   4   6   35.74    1.99
   0   4   6   37.50    2.23
   0   4   6   34.03    1.50
   0   4   6   32.39    2.07
   0   4   6   32.42    1.60
   0   4   6   34.98    2.29
   0  -4  -6   32.76    1.42
   0   4   7  169.37    6.31
   0   4   7  157.98    5.36
   0   4   7  167.07    6.58
   0   4   7  170.29    5.90
   0  -4  -7  176.10    6.54
   0  -4  -7  174.83    7.18
   0  -4  -7  160.25    5.68
   0   4   7  164.06    5.53
   0  -4  -7  173.54    6.73
   0   4   7  161.06    5.95
   0  -4  -7  164.02    5.77
   0  -4  -7  165.65    5.49
   0   4   7  164.24    6.34
   0   4   7  158.70    6.12
   0   4   7  172.86    6.13
   0  -4  -7  162.29    5.48
   0   4   8   17.01    0.79
   0  -4  -8   18.81    1.16
   0  -4  -8   18.78    1.22
   0   4   8   18.92    1.14
   0   4   8   18.86    1.56
   0  -4  -8   20.53    1.84
   0   4   8   18.02    1.42
   0   4   8   20.21    1.77
   0  -4  -8   19.26    1.02
   0   4   8   16.72    1.30
   0   4   8   17.81    1.03
   0   4   8   19.18    1.55
   0  -4  -8   18.44    1.66
   0   4   8   21.61    1.59
   0   4   9   84.68    3.77
   0   4   9   79.41    3.33
   0  -4  -9   85.13    3.47
   0   4   9   81.46    3.99
   0  -4  -9   87.84    3.61
   0  -4  -9   92.08    4.23
   0  -4  -9   88.05    4.49
   0  -4  -9   81.73    3.26
   0   4   9   88.27    3.24
   0   4   9   82.79    4.23
   0   4  10   13.63    1.63
   0  -4 -10   12.25    1.79
   0  -4 -10   16.68    1.76
   0   4  10   12.16    1.11
   0   4  10   14.91    1.69
   0  -4 -10   11.67    1.15
   0  -4 -10   14.84    1.29
   0  -4 -10   12.66    1.03
   0   4  10   15.04    1.46
   0   4  11  115.57    4.95
   0   4  11  109.38    4.58
   0   4  11  116.42    5.39
   0  -4 -11  120.72    5.50
   0   4  11  111.64    5.03
   0   4  11  114.91    5.59
   0  -4 -11  117.81    4.88
   0  -4 -11  116.65    5.86
   0  -4 -11  107.46    4.41
   0  -4 -12   61.91    3.14
   0   4  12   55.97    3.67
   0  -4 -12   60.51    4.05
   0   4  12   50.80    3.16
   0  -4 -12   51.02    3.53
   0   4  12   54.86    3.12
   0   4  12   53.58    3.47
   0  -4 -13   20.56    3.06
   0   4  13   15.15    1.78
   0  -4 -13   16.50    2.46
   0   4  13   15.32    2.11
   0  -4 -13   19.15    1.85
   0  -4 -13   15.25    2.16
   0   4  13   17.55    1.93
   0  -4 -14  136.12    6.75
   0  -4 -14  146.86    7.41
   0   4  14  128.28    6.23
   0   4  14  144.51    6.88
   0  -4 -14  134.93    6.01
   0  -4 -14  125.21    7.73
   0   4  15   27.63    2.65
   0  -4 -15   27.16    3.25
   0  -4 -15   23.69    2.82
   0   5 -11    4.35    1.43
   0  -5  11    4.41    1.48
   0  -5  10    2.82    1.65
   0   5 -10    2.34    1.27
   0  -5  10    2.60    1.75
   0   5 -10    4.83    1.77
   0  -5  10    1.10    1.16
   0  -5  10    4.70    1.74
   0   5 -10    1.62    1.71
   0  -5  10    4.31    1.83
   0   5 -10    2.52    1.58
   0   5 -10    1.30    1.63
   0  -5   9   11.77    2.14
   0   5  -9   14.51    2.22
   0  -5   9   11.37    1.96
   0   5  -9   13.21    1.95
   0  -5   9   15.34    2.39
   0  -5   9   11.29    2.16
   0   5  -9   11.11    2.15
   0   5  -9   12.28    2.01
   0  -5   9   10.16    1.88
   0   5  -9   13.09    1.91
   0  -5   9   13.76    1.81
   0   5  -8    5.54    1.49
   0   5  -8    4.99    1.57
   0   5  -8    2.96    1.29
   0   5  -8    5.03    1.59
   0  -5   8    5.82    1.61
   0  -5   8    3.68    1.18
   0   5  -8    3.49    1.39
   0  -5   8    3.03    1.46
   0   5  -8    3.21    1.42
   0  -5   8    6.39    1.59
   0  -5   8    4.44    1.67
   0  -5   8    6.68    1.79
   0  -5   7   27.35    2.51
   0   5  -7   20.67    2.16
   0  -5   7   20.92    2.56
   0   5  -7   26.91    2.59
   0  -5   7   29.42    2.68
   0   5  -7   24.06    2.26
   0   5  -7   34.18    2.69
   0  -5   7   25.59    2.14
   0   5  -7   29.50    2.47
   0   5  -7   28.42    2.60
   0  -5   7   27.06    1.47
   0  -5   7   21.95    2.43
   0   5  -6   -0.24    0.93
   0  -5   6    0.16    1.03
   0  -5   6   -0.30    0.94
   0  -5   6    0.19    1.21
   0   5  -6   -0.14    1.03
   0   5  -6   -0.28    1.02
   0   5  -6    1.33    1.09
   0  -5   6    0.21    0.79
   0   5  -6    0.50    1.12
   0  -5   6    0.77    0.45
   0  -5   6    0.87    1.14
   0  -5   6   -0.30    0.73
   0   5  -5  361.53   13.25
   0  -5   5  347.25   12.02
   0   5  -5  353.53   12.57
   0  -5   5  339.74   11.50
   0  -5   5  363.72   13.55
   0   5  -5  367.04   13.03
   0  -5   5  352.73   12.50
   0  -5   5  378.07   13.12
   0  -5   5  370.18   13.53
   0  -5   5  331.91   13.09
   0   5  -5  369.73   12.99
   0  -5   4   29.96    1.63
   0  -5   4   32.07    1.46
   0   5  -4   33.09    2.44
   0  -5   4   27.59    2.25
   0  -5   4   30.61    2.50
   0  -5   4   31.89    2.50
   0  -5   4   34.80    2.01
   0   5  -4   34.89    2.27
   0   5  -4   31.18    1.98
   0   5  -4   29.82    2.32
   0  -5   4   33.14    2.29
   0  -5   3   47.54    1.97
   0  -5   3   47.55    2.42
   0  -5   3   53.83    3.07
   0   5  -3   46.14    2.76
   0   5  -3   47.17    2.80
   0   5  -3   47.42    2.38
   0  -5   3   48.38    1.85
   0   5  -3   48.28    2.84
   0  -5   3   44.71    2.80
   0  -5   3   50.29    2.36
   0  -5   3   54.99    2.80
   0   5  -3   45.61    2.60
   0  -5   3   48.23    3.11
   0   5  -2  362.48   12.80
   0  -5   2  367.87   12.55
   0  -5   2  365.91   12.05
   0  -5   2  353.56   12.87
   0   5  -2  365.30   12.46
   0  -5   2  361.69   12.49
   0   5  -2  343.48   12.64
   0   5  -2  362.80   12.52
   0   5  -2  352.64   12.29
   0   5  -2  347.99   12.01
   0  -5   2  346.43   12.17
   0  -5   2  354.99   13.18
   0   5  -1   48.29    2.37
   0   5  -1   52.56    2.58
   0  -5   1   49.77    2.98
   0  -5   1   50.63    2.44
   0  -5   1   43.36    2.58
   0   5  -1   48.08    2.04
   0  -5   1   46.05    2.80
   0  -5   1   50.66    2.14
   0   5  -1   48.98    2.67
   0  -5   1   47.43    2.37
   0   5  -1   47.22    2.48
   0   5  -1   45.54    2.51
   0   5  -1   48.52    2.37
   0  -5   1   47.45    2.25
   0   5   0    1.83    0.50
   0   5   0    0.51    0.54
   0  -5   0    0.94    0.45
   0   5   0    0.61    0.57
   0   5   0    0.93    0.54
   0  -5   0    0.52    0.51
   0  -5   0    0.93    0.51
   0   5   0    1.15    0.57
   0   5   0    0.94    0.38
   0  -5   0    1.28    0.75
   0  -5   0    0.46    0.70
   0  -5   0    1.92    0.64
   0   5   0    1.95    0.54
   0   5   0    1.31    0.38
   0   5   0    2.14    0.69
   0   5   0    0.58    0.86
   0   5   0    0.53    0.66
   0  -5   0    0.92    0.40
   0  -5  -1  119.51    5.02
   0   5   1  113.06    4.33
   0  -5  -1  121.46    4.73
   0   5   1  107.79    3.97
   0   5   1  122.59    4.75
   0   5   1  112.60    4.47
   0   5   1  118.27    4.92
   0   5   1  122.80    3.96
   0   5   1  115.72    3.91
   0   5   1  121.14    4.47
   0   5   1  125.31    4.36
   0  -5  -1  122.63    4.12
   0  -5  -1  115.12    4.21
   0  -5  -1  113.32    4.50
   0   5   1  116.74    4.87
   0  -5  -1  116.24    4.59
   0   5   1  117.13    4.26
   0   5   1  120.00    4.83
   0   5   1  108.68    4.38
   0   5   1  116.35    4.57
   0   5   1  110.68    4.56
   0  -5  -1  123.00    4.29
   0  -5  -2    2.78    0.52
   0  -5  -2    3.85    0.73
   0   5   2    3.60    0.46
   0  -5  -2    3.26    0.57
   0   5   2    3.71    0.49
   0   5   2    3.85    0.88
   0   5   2    3.74    0.74
   0   5   2    5.14    0.80
   0   5   2    4.18    0.51
   0   5   2    3.22    0.80
   0   5   2    3.14    0.65
   0   5   2    3.48    0.68
   0   5   2    3.32    0.56
   0   5   2    3.67    0.74
   0   5   2    3.12    0.51
   0  -5  -2    4.30    0.91
   0   5   2    3.07    0.49
   0  -5  -2    3.19    0.38
   0   5   2    4.28    0.57
   0  -5  -2    3.39    0.56
   0  -5  -2    2.54    0.77
   0  -5  -3  196.86    7.17
   0  -5  -3  188.13    6.02
   0   5   3  192.04    6.68
   0  -5  -3  186.28    6.80
   0   5   3  180.81    6.09
   0   5   3  177.61    6.88
   0   5   3  185.02    6.20
   0   5   3  185.25    6.89
   0   5   3  185.83    6.83
   0   5   3  181.19    6.71
   0   5   3  182.67    6.83
   0   5   3  184.99    6.26
   0  -5  -3  185.35    6.95
   0   5   3  175.27    6.76
   0   5   3  180.03    6.51
   0   5   3  179.56    6.69
   0   5   3  180.88    6.52
   0   5   3  183.31    6.59
   0  -5  -3  186.75    7.05
   0  -5  -3  190.89    6.35
   0   5   4   13.25    1.08
   0  -5  -4   13.90    1.21
   0   5   4   15.02    1.25
   0  -5  -4   14.82    1.34
   0   5   4   14.98    1.25
   0   5   4   11.75    1.10
   0  -5  -4   13.46    1.21
   0  -5  -4   16.74    1.39
   0   5   4   13.26    1.19
   0  -5  -4   12.79    1.31
   0   5   4   12.51    1.11
   0   5   4   17.23    1.11
   0  -5  -4   13.63    1.34
   0   5   4   15.57    1.11
   0   5   4   15.03    0.64
   0  -5  -4   15.99    1.42
   0   5   4   15.36    1.09
   0  -5  -4   11.74    0.57
   0   5   4   14.29    0.63
   0   5   4   14.88    1.25
   0  -5  -4   14.66    0.66
   0   5   4   15.33    1.23
   0   5   4   16.06    1.14
   0   5   4   13.97    0.63
   0   5   5  115.14    4.86
   0   5   5  112.80    4.00
   0  -5  -5  117.64    4.92
   0  -5  -5  119.39    4.65
   0   5   5  117.97    4.55
   0   5   5  116.74    4.72
   0   5   5  118.06    4.46
   0   5   5  112.93    4.51
   0  -5  -5  117.16    5.13
   0  -5  -5  118.80    4.98
   0  -5  -5  121.61    4.96
   0   5   5  118.29    4.85
   0   5   5  123.23    4.73
   0   5   5  124.09    4.71
   0   5   5  121.46    4.92
   0  -5  -5  113.22    5.07
   0   5   5  119.87    4.59
   0   5   5  118.79    4.66
   0  -5  -5  121.72    5.21
   0   5   5  119.59    4.75
   0   5   6  121.19    4.69
   0   5   6  113.85    5.08
   0   5   6  114.18    4.77
   0   5   6  116.95    4.29
   0  -5  -6  117.55    5.37
   0   5   6  114.85    4.32
   0   5   6  117.47    4.64
   0   5   6  112.74    4.12
   0   5   6  114.59    4.46
   0   5   6  116.78    4.40
   0  -5  -6  123.02    5.09
   0  -5  -6  124.13    5.41
   0   5   6  119.39    4.93
   0   5   6  111.70    5.03
   0   5   6  119.68    4.77
   0   5   6  120.40    5.01
   0  -5  -6  129.35    5.48
   0   5   6  120.79    4.80
   0  -5  -6  112.54    4.95
   0  -5  -7   72.29    3.97
   0  -5  -7   70.58    2.49
   0  -5  -7   70.93    3.53
   0   5   7   67.21    2.80
   0   5   7   76.33    3.32
   0  -5  -7   70.74    3.61
   0   5   7   66.55    2.91
   0   5   7   76.68    3.59
   0  -5  -7   72.38    3.99
   0   5   7   70.64    2.74
   0  -5  -7   70.92    2.54
   0   5   7   69.65    2.97
   0   5   7   70.90    3.35
   0   5   7   71.32    3.16
   0   5   7   65.80    3.07
   0   5   7   71.67    2.76
   0   5   8    0.47    0.81
   0  -5  -8    1.62    0.41
   0  -5  -8    1.54    0.99
   0   5   8    1.11    0.38
   0  -5  -8    1.56    0.40
   0   5   8    0.92    0.59
   0  -5  -8    2.24    1.20
   0   5   8    1.61    0.53
   0   5   8    0.93    0.74
   0   5   8    1.09    0.31
   0  -5  -8    1.19    1.07
   0   5   8    1.75    0.71
   0  -5  -8    1.22    0.90
   0   5   8    1.40    0.69
   0  -5  -9   47.61    3.43
   0  -5  -9   53.19    3.61
   0  -5  -9   43.61    1.64
   0  -5  -9   51.13    2.93
   0   5   9   43.41    1.68
   0   5   9   50.57    2.98
   0   5   9   58.84    2.89
   0  -5  -9   43.36    1.65
   0   5   9   45.81    2.52
   0  -5  -9   53.04    3.16
   0  -5  -9   49.43    2.11
   0   5   9   50.57    2.38
   0  -5  -9   50.18    2.04
   0   5  10    8.75    1.29
   0  -5 -10    7.98    1.97
   0   5  10    9.19    1.49
   0  -5 -10    6.29    1.54
   0  -5 -10    8.02    0.65
   0  -5 -10    7.14    0.61
   0  -5 -10    8.55    0.93
   0  -5 -10   11.58    1.61
   0  -5 -10    8.28    0.86
   0   5  10    6.90    0.99
   0  -5 -11   52.03    3.53
   0   5  11   45.97    2.95
   0  -5 -11   43.06    1.98
   0  -5 -11   48.55    2.40
   0  -5 -11   44.49    3.07
   0   5  11   45.39    2.61
   0   5  11   46.63    3.22
   0  -5 -11   47.50    3.89
   0  -5 -12    8.53    2.23
   0   5  12   12.29    1.72
   0   5  12    7.47    1.55
   0  -5 -12    8.93    0.88
   0   5  12   10.48    1.36
   0  -5 -12   11.01    1.88
   0   5  12    7.33    1.23
   0  -5 -12   10.16    2.00
   0  -5 -12    9.65    1.20
   0   5  13  454.13   16.30
   0  -5 -13  466.00   17.15
   0   5  13  478.21   17.41
   0   5  13  453.76   17.05
   0   5  13  440.40   16.36
   0  -5 -13  480.19   17.81
   0  -5 -13  479.24   16.08
   0   5  14    4.31    1.54
   0   5  14    4.29    1.49
   0   5  14    3.82    1.23
   0  -5 -14    4.50    1.85
   0  -5 -14    3.69    1.65
   0  -5 -15    5.10    1.77
   0   5  15    0.21    1.38
   0  -5 -15    4.57    2.08
   0  -5 -16   18.12    2.64
   0   6 -10    6.22    1.59
   0   6  -9   17.12    2.35
   0  -6   9   16.60    2.39
   0  -6   9   16.91    2.34
   0  -6   9   15.49    1.95
   0   6  -9   16.71    2.17
   0   6  -9   16.74    2.45
   0  -6   9   14.33    2.41
   0   6  -8   26.40    2.69
   0   6  -8   27.69    2.93
   0  -6   8   19.51    2.64
   0  -6   8   25.17    2.99
   0   6  -8   27.82    2.74
   0   6  -8   28.25    2.84
   0  -6   8   25.16    2.82
   0   6  -8   26.76    2.57
   0  -6   8   24.56    2.67
   0  -6   8   25.97    2.32
   0   6  -7   17.89    2.18
   0   6  -7   19.02    2.35
   0  -6   7   25.44    2.43
   0   6  -7   23.23    2.48
   0   6  -7   19.45    2.26
   0   6  -7   22.26    2.37
   0  -6   7   18.87    2.40
   0  -6   7   18.32    2.43
   0  -6   7   19.01    1.91
   0  -6   7   18.04    2.50
   0   6  -6    2.86    1.28
   0  -6   6    3.28    1.37
   0  -6   6    3.21    1.05
   0  -6   6    4.83    1.58
   0  -6   6    5.19    1.69
   0   6  -6    4.93    1.37
   0  -6   6    4.73    1.53
   0   6  -6    3.97    1.36
   0   6  -6    1.26    1.22
   0  -6   6    3.81    1.26
   0   6  -6    2.24    1.24
   0   6  -5    1.80    1.12
   0  -6   5    1.99    0.86
   0   6  -5    0.45    1.14
   0  -6   5    3.74    1.36
   0   6  -5    0.82    1.01
   0   6  -5    0.97    1.02
   0  -6   5    2.12    1.44
   0   6  -5    2.13    1.01
   0  -6   5    1.63    0.41
   0  -6   5    3.41    1.20
   0  -6   5    1.16    1.17
   0   6  -4   21.48    2.07
   0  -6   4   13.02    0.67
   0  -6   4   26.22    2.02
   0  -6   4   15.41    1.82
   0   6  -4   20.56    1.56
   0  -6   4   22.24    2.19
   0  -6   4   20.69    1.58
   0  -6   4   12.17    0.69
   0   6  -4   21.96    1.91
   0   6  -4   21.51    2.01
   0  -6   4   25.61    2.44
   0   6  -3  111.28    5.06
   0   6  -3  103.37    4.67
   0  -6   3  107.70    5.20
   0  -6   3  106.43    4.43
   0   6  -3  103.84    4.79
   0  -6   3  116.00    4.84
   0  -6   3  112.05    5.51
   0   6  -3   96.80    4.18
   0   6  -3   98.81    4.85
   0  -6   2  108.92    5.05
   0   6  -2  110.82    4.70
   0  -6   2   97.68    5.14
   0   6  -2  109.33    4.64
   0   6  -2  103.45    4.77
   0   6  -2  109.04    4.99
   0   6  -2  105.62    4.11
   0  -6   2  103.53    4.36
   0  -6   2  113.17    4.66
   0  -6   2  111.19    4.20
   0  -6   2   98.73    5.25
   0   6  -1  160.00    5.60
   0  -6   1  158.35    6.97
   0   6  -1  156.89    6.26
   0   6  -1  154.55    6.05
   0  -6   1  150.05    5.89
   0  -6   1  160.31    6.05
   0  -6   1  145.46    6.72
   0  -6   1  159.81    5.72
   0  -6   1  159.73    6.06
   0   6  -1  151.47    6.47
   0  -6   1  172.92    6.63
   0   6   0  244.47    8.93
   0   6   0  222.45    8.04
   0   6   0  238.79    8.29
   0   6   0  223.04    8.47
   0   6   0  239.74    7.89
   0  -6   0  237.09    8.07
   0  -6   0  212.68    9.06
   0  -6   0  238.56    8.23
   0  -6   0  244.40    8.79
   0   6   0  237.60    8.43
   0  -6   0  209.61    8.24
   0   6   0  229.64    8.47
   0  -6   0  243.37    8.28
   0  -6  -1   62.97    2.51
   0   6   1   58.62    2.48
   0   6   1   59.79    2.73
   0   6   1   62.69    2.64
   0   6   1   58.80    2.87
   0   6   1   58.14    2.70
   0   6   1   56.62    2.54
   0   6   1   64.86    3.20
   0  -6  -1   56.58    3.28
   0  -6  -1   60.76    2.91
   0   6   1   53.53    2.73
   0  -6  -1   63.62    2.55
   0  -6  -1   59.57    2.52
   0   6   1   55.02    3.05
   0  -6  -1   63.95    2.84
   0   6   1   58.35    2.83
   0  -6  -2  279.75   10.27
   0   6   2  266.22    9.87
   0   6   2  278.63    9.34
   0   6   2  272.13    9.29
   0  -6  -2  270.71    9.29
   0   6   2  263.88    9.95
   0   6   2  273.42    8.99
   0  -6  -2  271.21    9.68
   0  -6  -2  278.45    9.04
   0   6   2  266.27    9.61
   0   6   2  278.59    9.94
   0  -6  -2  289.49    9.57
   0   6   2  258.72    9.30
   0  -6  -2  278.65   10.29
   0   6   2  261.41    9.59
   0   6   2  266.26    9.28
   0   6   2  255.31    9.33
   0  -6  -2  269.50    8.98
   0  -6  -2  280.95    9.23
   0   6   2  272.09    9.00
   0   6   2  260.80    9.36
   0  -6  -3    0.10    0.41
   0  -6  -3    0.38    0.20
   0   6   3    0.34    0.60
   0   6   3    1.50    0.65
   0  -6  -3    0.44    0.78
   0   6   3    0.85    0.49
   0  -6  -3    0.72    0.67
   0   6   3    0.28    0.40
   0  -6  -3    0.88    0.78
   0   6   3    0.32    0.63
   0   6   3    0.19    0.41
   0   6   3    0.44    0.44
   0  -6  -3   -0.23    0.82
   0   6   3    0.98    0.37
   0   6   3   -0.11    0.54
   0   6   3    0.91    0.49
   0   6   3    0.55    0.76
   0   6   3    0.32    0.61
   0   6   3   -0.44    0.69
   0  -6  -3    0.53    0.24
   0   6   4  346.04   11.72
   0   6   4  321.53   11.62
   0  -6  -4  350.17   11.81
   0   6   4  343.30   11.53
   0   6   4  340.59   11.40
   0   6   4  329.55   11.43
   0   6   4  331.22   11.48
   0   6   4  335.59   11.58
   0  -6  -4  341.46   10.96
   0  -6  -4  345.23   11.99
   0   6   4  339.30   11.62
   0   6   4  331.54   10.87
   0   6   4  329.94   11.76
   0   6   4  325.49   11.69
   0  -6  -4  336.75   11.96
   0   6   4  322.03   10.80
   0  -6  -4  321.40   12.03
   0   6   4  342.95   11.70
   0   6   4  319.46   10.86
   0   6   4  338.08   11.42
   0   6   5    2.72    0.82
   0  -6  -5    4.44    1.09
   0   6   5    2.12    0.72
   0  -6  -5    2.15    1.00
   0   6   5    2.46    0.64
   0  -6  -5    3.15    1.09
   0   6   5    2.88    0.68
   0   6   5    2.66    0.81
   0  -6  -5    3.89    0.98
   0  -6  -5    2.19    0.86
   0   6   5    2.90    0.80
   0   6   5    1.55    0.57
   0  -6  -5    3.75    0.99
   0   6   5    2.25    0.68
   0   6   5    4.10    0.79
   0   6   5    2.22    0.81
   0   6   5    1.46    0.77
   0  -6  -5    2.39    0.79
   0   6   5    1.88    0.64
   0   6   6   16.41    1.18
   0   6   6   15.43    1.41
   0  -6  -6   16.51    1.76
   0  -6  -6   12.15    1.52
   0   6   6   16.11    1.28
   0   6   6   16.66    1.45
   0  -6  -6   16.66    1.79
   0   6   6   18.41    1.48
   0   6   6   15.81    0.82
   0   6   6   16.68    1.42
   0   6   6   16.42    1.27
   0  -6  -6   18.45    1.67
   0  -6  -6   19.64    1.41
   0   6   6   16.57    1.58
   0  -6  -6   17.21    1.74
   0   6   6   16.48    0.77
   0   6   6   15.69    1.30
   0   6   6   17.73    1.39
   0   6   7   70.10    3.38
   0  -6  -7   70.80    3.67
   0   6   7   68.70    3.06
   0  -6  -7   68.99    3.63
   0  -6  -7   65.83    3.89
   0   6   7   74.17    2.96
   0   6   7   69.75    2.75
   0   6   7   70.96    2.64
   0   6   7   72.56    3.30
   0   6   7   72.25    3.24
   0  -6  -7   71.70    3.99
   0   6   7   68.09    3.47
   0   6   7   69.07    3.41
   0   6   7   66.11    2.97
   0  -6  -8   76.29    4.26
   0   6   8   71.46    3.56
   0   6   8   70.95    3.47
   0  -6  -8   70.82    3.72
   0   6   8   68.11    3.01
   0   6   8   68.44    3.36
   0   6   8   72.55    3.27
   0   6   8   64.52    2.76
   0  -6  -8   72.66    3.86
   0   6   8   71.44    2.83
   0   6   8   72.82    3.68
   0  -6  -8   74.93    4.27
   0  -6  -9  110.14    5.22
   0   6   9  112.16    3.82
   0  -6  -9  107.88    5.63
   0   6   9  106.24    4.08
   0   6   9  115.51    4.99
   0   6   9  101.57    4.04
   0  -6  -9  110.79    5.71
   0   6   9  124.20    5.21
   0   6   9  108.85    4.69
   0  -6  -9   98.65    3.48
   0  -6  -9  102.64    3.50
   0  -6  -9  113.80    5.10
   0  -6 -10   33.27    2.67
   0   6  10   26.57    1.67
   0  -6 -10   26.13    1.23
   0  -6 -10   28.18    2.89
   0  -6 -10   27.02    1.27
   0   6  10   26.36    2.09
   0   6  10   30.10    2.41
   0  -6 -10   24.73    2.31
   0  -6 -11    3.15    1.70
   0  -6 -11    5.05    1.39
   0  -6 -11    3.30    0.61
   0   6  11    3.29    1.26
   0  -6 -11    6.48    1.59
   0   6  11    3.69    1.14
   0   6  11    3.69    0.85
   0  -6 -12  114.05    5.72
   0  -6 -12  121.68    6.83
   0  -6 -12  121.85    6.17
   0   6  12  117.00    5.88
   0   6  12  112.70    5.51
   0  -6 -13    3.01    1.67
   0  -6 -13    5.33    1.58
   0   6  13    4.43    1.37
   0   6  13    2.13    1.38
   0  -6 -13    3.78    2.13
   0   6  14    2.87    1.37
   0   6  14    3.51    1.56
   0  -6 -14    1.47    1.55
   0  -6 -14    2.53    1.99
   0  -6 -14    2.56    1.74
   0  -6 -15  104.63    6.28
   0  -6 -15  102.81    5.72
   0   6  15   96.33    5.54
   0   7  -8    6.70    1.96
   0  -7   8    9.24    1.91
   0   7  -8    8.43    1.84
   0  -7   8    8.00    2.06
   0  -7   8   12.06    2.21
   0   7  -7   26.82    2.90
   0   7  -7   30.09    2.85
   0  -7   7   25.44    2.98
   0  -7   7   26.14    2.30
   0   7  -7   25.04    2.66
   0  -7   7   28.88    2.79
   0   7  -7   24.56    2.67
   0   7  -7   32.74    3.06
   0  -7   7   31.77    3.26
   0  -7   6   11.76    1.53
   0  -7   6   14.84    1.90
   0   7  -6   12.39    1.96
   0   7  -6   11.04    1.94
   0  -7   6   15.94    2.34
   0   7  -6   15.50    2.09
   0   7  -6   11.98    1.86
   0   7  -6   14.65    2.10
   0  -7   6   13.66    2.30
   0  -7   5   15.89    2.21
   0  -7   5   14.48    1.60
   0  -7   5   15.05    1.90
   0   7  -5   17.62    2.10
   0   7  -5   14.00    1.86
   0   7  -5   15.92    1.91
   0  -7   5   11.66    2.21
   0  -7   4  105.05    4.95
   0  -7   4  104.14    5.50
   0  -7   4   89.83    5.50
   0   7  -4  105.04    5.27
   0   7  -4  111.43    5.05
   0  -7   4  102.67    5.70
   0  -7   4   95.01    4.45
   0   7  -4  106.97    5.25
   0  -7   3    8.21    1.29
   0  -7   3    9.26    1.82
   0   7  -3    7.06    1.44
   0  -7   3    7.26    1.13
   0   7  -3    8.85    1.59
   0   7  -3    6.19    1.29
   0  -7   3    8.45    1.58
   0   7  -3    7.14    1.30
   0  -7   3    8.83    1.72
   0  -7   2  106.88    5.10
   0   7  -2   98.64    4.97
   0  -7   2  101.80    4.51
   0   7  -2  100.57    4.74
   0   7  -2  105.67    5.02
   0  -7   2   93.92    5.23
   0  -7   2  101.77    5.46
   0   7  -2  101.48    4.52
   0   7  -2   94.05    4.49
   0  -7   2   96.18    4.24
   0   7  -1   96.51    4.63
   0   7  -1   88.04    3.47
   0  -7   1   92.96    4.03
   0  -7   1   93.35    3.70
   0   7  -1   92.81    4.11
   0  -7   1   93.22    5.06
   0   7  -1   93.82    4.62
   0  -7   1   93.87    4.56
   0  -7   1   90.62    3.95
   0  -7   1   92.40    4.93
   0   7  -1   86.23    4.19
   0  -7   0   70.76    3.59
   0  -7   0   65.77    3.98
   0   7   0   63.10    3.23
   0  -7   0   68.77    3.08
   0   7   0   72.69    3.21
   0   7   0   71.63    3.75
   0  -7   0   68.71    3.20
   0  -7   0   67.12    3.03
   0   7   0   69.48    2.69
   0   7   0   68.61    3.71
   0  -7   0   68.89    2.92
   0  -7  -1  279.99    9.34
   0  -7  -1  279.88    9.27
   0   7   1  255.40    9.62
   0   7   1  249.04    9.22
   0   7   1  283.43    9.53
   0   7   1  273.65    9.27
   0   7   1  281.18   10.28
   0  -7  -1  270.87    9.33
   0  -7  -1  263.65   10.55
   0  -7  -1  289.19   10.00
   0   7   1  276.88    9.09
   0   7   1  249.02   10.13
   0  -7  -1  261.37    9.67
   0   7   1  263.25    9.60
   0   7   2   48.57    2.40
   0   7   2   51.60    2.44
   0  -7  -2   59.00    2.21
   0   7   2   51.71    2.73
   0  -7  -2   54.39    2.13
   0   7   2   50.17    2.51
   0  -7  -2   52.84    3.28
   0  -7  -2   53.16    2.77
   0   7   2   52.41    1.92
   0   7   2   51.29    2.71
   0   7   2   48.62    2.93
   0   7   2   55.84    2.49
   0  -7  -2   60.70    3.44
   0  -7  -2   54.37    2.70
   0   7   2   51.96    2.35
   0   7   2   58.51    3.12
   0   7   2   53.71    2.52
   0   7   2   49.73    1.97
   0   7   2   54.93    1.97
   0   7   3   17.45    1.55
   0   7   3   23.49    1.20
   0   7   3   19.91    1.71
   0   7   3   18.96    1.29
   0   7   3   19.46    1.34
   0   7   3   19.89    1.19
   0  -7  -3   21.96    0.89
   0   7   3   22.75    1.53
   0   7   3   20.98    1.77
   0  -7  -3   21.14    1.72
   0  -7  -3   23.10    1.43
   0   7   3   20.12    1.20
   0  -7  -3   20.49    0.86
   0  -7  -3   18.78    1.91
   0   7   3   21.32    1.32
   0  -7  -3   21.07    1.97
   0   7   3   19.59    1.62
   0   7   3   21.51    1.37
   0  -7  -4   11.15    1.52
   0  -7  -4   13.42    1.34
   0   7   4   10.61    1.07
   0   7   4   11.69    1.17
   0   7   4   12.23    1.28
   0   7   4    9.23    1.19
   0   7   4   11.86    1.05
   0  -7  -4   11.14    1.48
   0  -7  -4   14.95    1.56
   0   7   4   12.41    0.76
   0   7   4   12.18    1.41
   0   7   4   10.50    1.22
   0  -7  -4   14.21    0.94
   0   7   4   13.65    1.19
   0   7   4   12.14    0.86
   0   7   4   10.26    0.80
   0   7   4   14.34    1.13
   0  -7  -5   37.33    2.30
   0   7   5   32.12    2.04
   0   7   5   30.97    1.93
   0  -7  -5   29.43    1.14
   0  -7  -5   30.63    2.32
   0   7   5   33.00    1.87
   0   7   5   36.60    2.08
   0  -7  -5   31.43    2.21
   0   7   5   31.48    2.04
   0   7   5   28.33    1.12
   0  -7  -5   32.46    2.32
   0   7   5   35.37    1.93
   0   7   5   31.56    1.84
   0   7   5   30.77    1.94
   0   7   6  158.22    6.14
   0   7   6  145.83    5.97
   0  -7  -6  154.85    6.30
   0  -7  -6  156.91    6.71
   0   7   6  162.63    6.20
   0   7   6  156.95    6.05
   0  -7  -6  156.56    6.65
   0  -7  -6  153.70    6.62
   0  -7  -6  146.48    6.53
   0   7   6  161.53    6.12
   0  -7  -6  161.01    6.78
   0  -7  -6  167.26    6.57
   0   7   7   22.72    1.74
   0   7   7   22.97    1.52
   0  -7  -7   24.42    2.01
   0  -7  -7   21.91    2.05
   0   7   7   24.71    1.85
   0   7   7   24.98    1.67
   0  -7  -7   23.39    2.21
   0   7   7   22.45    1.67
   0  -7  -7   28.99    2.43
   0  -7  -8    0.17    1.31
   0   7   8    0.75    0.72
   0  -7  -8    0.66    1.05
   0   7   8    1.66    0.92
   0  -7  -8    1.23    1.19
   0   7   8    1.71    0.78
   0   7   8    0.44    0.63
   0   7   8    1.66    0.59
   0  -7  -8    0.41    0.96
   0   7   9   97.28    4.70
   0  -7  -9   95.70    4.86
   0   7   9   91.14    4.31
   0   7   9   98.02    3.70
   0  -7  -9   97.69    4.79
   0   7   9   94.47    4.55
   0  -7  -9   95.42    5.31
   0   7   9   90.72    3.89
   0  -7 -10   15.47    1.98
   0   7  10   14.70    1.57
   0   7  10   12.11    1.70
   0   7  10   12.86    1.61
   0  -7 -10   12.82    2.23
   0  -7 -10   10.13    1.68
   0   7  11   12.16    1.63
   0  -7 -11   14.06    1.98
   0   7  11   12.97    1.87
   0  -7 -11   10.73    2.21
   0  -7 -11   11.20    1.82
   0   7  11   10.48    1.60
   0  -7 -12    0.80    1.91
   0  -7 -12   -0.79    1.52
   0   7  12    1.15    1.19
   0  -7 -12   -0.16    1.27
   0   7  12   -0.18    1.14
   0   7  12   -0.72    1.13
   0   7  13   14.62    1.93
   0  -7 -13   13.00    2.38
   0  -7 -13   10.20    2.63
   0   7  13   13.54    2.07
   0   7  13   15.15    2.08
   0  -7 -13   11.32    2.00
   0   7  14  114.25    5.84
   0  -7 -14  114.06    7.20
   0   7  14  118.82    6.13
   0  -7 -14  112.78    6.04
   0  -7 -14  115.97    6.51
   0   7  14  118.01    6.26
   0  -7 -15   81.82    5.46
   0  -8   7   18.66    2.42
   0   8  -6    7.28    1.77
   0   8  -6    6.29    1.80
   0  -8   6    8.33    2.18
   0  -8   6   14.97    2.48
   0  -8   6   12.09    2.49
   0   8  -6    8.59    1.89
   0   8  -6    7.20    1.84
   0  -8   6    9.35    1.73
   0   8  -6    5.93    1.77
   0   8  -5   82.34    4.90
   0  -8   5   75.32    5.34
   0  -8   5   90.16    4.75
   0  -8   5   93.93    5.45
   0  -8   5   85.17    5.62
   0   8  -5   85.82    5.06
   0   8  -5   90.06    4.75
   0   8  -5   92.91    5.08
   0   8  -4   28.52    2.65
   0  -8   4   28.10    2.81
   0   8  -4   23.21    2.58
   0  -8   4   22.61    1.93
   0   8  -4   23.96    2.30
   0  -8   4   23.14    2.86
   0  -8   4   25.91    2.27
   0  -8   4   23.03    2.90
   0  -8   3   32.41    3.22
   0   8  -3   36.40    2.86
   0  -8   3   30.00    3.07
   0  -8   3   32.83    2.87
   0  -8   3   32.89    2.41
   0  -8   3   28.85    2.12
   0   8  -3   33.68    2.56
   0   8  -3   28.60    2.53
   0  -8   2   39.69    2.44
   0   8  -2   31.58    2.36
   0  -8   2   35.90    3.28
   0  -8   2   35.75    2.89
   0   8  -2   35.31    2.83
   0   8  -2   34.62    2.83
   0   8  -2   34.14    2.55
   0  -8   2   29.64    2.13
   0  -8   2   34.19    3.16
   0   8  -1    0.52    0.83
   0   8  -1    0.12    0.86
   0  -8   1    0.09    0.74
   0  -8   1    0.36    0.71
   0  -8   1    0.41    1.24
   0  -8   1    0.15    0.92
   0  -8   1   -0.60    1.26
   0   8  -1   -0.31    1.05
   0   8  -1    0.32    1.07
   0   8   0  165.20    7.05
   0  -8   0  154.77    6.22
   0  -8   0  158.06    6.78
   0  -8   0  164.45    6.11
   0  -8   0  159.80    7.43
   0   8   0  150.87    6.95
   0   8   0  157.02    6.42
   0   8   0  168.94    6.34
   0  -8  -1   51.46    3.58
   0   8   1   59.04    3.38
   0  -8  -1   56.20    2.47
   0  -8  -1   54.85    3.06
   0  -8  -1   48.55    3.51
   0   8   1   53.35    3.28
   0  -8  -1   55.26    2.85
   0  -8  -1   54.18    2.40
   0   8   1   53.55    2.75
   0  -8  -1   49.62    2.45
   0   8   1   55.16    2.69
   0  -8  -2    3.28    1.27
   0   8   2    3.14    1.07
   0  -8  -2    3.40    0.52
   0   8   2    2.29    0.72
   0   8   2    3.20    0.98
   0  -8  -2    3.04    1.31
   0  -8  -2    3.59    0.95
   0  -8  -2    2.28    0.48
   0   8   2    4.49    0.82
   0  -8  -2    3.38    0.88
   0  -8  -3   55.15    3.57
   0   8   3   59.68    3.28
   0  -8  -3   58.60    3.05
   0   8   3   55.57    2.64
   0  -8  -3   57.60    3.58
   0  -8  -3   58.08    2.76
   0   8   3   57.22    3.25
   0   8   3   51.67    2.41
   0  -8  -4   54.62    2.90
   0   8   4   41.89    2.71
   0  -8  -4   46.38    3.14
   0   8   4   45.22    2.10
   0   8   4   47.29    2.33
   0   8   4   49.65    2.84
   0  -8  -4   44.51    3.04
   0   8   4   43.71    1.90
   0  -8  -4   46.46    2.16
   0   8   4   43.33    2.38
   0  -8  -5   60.09    2.34
   0   8   5   64.49    3.36
   0   8   5   62.91    2.94
   0   8   5   68.25    2.93
   0  -8  -5   68.47    3.67
   0  -8  -5   55.68    3.60
   0   8   5   61.17    3.00
   0   8   5   63.31    3.31
   0  -8  -5   65.95    3.52
   0   8   6    9.53    1.28
   0   8   6   10.06    1.16
   0   8   6    8.87    1.08
   0  -8  -6    9.48    1.62
   0   8   6    9.13    1.11
   0  -8  -6    8.98    1.33
   0  -8  -6    7.71    1.47
   0   8   6    9.48    1.16
   0  -8  -7   59.19    3.53
   0  -8  -7   58.20    3.36
   0   8   7   59.97    3.01
   0   8   7   60.33    3.07
   0   8   7   56.34    2.90
   0   8   7   53.93    2.86
   0   8   7   54.60    2.97
   0   8   8  199.57    7.87
   0   8   8  204.02    7.79
   0  -8  -8  206.93    8.31
   0  -8  -8  202.76    8.63
   0   8   8  196.83    7.35
   0   8   8  195.65    7.52
   0   8   8  197.37    7.62
   0  -8  -8  190.19    8.09
   0  -8  -9   63.37    3.80
   0   8   9   67.43    3.66
   0   8   9   63.19    3.46
   0   8   9   60.30    3.02
   0   8   9   68.97    3.39
   0  -8  -9   74.19    4.41
   0  -8  -9   60.73    3.75
   0   8  10   18.76    2.03
   0  -8 -10   17.90    2.17
   0   8  10   17.45    1.86
   0   8  10   19.45    1.81
   0  -8 -10   15.83    2.45
   0  -8 -10   18.82    2.14
   0  -8 -11    3.41    1.55
   0   8  11    1.95    1.21
   0  -8 -11    4.70    1.55
   0   8  11    2.43    1.00
   0   8  11    1.91    1.12
   0  -8 -11    2.19    1.65
   0   8  12   21.66    2.31
   0   8  12   17.65    2.06
   0  -8 -12   19.14    2.91
   0  -8 -12   19.45    2.32
   0   8  12   18.58    1.93
   0  -8 -12   12.45    2.14
   0   8  13   69.32    4.23
   0   8  13   62.36    4.18
   0   8  13   68.29    4.01
   0  -8 -13   67.30    5.22
   0  -8 -13   62.63    4.21
   0  -8 -13   70.63    4.66
   0  -8 -14    3.59    1.76
   0   8  14    5.79    1.71
   0   8  14    8.39    1.65
   0  -8 -14    4.35    2.24
   0  -9   6   14.00    2.12
   0   9  -5    0.95    1.52
   0  -9   5    0.77    1.18
   0  -9   4    8.13    2.07
   0   9  -4    4.86    1.72
   0   9  -4    4.66    1.75
   0  -9   4    5.50    1.70
   0   9  -4    4.72    1.46
   0  -9   4    7.70    1.46
   0  -9   4    9.48    2.40
   0   9  -3   51.89    3.88
   0  -9   3   47.71    4.20
   0  -9   3   53.22    3.95
   0  -9   3   57.95    3.34
   0  -9   3   47.14    4.14
   0   9  -3   57.34    3.66
   0  -9   2    2.93    1.38
   0   9  -2    2.53    1.17
   0   9  -2    2.70    1.21
   0  -9   2    2.28    1.07
   0  -9   2    3.18    1.66
   0   9  -2    2.58    1.45
   0  -9   2    1.93    1.64
   0   9  -2    0.38    1.27
   0  -9   1   65.35    3.95
   0   9  -1   68.81    3.53
   0  -9   1   58.97    4.37
   0   9  -1   62.04    4.02
   0  -9   1   59.99    3.15
   0   9  -1   62.49    3.96
   0  -9   1   62.12    4.48
   0   9  -1   64.40    3.56
   0  -9   0   66.04    3.41
   0   9   0   77.77    4.35
   0   9   0   75.03    3.66
   0   9   0   68.33    4.21
   0  -9   0   72.04    4.67
   0   9   0   71.08    3.67
   0  -9   0   70.23    3.97
   0  -9   0   79.63    3.37
   0   9   1   26.41    2.46
   0  -9  -1   26.74    2.72
   0   9   1   24.54    2.35
   0   9   1   25.72    1.88
   0  -9  -1   22.18    2.56
   0  -9  -1   24.96    1.51
   0  -9  -1   22.56    1.82
   0  -9  -1   28.54    2.24
   0  -9  -2   60.52    3.27
   0  -9  -2   63.63    3.21
   0   9   2   66.23    3.82
   0  -9  -2   60.12    4.08
   0  -9  -2   62.07    2.44
   0  -9  -2   64.55    4.18
   0   9   2   62.06    3.73
   0  -9  -3   78.10    3.59
   0   9   3   78.78    4.18
   0  -9  -3   72.51    4.47
   0   9   3   80.35    4.23
   0  -9  -3   79.67    3.79
   0  -9  -3   74.43    4.56
   0  -9  -4   30.96    1.78
   0  -9  -4   31.10    2.69
   0   9   4   30.03    1.96
   0   9   4   30.36    2.41
   0  -9  -4   26.56    2.16
   0   9   4   33.19    2.50
   0  -9  -4   31.24    2.78
   0  -9  -5    2.09    1.10
   0   9   5    2.00    0.86
   0  -9  -5    1.53    1.26
   0  -9  -5    1.61    0.45
   0   9   5    1.99    0.82
   0   9   5    0.70    0.67
   0   9   5    0.75    0.93
   0  -9  -5    0.96    1.01
   0   9   6    0.25    0.66
   0   9   6   -0.24    0.89
   0  -9  -6   -0.32    1.18
   0   9   6    0.62    0.74
   0   9   6    0.57    0.80
   0  -9  -6    0.14    1.02
   0  -9  -6    0.73    1.11
   0   9   7   99.98    4.45
   0  -9  -7  110.65    5.29
   0   9   7  105.60    4.51
   0   9   7   96.87    4.54
   0   9   7  105.17    4.71
   0   9   7  100.30    4.48
   0   9   8  133.91    5.63
   0   9   8  142.04    5.77
   0   9   8  143.63    5.82
   0   9   8  132.55    5.76
   0   9   8  147.67    5.97
   0   9   9  267.56    9.71
   0   9   9  244.35    9.84
   0  -9  -9  253.89   10.29
   0   9   9  257.46    9.79
   0  -9  -9  263.38   10.29
   0  -9  -9  258.24   10.73
   0   9  10   -0.57    0.97
   0  -9 -10    0.31    1.24
   0   9  10   -0.39    0.89
   0  -9 -10    0.33    1.32
   0   9  10   -0.12    0.87
   0  -9 -10   -0.43    1.66
   0  -9 -11    1.42    1.32
   0   9  11    1.42    0.99
   0   9  11    1.43    1.09
   0  -9 -11    1.43    1.27
   0   9  11    3.01    1.11
   0  -9 -11    2.62    1.87
   0   9  12   90.47    4.82
   0  -9 -12   87.65    5.21
   0  -9 -12   91.73    5.93
   0   9  12   95.80    5.09
   0   9  13   35.54    2.96
   0  -9 -13   29.39    3.08
   0  -9 -13   37.86    3.91
   0   9  13   30.88    2.90
   0  -9 -14   21.92    2.83
   0 -10   3    5.32    1.82
   0 -10   2   48.87    3.70
   0 -10   2   46.96    4.28
   0  10  -1   99.28    5.36
   0  10  -1   92.74    5.32
   0 -10   1   88.20    5.03
   0 -10   1   78.85    5.59
   0 -10   0   65.89    3.94
   0  10   0   59.96    4.03
   0 -10   0   57.57    4.49
   0  10   0   63.64    4.09
   0  10   1   96.11    5.17
   0 -10  -1   89.65    5.57
   0  10   1   92.43    5.13
   0 -10  -1   93.88    4.76
   0 -10  -1   98.73    5.75
   0 -10  -2    3.13    1.58
   0 -10  -2    0.44    1.40
   0  10   2    2.02    1.25
   0  10   2    1.38    1.15
   0 -10  -2    1.85    0.96
   0  10   3    7.95    1.57
   0 -10  -3    8.71    1.23
   0  10   3    9.09    1.62
   0 -10  -3    9.26    1.98
   0 -10  -3    9.45    1.96
   0 -10  -4    1.80    1.43
   0 -10  -4    4.74    1.53
   0  10   4    4.26    1.27
   0  10   4    4.98    1.33
   0  10   5    5.82    1.39
   0  10   5    5.39    1.33
   0 -10  -5    5.32    1.43
   0 -10  -5    7.25    1.75
   0  10   6   24.05    2.17
   0 -10  -6   24.11    2.60
   0  10   6   28.10    2.30
   0 -10  -6   24.92    2.48
   0  10   7   96.02    4.57
   0  10   7   90.54    4.52
   0 -10  -7   97.53    5.18
   0 -10 -11   74.93    4.52
   0 -10 -12   12.46    2.06
   0 -10 -12   13.76    2.55
   0  10  12   13.13    1.96
   0 -10 -13   -0.81    2.10
   0 -11   1    3.83    1.63
   0 -11   0   72.25    5.33
   0 -11  -1    0.26    1.79
   0  11   2    0.38    1.58
   0  11   2   -0.56    1.38
   0 -11  -2   -0.74    1.66
   0 -11  -2    1.46    1.87
   0 -11  -3   46.35    3.93
   0 -11  -3   46.58    3.88
   0  11   3   43.36    3.36
   0  11   3   40.43    3.32
   0 -11  -4    0.44    1.33
   0 -11  -4   -0.66    1.50
   0  11   4    1.00    1.30
   0  11   4    1.68    1.18
   0  11   5   25.86    2.49
   0 -11  -5   24.09    2.75
   0  11   5   21.91    2.32
   0 -11  -5   22.02    2.66
   0  11   6   21.55    2.20
   0 -11  -6   22.82    2.60
   0  11   6   21.45    2.22
   0 -11  -7    0.37    1.39
   0  11   7    0.40    0.96
   0 -12  -3    5.97    2.13
   0 -12  -4   34.11    3.45
   0 -12  -5   16.84    2.59
   0  12   6    2.23    1.29
   1 -12  -6   28.22    3.23
   1 -12  -5    7.38    2.19
   1 -11  -7   27.80    2.96
  -1  11   6    0.74    1.09
   1 -11  -6    0.89    1.57
  -1  11   5   21.64    2.32
   1 -11  -5   20.65    2.86
  -1  11   5   21.88    2.25
  -1  11   4    8.72    1.64
   1 -11  -4   13.03    2.39
  -1  11   4    7.60    1.60
  -1  11   3   35.21    2.91
  -1  11   3   29.32    2.85
   1 -11  -3   34.11    3.56
  -1  11   2   59.88    3.89
  -1  11   2   52.07    3.92
   1 -11  -2   58.82    4.62
   1 -11  -2   54.03    4.34
   1 -11  -1   13.31    2.59
  -1  10  12   13.84    2.07
   1 -10 -12   14.78    2.63
   1 -10 -11    1.54    1.72
   1 -10 -10   28.72    2.98
   1 -10  -7    4.29    1.52
  -1  10   7    5.26    1.29
  -1  10   6   25.06    2.23
   1 -10  -6   23.86    2.70
  -1  10   6   24.49    2.01
  -1  10   6   22.68    2.07
   1 -10  -6   29.61    2.71
   1 -10  -5    8.93    1.67
  -1  10   5    8.07    1.56
   1 -10  -5   13.02    2.20
  -1  10   5    9.21    1.41
  -1  10   5    8.15    1.45
  -1  10   4    0.46    1.09
   1 -10  -4    0.89    1.53
  -1  10   4    2.85    1.14
   1 -10  -4    1.04    1.24
   1 -10  -3   20.40    2.49
   1 -10  -3   19.00    2.09
   1 -10  -3   17.46    2.52
  -1  10   3   15.22    1.99
  -1  10   3   17.56    2.04
  -1  10   2    1.03    1.09
   1 -10  -2   -0.48    1.65
   1 -10  -2   -1.56    1.46
  -1  10   2    0.32    1.11
   1 -10  -2   -0.21    0.85
  -1  10   1   21.72    2.35
   1 -10  -1   15.93    2.48
  -1  10   1   21.24    2.37
   1 -10  -1   19.46    1.99
   1 -10  -1   22.61    2.94
  -1  10   0  253.83   10.61
   1 -10   0  251.21   11.29
  -1  10   0  275.95   10.74
   1 -10   0  234.68   11.29
   1 -10   0  259.28   10.22
   1 -10   1   49.73    4.47
   1 -10   1   57.25    3.80
  -1  10  -1   59.21    4.08
  -1  10  -1   57.56    4.07
   1 -10   2   76.63    5.54
   1 -10   2   78.66    4.74
   1 -10   3    1.03    1.29
  -1  10  -3    0.18    1.35
   1  -9 -13   30.33    3.55
  -1   9  13   25.45    2.56
   1  -9 -12   17.40    2.80
  -1   9  12   13.69    2.11
   1  -9 -12   15.16    2.33
  -1   9  12   19.23    2.10
   1  -9 -11   10.01    2.34
   1  -9 -11    9.17    1.78
  -1   9  11   10.46    1.63
  -1   9  11   10.08    1.79
  -1   9  10   42.14    2.84
  -1   9  10   42.14    3.06
   1  -9 -10   44.28    3.06
   1  -9 -10   38.46    3.46
  -1   9   9   30.22    2.37
   1  -9  -9   32.94    2.54
   1  -9  -9   30.84    2.88
  -1   9   9   27.98    2.38
   1  -9  -9   30.24    3.05
  -1   9   8   28.83    2.23
  -1   9   8   28.63    2.25
   1  -9  -8   28.40    2.77
  -1   9   8   31.01    2.10
   1  -9  -8   29.58    2.70
   1  -9  -7   83.85    4.92
  -1   9   7   82.39    4.07
  -1   9   7   88.57    4.02
   1  -9  -7   91.79    4.77
  -1   9   7   88.45    4.14
  -1   9   7   86.39    4.17
  -1   9   6    3.91    1.01
   1  -9  -6    5.43    1.45
   1  -9  -6    2.96    1.33
  -1   9   6    3.80    0.90
  -1   9   6    5.39    1.18
   1  -9  -6    5.82    1.32
  -1   9   6    4.76    1.12
  -1   9   5   52.72    3.02
   1  -9  -5   48.77    3.66
   1  -9  -5   53.09    3.44
  -1   9   5   49.61    2.85
   1  -9  -5   56.94    3.10
  -1   9   5   45.33    2.98
   1  -9  -4    9.72    1.68
   1  -9  -4   11.13    1.81
  -1   9   4   13.55    1.68
   1  -9  -4   10.32    0.91
   1  -9  -4   11.86    1.35
  -1   9   4   11.55    1.35
  -1   9   4   13.02    1.58
   1  -9  -4   10.72    1.96
  -1   9   3    2.31    1.04
   1  -9  -3    2.78    0.77
   1  -9  -3    2.60    1.27
  -1   9   3    2.56    1.16
   1  -9  -3    2.05    1.42
   1  -9  -3    2.24    1.28
   1  -9  -2   84.11    3.91
   1  -9  -2   81.57    4.28
   1  -9  -2   68.70    4.83
   1  -9  -2   87.72    4.97
  -1   9   2   86.50    4.50
  -1   9   2   86.92    4.43
   1  -9  -1   12.95    2.10
  -1   9   1   16.92    2.04
   1  -9  -1   17.98    2.51
   1  -9  -1   14.83    1.66
  -1   9   1   11.63    1.77
  -1   9   1   15.49    1.48
   1  -9  -1   14.83    1.75
  -1   9   0   15.35    2.01
   1  -9   0   16.03    1.81
  -1   9   0   15.39    2.04
   1  -9   0   15.38    2.34
  -1   9   0   15.58    1.65
   1  -9   0   18.04    1.84
  -1   9  -1   71.56    3.93
  -1   9  -1   89.58    4.70
   1  -9   1   74.74    5.03
   1  -9   1   74.98    3.39
  -1   9  -1   79.11    4.54
   1  -9   1   71.13    3.92
   1  -9   1   78.71    4.35
   1  -9   2    6.17    1.12
  -1   9  -2   10.27    1.97
  -1   9  -2   10.25    1.86
   1  -9   2    7.56    1.68
   1  -9   2    9.52    1.54
  -1   9  -2   10.75    1.57
   1  -9   2    9.90    2.08
   1  -9   2   10.97    2.31
   1  -9   3   17.71    1.73
   1  -9   3   10.81    2.40
  -1   9  -3   13.51    2.02
   1  -9   3   13.84    2.13
   1  -9   3   17.03    2.69
  -1   9  -3   15.32    2.03
  -1   9  -3   17.61    2.30
   1  -9   4   24.41    2.16
  -1   9  -4   28.30    2.68
   1  -9   4   18.95    2.98
  -1   9  -4   27.44    2.85
  -1   9  -4   23.64    2.61
   1  -9   4   25.47    3.18
   1  -9   4   25.82    2.80
  -1   9  -4   23.41    2.74
  -1   9  -5    0.19    1.33
   1  -9   5    0.93    1.47
   1  -8 -14   26.06    2.97
   1  -8 -13   16.22    2.32
  -1   8  13   15.69    2.06
   1  -8 -13   21.75    3.12
  -1   8  13   17.37    2.13
  -1   8  13   14.39    2.26
  -1   8  12   60.56    3.82
  -1   8  12   64.78    3.82
   1  -8 -12   61.86    4.79
  -1   8  12   61.59    4.11
   1  -8 -12   61.48    4.10
  -1   8  11   15.21    2.05
   1  -8 -11   16.60    2.61
   1  -8 -11   13.52    1.72
   1  -8 -11   10.37    1.93
  -1   8  11   14.12    1.78
  -1   8  11   10.27    1.61
   1  -8 -11   14.63    2.47
   1  -8 -10   69.65    3.75
  -1   8  10   66.07    3.96
  -1   8  10   68.14    3.70
   1  -8 -10   69.12    4.69
   1  -8 -10   66.84    3.96
  -1   8  10   68.84    3.76
   1  -8 -10   67.88    4.52
   1  -8  -9    7.66    1.43
  -1   8   9    7.64    1.23
   1  -8  -9    9.89    1.50
   1  -8  -9   10.77    1.95
  -1   8   9    9.67    1.43
   1  -8  -9    9.53    1.99
  -1   8   9    7.59    1.50
  -1   8   8  111.96    5.08
  -1   8   8  104.49    4.68
   1  -8  -8  111.85    5.03
  -1   8   8  105.11    4.48
  -1   8   8  102.50    4.82
   1  -8  -8  101.86    5.38
   1  -8  -8  113.88    5.95
   1  -8  -8  112.55    5.75
   1  -8  -7   44.34    3.04
  -1   8   7   46.42    2.50
   1  -8  -7   45.82    3.50
  -1   8   7   43.76    2.40
   1  -8  -7   45.65    2.76
  -1   8   7   42.67    2.63
  -1   8   7   46.51    2.57
  -1   8   7   39.76    2.62
   1  -8  -7   51.77    3.38
  -1   8   6  335.22   11.57
  -1   8   6  312.43   11.64
   1  -8  -6  334.53   12.63
  -1   8   6  326.62   11.65
  -1   8   6  310.79   11.28
   1  -8  -6  326.56   12.61
  -1   8   6  329.80   11.74
   1  -8  -6  326.95   12.29
   1  -8  -5   71.93    3.61
  -1   8   5   57.80    3.11
   1  -8  -5   63.49    3.90
  -1   8   5   55.12    2.71
  -1   8   5   62.08    3.18
  -1   8   5   62.02    2.99
   1  -8  -5   66.28    3.86
  -1   8   5   67.54    3.36
   1  -8  -4   83.50    4.62
  -1   8   4   81.56    3.44
   1  -8  -4   77.97    3.08
  -1   8   4   86.02    3.97
   1  -8  -4   79.12    4.26
  -1   8   4   82.23    3.78
  -1   8   4   85.99    3.32
   1  -8  -4   79.22    3.84
   1  -8  -4   87.68    4.43
  -1   8   4   78.35    4.00
  -1   8   4   75.11    3.16
   1  -8  -3   95.24    5.14
  -1   8   3   88.90    3.62
   1  -8  -3   88.51    4.58
   1  -8  -3   96.83    4.09
  -1   8   3   99.62    4.52
   1  -8  -3   93.51    4.89
  -1   8   3   87.32    3.75
  -1   8   3  101.03    3.70
   1  -8  -3   99.21    3.90
  -1   8   3   96.61    4.57
   1  -8  -2    3.38    1.44
   1  -8  -2    2.89    1.12
   1  -8  -2    3.43    1.26
   1  -8  -2    2.81    0.80
  -1   8   2    2.75    0.93
   1  -8  -2    2.99    0.74
  -1   8   2    3.21    1.02
  -1   8   2    1.44    0.68
  -1   8   1    0.28    0.91
  -1   8   1   -0.17    0.67
   1  -8  -1    0.52    0.40
  -1   8   1    0.81    0.90
   1  -8  -1    0.48    0.95
   1  -8  -1    0.38    0.39
   1  -8  -1    0.56    0.39
   1  -8  -1    1.28    1.18
   1  -8  -1   -0.52    0.83
   1  -8  -1   -0.78    1.25
  -1   8   0    2.25    0.79
   1  -8   0    2.20    1.06
   1  -8   0    1.23    1.36
  -1   8   0    1.58    1.00
  -1   8   0    0.60    0.93
   1  -8   0    1.11    0.87
  -1   8   0    0.20    0.80
   1  -8   0    1.63    0.58
  -1   8  -1   24.71    2.34
   1  -8   1   20.70    1.92
   1  -8   1   23.12    2.13
   1  -8   1   21.48    1.57
   1  -8   1   24.20    2.55
  -1   8  -1   21.67    1.98
   1  -8   1   26.11    2.75
  -1   8  -1   23.24    2.27
  -1   8  -1   24.92    1.83
  -1   8  -2   63.16    3.55
  -1   8  -2   64.18    3.93
  -1   8  -2   64.39    3.89
   1  -8   2   60.17    3.78
  -1   8  -2   68.71    3.29
   1  -8   2   59.90    3.08
   1  -8   2   56.28    3.33
   1  -8   2   55.64    4.14
   1  -8   2   54.75    4.19
   1  -8   3   42.19    2.88
   1  -8   3   45.04    2.82
  -1   8  -3   50.99    2.95
   1  -8   3   54.95    3.64
  -1   8  -3   48.48    3.22
   1  -8   3   50.16    4.04
   1  -8   3   49.93    3.89
  -1   8  -3   50.37    3.50
  -1   8  -4   23.24    2.44
  -1   8  -4   23.87    2.54
  -1   8  -4   26.37    2.53
   1  -8   4   27.96    2.76
   1  -8   4   26.15    2.24
  -1   8  -4   30.48    2.80
   1  -8   4   20.88    2.82
  -1   8  -4   23.83    2.18
   1  -8   4   25.04    2.20
   1  -8   4   24.73    2.87
  -1   8  -5   27.05    2.72
  -1   8  -5   25.30    2.68
   1  -8   5   23.38    2.28
   1  -8   5   21.03    2.10
   1  -8   5   27.50    2.95
  -1   8  -5   28.45    2.68
   1  -8   5   21.86    2.85
  -1   8  -6   14.34    2.25
   1  -8   6   13.74    2.47
   1  -8   6   11.99    1.83
  -1   8  -6   12.94    2.17
   1  -8   6   13.24    2.25
  -1   8  -6   16.34    2.29
   1  -8   7    0.17    1.29
  -1   7  14   17.87    2.29
   1  -7 -14   18.12    2.68
   1  -7 -13   17.79    2.38
  -1   7  13   15.27    2.05
  -1   7  13   15.77    2.33
   1  -7 -13   16.83    2.92
  -1   7  12   18.35    2.11
   1  -7 -12   22.40    2.99
   1  -7 -12   17.90    2.08
   1  -7 -12   22.52    2.52
  -1   7  12   18.50    2.25
   1  -7 -11   62.70    4.69
  -1   7  11   67.58    3.86
   1  -7 -11   71.41    4.20
  -1   7  11   68.94    4.18
   1  -7 -11   68.54    3.82
   1  -7 -11   68.65    4.78
   1  -7 -10   12.95    2.22
  -1   7  10    9.14    1.44
  -1   7  10    8.93    1.46
   1  -7 -10   14.50    2.23
   1  -7 -10   11.77    1.72
  -1   7  10   12.90    1.75
   1  -7 -10   11.70    1.63
   1  -7  -9  117.13    4.99
  -1   7   9  115.05    5.00
   1  -7  -9  117.77    5.89
   1  -7  -9  100.06    3.63
   1  -7  -9  108.83    5.18
  -1   7   9  116.39    5.03
   1  -7  -9  121.77    6.13
  -1   7   9  114.01    4.30
  -1   7   9  119.10    5.35
   1  -7  -8    5.04    1.20
   1  -7  -8    8.26    1.62
   1  -7  -8    7.82    1.66
   1  -7  -8    5.24    0.35
   1  -7  -8    6.26    1.72
  -1   7   8    8.56    1.25
   1  -7  -8    7.27    1.33
  -1   7   8    6.24    1.26
  -1   7   8    6.11    1.07
  -1   7   8    6.47    0.89
   1  -7  -8    2.71    0.26
  -1   7   8    7.85    0.84
  -1   7   7   63.82    2.79
  -1   7   7   59.61    2.87
   1  -7  -7   57.27    3.22
   1  -7  -7   55.97    3.58
   1  -7  -7   74.82    4.20
  -1   7   7   63.55    3.08
   1  -7  -7   69.78    3.98
  -1   7   7   67.51    3.39
  -1   7   7   58.98    3.15
   1  -7  -7   58.82    2.14
   1  -7  -7   59.12    3.19
   1  -7  -6   59.99    3.63
   1  -7  -6   55.64    3.08
  -1   7   6   60.99    2.31
   1  -7  -6   60.43    2.30
   1  -7  -6   58.95    3.40
  -1   7   6   61.22    2.88
  -1   7   6   64.63    3.21
  -1   7   6   62.34    2.93
   1  -7  -6   66.05    3.75
  -1   7   6   63.03    3.15
   1  -7  -6   70.37    3.98
  -1   7   6   61.67    2.99
  -1   7   5  308.00   10.59
   1  -7  -5  328.20   10.65
  -1   7   5  310.81   11.20
  -1   7   5  317.71   11.17
   1  -7  -5  322.16   12.21
   1  -7  -5  343.01   12.35
  -1   7   5  321.78   11.29
  -1   7   5  333.37   11.08
  -1   7   5  317.22   11.34
  -1   7   5  317.04   11.42
   1  -7  -5  341.74   11.69
   1  -7  -5  341.81   12.02
  -1   7   5  304.20   11.39
  -1   7   5  304.44   11.05
  -1   7   4    4.07    0.95
  -1   7   4    4.47    0.45
   1  -7  -4    3.46    0.64
  -1   7   4    3.71    0.84
  -1   7   4    4.81    0.63
  -1   7   4    2.61    1.00
  -1   7   4    3.39    0.65
   1  -7  -4    4.63    1.13
  -1   7   4    2.66    0.74
  -1   7   4    4.28    0.93
   1  -7  -4    1.84    1.15
  -1   7   4    3.99    0.83
   1  -7  -4    4.82    1.27
  -1   7   4    3.33    0.76
   1  -7  -4    4.62    1.09
  -1   7   4    3.81    0.80
   1  -7  -4    4.02    0.48
   1  -7  -3  772.15   25.82
  -1   7   3  752.09   25.52
  -1   7   3  749.64   24.60
   1  -7  -3  774.14   25.28
  -1   7   3  744.52   24.88
  -1   7   3  785.81   24.64
  -1   7   3  747.09   24.78
   1  -7  -3  806.26   26.05
  -1   7   3  738.37   24.71
  -1   7   3  694.25   24.93
   1  -7  -3  775.50   24.83
  -1   7   3  789.23   25.45
   1  -7  -3  742.01   26.17
  -1   7   3  732.09   24.57
   1  -7  -3  765.10   24.75
  -1   7   3  791.18   24.82
   1  -7  -2   81.36    3.41
   1  -7  -2   74.21    3.37
  -1   7   2   80.51    3.40
  -1   7   2   79.36    3.05
  -1   7   2   76.01    3.07
  -1   7   2   80.77    3.04
  -1   7   2   76.90    3.23
   1  -7  -2   71.56    3.81
  -1   7   2   75.50    2.98
  -1   7   2   73.35    2.78
   1  -7  -2   70.29    4.24
   1  -7  -2   75.63    4.13
  -1   7   2   78.12    3.87
  -1   7   2   86.50    3.90
   1  -7  -2   82.12    3.41
  -1   7   2   76.37    3.32
  -1   7   2   77.52    3.30
   1  -7  -1   28.84    2.38
  -1   7   1   31.26    2.20
   1  -7  -1   28.56    1.29
   1  -7  -1   27.13    2.03
  -1   7   1   24.33    1.63
   1  -7  -1   28.19    1.87
  -1   7   1   24.66    1.70
   1  -7  -1   24.48    1.27
  -1   7   1   26.09    1.41
  -1   7   1   26.35    1.72
  -1   7   1   26.15    1.08
  -1   7   1   24.79    2.00
   1  -7  -1   27.03    1.51
  -1   7   1   22.87    1.64
   1  -7  -1   31.42    2.57
  -1   7   0   26.25    2.08
   1  -7   0   21.65    1.41
   1  -7   0   24.72    1.90
  -1   7   0   24.38    2.00
   1  -7   0   21.22    1.21
  -1   7   0   24.46    1.45
   1  -7   0   22.98    1.20
  -1   7   0   24.78    1.77
   1  -7   0   25.34    2.41
   1  -7   0   25.20    1.41
   1  -7   0   24.07    1.88
  -1   7  -1  217.80    8.35
   1  -7   1  217.99    8.29
  -1   7  -1  203.22    7.91
  -1   7  -1  205.80    8.32
   1  -7   1  191.96    7.83
   1  -7   1  209.86    7.51
   1  -7   1  203.79    8.87
  -1   7  -1  189.84    7.33
   1  -7   1  207.76    7.47
   1  -7   1  201.58    8.75
   1  -7   1  202.12    7.01
  -1   7  -1  209.72    7.57
   1  -7   2   -0.39    1.19
  -1   7  -2    0.14    1.06
  -1   7  -2    1.61    1.04
  -1   7  -2    0.54    0.76
   1  -7   2    0.30    0.46
   1  -7   2    0.38    1.13
   1  -7   2   -0.61    0.77
   1  -7   2    0.15    0.93
  -1   7  -2   -0.73    0.92
   1  -7   2    0.74    0.79
  -1   7  -3    1.68    1.04
   1  -7   3    0.63    0.78
   1  -7   3    0.55    0.88
   1  -7   3    0.16    1.08
   1  -7   3    1.59    1.31
  -1   7  -3    1.04    0.95
  -1   7  -3    0.14    0.90
  -1   7  -4   11.92    1.77
  -1   7  -4   15.67    1.68
   1  -7   4   15.00    2.02
  -1   7  -4   14.72    1.95
  -1   7  -4   18.98    1.99
   1  -7   4   12.61    1.57
  -1   7  -4   15.21    1.85
   1  -7   4   16.44    1.68
   1  -7   4    9.20    1.92
  -1   7  -5  107.02    5.57
   1  -7   5  105.42    5.08
   1  -7   5  108.05    6.11
  -1   7  -5  110.15    5.26
  -1   7  -5  112.77    5.60
   1  -7   5  114.93    5.34
   1  -7   5  118.18    6.04
  -1   7  -5  114.40    5.63
   1  -7   6    4.96    1.78
   1  -7   6    8.37    1.81
   1  -7   6    8.84    2.03
  -1   7  -6    8.14    1.86
  -1   7  -6    5.74    1.46
   1  -7   6    6.39    1.37
  -1   7  -6    4.73    1.56
   1  -7   6    4.03    1.36
  -1   7  -6    2.98    1.43
  -1   7  -7   11.10    2.07
   1  -7   7   13.65    1.81
  -1   7  -7   12.76    2.27
  -1   7  -7   15.68    2.34
  -1   7  -7   15.04    2.11
   1  -7   7   16.42    2.72
   1  -7   7   15.86    2.12
   1  -7   7   13.87    2.35
  -1   7  -7   14.27    2.16
   1  -7   7   16.21    2.50
  -1   7  -8    0.92    1.36
   1  -7   8   -0.71    1.58
   1  -7   8   -0.15    1.16
   1  -7   8    0.19    1.36
  -1   7  -8    0.37    1.40
  -1   6  14    7.08    1.88
   1  -6 -14    9.80    2.55
   1  -6 -14    9.20    2.10
  -1   6  14    8.54    1.86
   1  -6 -13   32.28    3.78
   1  -6 -13   31.01    2.67
   1  -6 -13   31.91    3.17
  -1   6  13   35.75    3.20
  -1   6  13   37.32    2.99
  -1   6  12   23.16    2.54
  -1   6  12   28.11    2.52
   1  -6 -12   24.51    1.74
   1  -6 -12   29.50    2.76
   1  -6 -12   27.19    2.44
   1  -6 -12   24.08    3.10
   1  -6 -11   18.88    2.00
   1  -6 -11   19.70    1.42
   1  -6 -11   22.91    2.94
  -1   6  11   17.76    1.93
   1  -6 -11   17.27    2.61
   1  -6 -11   17.18    2.18
  -1   6  11   17.22    2.11
   1  -6 -10  170.09    8.31
   1  -6 -10  174.49    6.33
   1  -6 -10  179.29    8.32
   1  -6 -10  177.53    7.58
  -1   6  10  180.66    7.30
  -1   6  10  176.26    7.60
   1  -6 -10  174.36    7.14
  -1   6  10  168.69    6.38
   1  -6  -9    2.48    1.06
   1  -6  -9    2.33    1.44
   1  -6  -9    1.95    1.37
   1  -6  -9    2.14    0.50
  -1   6   9    1.83    0.56
  -1   6   9    3.04    1.08
  -1   6   9    4.74    1.14
  -1   6   9    2.19    0.54
   1  -6  -9    1.24    0.97
   1  -6  -8   14.04    0.88
   1  -6  -8   16.91    1.69
  -1   6   8   13.48    0.94
  -1   6   8   15.83    1.12
  -1   6   8   16.38    1.54
   1  -6  -8   12.74    1.93
  -1   6   8   11.33    0.83
  -1   6   8   14.05    1.60
   1  -6  -8   13.19    1.52
  -1   6   8   14.28    1.00
   1  -6  -8   14.20    2.07
  -1   6   7   14.01    1.20
  -1   6   7   13.82    0.71
  -1   6   7   13.55    0.91
   1  -6  -7   16.77    1.85
  -1   6   7   12.95    0.66
   1  -6  -7   15.93    2.08
   1  -6  -7   15.42    1.88
   1  -6  -7   15.50    1.57
  -1   6   7   16.40    1.58
   1  -6  -7   11.19    1.36
  -1   6   7   13.35    1.13
   1  -6  -7   13.96    0.84
  -1   6   7   14.08    1.39
  -1   6   7   11.32    1.24
  -1   6   7   14.49    1.03
  -1   6   7   15.59    1.14
   1  -6  -6   71.34    3.70
   1  -6  -6   68.93    3.97
  -1   6   6   65.12    3.11
   1  -6  -6   72.29    3.33
  -1   6   6   67.67    3.02
   1  -6  -6   72.31    3.93
  -1   6   6   72.00    3.46
  -1   6   6   62.78    3.00
  -1   6   6   67.58    2.97
   1  -6  -6   69.07    2.57
  -1   6   6   72.15    3.34
  -1   6   6   68.72    2.91
  -1   6   6   68.08    3.14
  -1   6   6   63.37    2.59
   1  -6  -6   72.24    3.38
  -1   6   5    5.09    0.77
   1  -6  -5    3.17    1.08
  -1   6   5    3.24    0.77
  -1   6   5    3.21    0.81
  -1   6   5    2.91    0.73
  -1   6   5    2.89    0.74
   1  -6  -5    2.30    1.13
   1  -6  -5    3.44    0.49
   1  -6  -5    4.44    1.01
   1  -6  -5    5.41    1.19
  -1   6   5    3.82    0.85
  -1   6   5    2.71    0.79
  -1   6   5    4.17    0.68
  -1   6   5    3.47    0.77
  -1   6   5    3.57    0.52
   1  -6  -5    4.18    0.89
   1  -6  -4 1762.36   50.87
   1  -6  -4 1659.66   50.85
  -1   6   4 1671.15   50.16
  -1   6   4 1678.43   50.32
  -1   6   4 1664.87   49.99
  -1   6   4 1738.18   50.60
  -1   6   4 1625.15   49.73
   1  -6  -4 1688.84   51.22
   1  -6  -4 1653.23   50.50
   1  -6  -4 1693.91   49.80
  -1   6   4 1408.94   49.31
  -1   6   4 1642.02   50.31
  -1   6   4 1667.33   50.46
  -1   6   4 1441.46   49.31
  -1   6   4 1632.46   50.25
  -1   6   4 1718.87   50.40
   1  -6  -4 1674.57   51.26
  -1   6   4 1641.37   50.41
  -1   6   4 1608.22   50.04
  -1   6   3  302.49   10.80
   1  -6  -3  318.76   10.74
  -1   6   3  315.32   10.64
  -1   6   3  321.37   10.91
   1  -6  -3  318.92   11.91
  -1   6   3  307.15   10.87
   1  -6  -3  324.41   10.62
  -1   6   3  325.85   11.32
  -1   6   3  319.87   10.74
  -1   6   3  309.05   11.14
  -1   6   3  307.42   10.50
  -1   6   3  343.61   11.20
   1  -6  -3  311.91   11.63
  -1   6   3  317.70   11.17
  -1   6   3  307.43   10.66
   1  -6  -3  332.30   11.67
   1  -6  -3  334.78   11.35
  -1   6   2  513.39   17.39
   1  -6  -2  538.75   17.46
  -1   6   2  513.94   17.80
  -1   6   2  514.77   17.23
   1  -6  -2  505.88   18.00
  -1   6   2  524.56   17.36
  -1   6   2  529.83   17.10
  -1   6   2  517.86   17.94
  -1   6   2  531.12   17.29
   1  -6  -2  532.28   17.44
   1  -6  -2  523.50   18.31
  -1   6   2  492.13   17.35
  -1   6   2  515.75   17.04
   1  -6  -2  509.77   18.48
  -1   6   2  533.65   17.26
  -1   6   2  543.72   17.88
  -1   6   2  548.02   17.58
   1  -6  -2  531.78   17.63
  -1   6   1   38.88    2.40
  -1   6   1   44.58    1.74
  -1   6   1   39.22    1.73
  -1   6   1   35.30    2.34
   1  -6  -1   44.46    1.69
  -1   6   1   35.37    1.38
  -1   6   1   35.14    1.42
  -1   6   1   43.80    2.09
   1  -6  -1   41.75    1.69
  -1   6   1   38.79    2.03
   1  -6  -1   43.63    2.21
   1  -6  -1   42.71    2.03
  -1   6   1   42.83    1.75
   1  -6  -1   42.61    2.82
  -1   6   1   42.73    2.11
  -1   6   1   38.60    2.33
  -1   6   1   40.59    2.04
   1  -6  -1   43.92    2.18
  -1   6   1   43.14    1.70
   1  -6  -1   41.29    2.39
   1  -6   0  169.57    6.30
  -1   6   0  153.24    5.87
  -1   6   0  171.57    6.46
  -1   6   0  160.81    6.47
   1  -6   0  156.78    5.59
  -1   6   0  165.61    5.62
   1  -6   0  165.13    6.11
   1  -6   0  167.54    5.66
  -1   6   0  152.85    5.10
   1  -6   0  162.24    6.92
  -1   6   0  158.77    6.07
   1  -6   0  165.45    6.26
  -1   6   0  170.23    6.05
   1  -6   0  167.80    5.72
  -1   6   0  168.44    5.87
  -1   6   0  138.75    5.11
   1  -6   0  163.88    5.43
   1  -6   1    8.02    0.70
   1  -6   1    9.25    0.95
  -1   6  -1    7.21    1.23
  -1   6  -1    5.75    1.06
   1  -6   1    9.22    1.06
  -1   6  -1    7.81    1.22
   1  -6   1   11.15    1.28
  -1   6  -1    8.20    0.95
   1  -6   1    8.04    0.73
  -1   6  -1    8.88    0.96
   1  -6   1    8.35    1.53
   1  -6   1    7.53    1.12
   1  -6   2   97.97    4.05
   1  -6   2   91.49    4.15
  -1   6  -2   97.83    4.02
   1  -6   2   94.41    3.52
  -1   6  -2   94.31    4.53
  -1   6  -2   85.03    3.85
   1  -6   2   89.20    3.39
  -1   6  -2   93.87    4.48
   1  -6   2   97.57    4.15
   1  -6   2   95.38    4.90
   1  -6   2   87.60    4.43
  -1   6  -2   92.12    4.32
   1  -6   3    6.81    0.77
   1  -6   3    7.94    0.82
   1  -6   3    7.75    1.15
  -1   6  -3    6.23    0.68
  -1   6  -3    8.85    1.19
   1  -6   3    8.35    0.71
  -1   6  -3    7.28    1.22
   1  -6   3    7.59    1.43
   1  -6   3    7.22    1.48
   1  -6   3    7.59    1.12
  -1   6  -3    7.97    1.35
   1  -6   4   18.05    1.17
   1  -6   4   21.55    1.83
   1  -6   4   29.25    2.43
  -1   6  -4   21.97    1.88
   1  -6   4   24.43    2.47
   1  -6   4   21.76    1.86
   1  -6   4   24.64    2.48
   1  -6   4   20.03    1.36
  -1   6  -4   24.43    2.18
  -1   6  -4   22.06    2.13
  -1   6  -4   23.54    2.13
   1  -6   4   22.04    1.43
   1  -6   5   16.73    1.71
  -1   6  -5   16.62    1.95
  -1   6  -5   18.67    1.86
  -1   6  -5   19.16    2.02
   1  -6   5   21.71    1.96
   1  -6   5   21.93    2.41
  -1   6  -5   17.68    2.03
   1  -6   5   18.29    2.19
   1  -6   5   14.86    1.12
   1  -6   5   20.52    2.38
  -1   6  -6   20.45    2.18
   1  -6   6   20.52    2.43
   1  -6   6   19.32    2.04
  -1   6  -6   23.07    2.20
   1  -6   6   24.23    2.56
  -1   6  -6   20.82    2.33
   1  -6   6   16.62    2.40
  -1   6  -6   16.27    2.02
   1  -6   6   20.27    1.99
   1  -6   6   17.41    1.27
   1  -6   6   21.23    2.42
  -1   6  -7   29.29    2.70
   1  -6   7   23.63    2.18
   1  -6   7   22.46    2.59
  -1   6  -7   21.59    2.33
   1  -6   7   22.57    2.69
  -1   6  -7   27.15    2.54
  -1   6  -7   23.61    2.49
   1  -6   7   26.40    2.44
   1  -6   7   23.83    2.77
  -1   6  -7   29.71    2.77
   1  -6   7   19.10    2.65
  -1   6  -8    3.92    1.61
  -1   6  -8    1.93    1.40
   1  -6   8    2.05    1.68
   1  -6   8    2.95    1.61
   1  -6   8    2.22    1.23
   1  -6   8    0.73    1.27
  -1   6  -8    1.49    1.27
  -1   6  -8    1.25    1.43
  -1   6  -8    2.69    1.49
   1  -6   8    2.75    1.69
   1  -6   9    8.56    2.01
   1  -6   9    6.26    2.22
   1  -6   9    8.86    1.86
   1  -6   9   11.51    1.81
  -1   6  -9    8.84    1.94
   1  -6   9    7.40    1.97
  -1   6  -9    8.75    2.09
  -1   6  -9   10.02    2.08
  -1   6  -9    7.05    1.81
  -1   6  -9    9.78    2.12
  -1   6 -10   11.57    1.88
   1  -6  10   12.29    1.99
   1  -5 -14   18.75    2.32
   1  -5 -14   23.54    3.46
  -1   5  14   15.13    2.39
  -1   5  14   18.75    2.41
   1  -5 -14   18.72    2.71
  -1   5  13    7.02    1.69
  -1   5  13    6.91    1.37
   1  -5 -13    4.98    2.18
   1  -5 -13    5.89    1.24
  -1   5  13    4.98    1.44
   1  -5 -13    7.54    1.62
   1  -5 -13    7.24    1.99
   1  -5 -12    4.28    1.43
  -1   5  12    3.90    1.32
  -1   5  12    5.97    1.64
  -1   5  12    3.29    1.06
   1  -5 -12    4.43    1.46
   1  -5 -12    2.69    2.10
   1  -5 -12    4.85    1.10
  -1   5  11  173.08    7.07
   1  -5 -11  187.09    8.11
   1  -5 -11  187.47    7.60
  -1   5  11  186.96    8.10
   1  -5 -11  185.53    7.07
  -1   5  11  184.71    7.76
   1  -5 -11  186.83    8.88
  -1   5  10   51.42    3.27
   1  -5 -10   42.73    1.68
   1  -5 -10   44.08    1.70
  -1   5  10   49.68    2.95
   1  -5 -10   48.77    3.19
   1  -5 -10   51.55    2.52
   1  -5 -10   47.50    3.69
  -1   5  10   46.88    2.48
   1  -5 -10   49.94    2.34
   1  -5 -10   48.00    2.88
   1  -5  -9    2.13    1.38
   1  -5  -9    1.52    0.99
  -1   5   9    1.43    0.96
   1  -5  -9    0.73    0.89
  -1   5   9    2.18    0.66
  -1   5   9    2.37    0.54
   1  -5  -9    2.42    0.61
   1  -5  -9    2.09    1.27
  -1   5   9    2.23    0.92
  -1   5   8   47.93    2.31
  -1   5   8   41.30    1.90
   1  -5  -8   42.45    2.75
   1  -5  -8   46.31    3.23
  -1   5   8   43.96    2.11
  -1   5   8   45.98    2.88
   1  -5  -8   45.35    3.29
  -1   5   8   45.07    1.78
   1  -5  -8   46.68    2.08
  -1   5   8   43.35    2.21
  -1   5   8   43.42    2.20
  -1   5   8   47.44    2.68
   1  -5  -8   50.47    2.69
  -1   5   8   48.54    1.84
  -1   5   8   48.59    2.10
  -1   5   7   -0.05    0.44
  -1   5   7   -0.57    0.69
   1  -5  -7    0.33    0.40
   1  -5  -7    0.59    1.05
   1  -5  -7   -0.33    1.08
  -1   5   7    0.19    0.44
  -1   5   7    0.27    0.52
   1  -5  -7   -0.31    0.77
  -1   5   7    0.33    0.35
  -1   5   7    0.40    0.50
  -1   5   7    0.30    0.47
  -1   5   7    0.34    0.73
  -1   5   7    0.05    0.49
  -1   5   7    0.44    0.65
   1  -5  -7    0.08    0.70
  -1   5   7    0.19    0.34
   1  -5  -7    1.04    1.22
   1  -5  -6  329.76   12.04
   1  -5  -6  304.37   11.08
   1  -5  -6  329.02   11.81
  -1   5   6  320.43   11.28
  -1   5   6  312.37   10.40
  -1   5   6  327.26   10.77
  -1   5   6  306.78   10.82
  -1   5   6  308.30   11.38
  -1   5   6  319.47   10.77
  -1   5   6  311.90   10.57
  -1   5   6  322.74   11.23
  -1   5   6  345.36   11.56
  -1   5   6  317.07   10.58
   1  -5  -6  318.97   10.47
  -1   5   6  320.97   10.96
   1  -5  -6  336.27   12.22
   1  -5  -6  322.95   11.29
  -1   5   6  298.94   10.32
   1  -5  -5  112.39    5.21
  -1   5   5  119.43    4.51
  -1   5   5  118.13    4.36
   1  -5  -5  118.21    4.72
  -1   5   5  113.26    4.15
  -1   5   5  116.63    4.40
   1  -5  -5  113.41    5.35
  -1   5   5  121.33    4.97
   1  -5  -5  121.76    5.11
  -1   5   5  119.61    4.76
  -1   5   5  117.84    4.72
   1  -5  -5  112.34    4.11
  -1   5   5  113.70    4.47
   1  -5  -5  116.18    4.66
  -1   5   5  111.93    4.78
  -1   5   5  123.33    5.01
  -1   5   5  113.45    4.57
  -1   5   5  113.72    5.02
   1  -5  -4  235.78    8.64
   1  -5  -4  237.09    7.90
  -1   5   4  227.18    8.42
   1  -5  -4  231.98    8.33
   1  -5  -4  240.97    8.90
  -1   5   4  245.08    8.74
  -1   5   4  234.84    8.33
   1  -5  -4  237.45    9.08
  -1   5   4  229.70    8.19
  -1   5   4  233.03    8.22
  -1   5   4  232.86    8.16
  -1   5   4  236.53    8.45
  -1   5   4  233.89    7.91
   1  -5  -4  242.14    8.45
   1  -5  -4  239.70    9.02
  -1   5   4  231.71    8.44
  -1   5   4  219.68    8.13
  -1   5   4  231.04    8.33
  -1   5   4  245.75    8.70
  -1   5   4  237.35    8.55
   1  -5  -3  694.72   22.48
  -1   5   3  673.72   22.10
   1  -5  -3  679.71   23.04
  -1   5   3  699.41   22.65
  -1   5   3  686.61   22.44
  -1   5   3  666.99   22.19
  -1   5   3  682.18   22.68
   1  -5  -3  671.98   23.13
  -1   5   3  697.03   22.83
  -1   5   3  683.64   22.56
  -1   5   3  664.42   22.39
   1  -5  -3  689.79   22.10
  -1   5   3  696.25   22.44
   1  -5  -3  728.61   22.90
   1  -5  -3  689.55   21.90
  -1   5   3  656.38   21.83
  -1   5   3  665.91   22.05
  -1   5   3  675.06   22.23
   1  -5  -3  680.78   22.77
  -1   5   2  104.11    3.92
   1  -5  -2  101.13    4.48
  -1   5   2  100.16    4.33
   1  -5  -2   99.63    4.63
  -1   5   2   99.15    3.65
  -1   5   2  107.03    4.20
  -1   5   2  104.97    3.78
  -1   5   2  100.38    3.87
   1  -5  -2  100.59    4.11
  -1   5   2   98.91    3.83
  -1   5   2  101.34    3.72
  -1   5   2  101.82    4.09
   1  -5  -2  106.84    3.87
   1  -5  -2   99.16    4.41
   1  -5  -2  100.50    4.16
  -1   5   2   97.33    4.14
  -1   5   2   97.18    4.32
   1  -5  -2  104.78    3.91
  -1   5   2  110.73    4.35
  -1   5   1    3.93    0.87
  -1   5   1    3.37    0.63
  -1   5   1    3.30    0.86
  -1   5   1    4.40    0.56
  -1   5   1    4.37    0.46
   1  -5  -1    4.68    0.72
  -1   5   1    4.52    0.57
  -1   5   1    4.38    0.80
  -1   5   1    3.84    0.64
  -1   5   1    4.22    0.41
   1  -5  -1    3.85    0.66
  -1   5   1    5.06    0.86
   1  -5  -1    4.66    1.10
   1  -5  -1    4.40    0.47
  -1   5   1    3.77    0.79
  -1   5   1    4.26    0.68
  -1   5   1    4.81    0.67
   1  -5  -1    4.52    0.86
   1  -5  -1    4.68    0.71
   1  -5  -1    4.47    0.42
   1  -5  -1    5.38    0.87
  -1   5   0  460.38   16.13
   1  -5   0  490.45   16.13
  -1   5   0  460.82   16.24
   1  -5   0  463.68   15.62
   1  -5   0  472.57   15.36
  -1   5   0  469.86   15.97
  -1   5   0  489.76   16.25
   1  -5   0  450.61   16.06
  -1   5   0  465.05   15.46
  -1   5   0  481.30   15.30
   1  -5   0  486.18   15.59
  -1   5   0  461.46   16.27
   1  -5   0  481.23   15.98
   1  -5   0  472.94   15.65
  -1   5   0  477.83   15.78
  -1   5   0  470.61   15.89
   1  -5   1   -0.20    0.31
  -1   5  -1   -0.08    0.58
  -1   5  -1    0.19    0.65
  -1   5  -1    0.33    0.63
   1  -5   1    0.85    0.49
   1  -5   1    0.08    0.72
   1  -5   1   -0.06    0.57
  -1   5  -1    0.06    0.48
   1  -5   1    0.25    0.70
   1  -5   1   -0.37    0.61
  -1   5  -1    0.11    0.49
   1  -5   1    0.08    0.59
  -1   5  -1   -0.19    0.49
  -1   5  -1    0.14    0.18
  -1   5  -1    0.30    0.58
   1  -5   1    0.08    0.39
  -1   5  -1    0.10    0.65
  -1   5  -2   79.87    3.69
  -1   5  -2   70.55    2.64
   1  -5   2   70.98    3.30
  -1   5  -2   85.96    3.66
   1  -5   2   79.65    3.31
   1  -5   2   82.54    3.47
   1  -5   2   78.13    3.97
  -1   5  -2   65.21    2.43
  -1   5  -2   84.65    3.75
   1  -5   2   82.07    3.76
   1  -5   2   78.21    2.85
  -1   5  -2   71.96    3.16
  -1   5  -2   85.01    3.31
   1  -5   2   73.70    2.83
   1  -5   3    0.05    0.60
   1  -5   3   -0.14    0.45
   1  -5   3    0.26    0.61
   1  -5   3   -0.58    0.97
   1  -5   3    0.26    0.78
  -1   5  -3    0.21    0.47
   1  -5   3   -0.71    0.65
   1  -5   3   -0.15    0.88
  -1   5  -3   -0.11    0.84
  -1   5  -3    0.33    0.79
   1  -5   3    0.24    0.41
  -1   5  -3   -0.49    0.66
   1  -5   4   15.92    1.06
   1  -5   4   14.61    0.90
  -1   5  -4   14.55    1.57
   1  -5   4   17.18    1.63
  -1   5  -4   18.32    1.58
  -1   5  -4   17.13    1.71
   1  -5   4   15.42    1.19
  -1   5  -4   13.67    1.63
   1  -5   4   16.85    1.84
   1  -5   4   14.66    1.76
   1  -5   4   14.25    1.25
   1  -5   4   14.36    1.91
  -1   5  -4   15.75    1.26
   1  -5   4   16.22    1.87
   1  -5   4   13.95    1.41
  -1   5  -5  257.01    9.50
   1  -5   5  239.11    9.08
   1  -5   5  240.06    8.40
  -1   5  -5  236.34    9.36
   1  -5   5  266.39    9.47
   1  -5   5  252.29    9.88
   1  -5   5  235.87    8.68
   1  -5   5  229.91    9.91
   1  -5   5  234.53    9.77
  -1   5  -5  229.67    8.70
   1  -5   5  228.84    9.66
   1  -5   5  237.21    8.16
  -1   5  -5  245.05    9.22
  -1   5  -5  252.81    9.65
   1  -5   6   10.62    1.78
  -1   5  -6   12.68    1.88
   1  -5   6   13.22    1.52
  -1   5  -6   13.84    1.77
  -1   5  -6    9.26    1.34
   1  -5   6   11.36    1.57
   1  -5   6   12.81    1.38
   1  -5   6   12.09    0.98
   1  -5   6   12.37    1.87
  -1   5  -6   14.63    1.66
   1  -5   6   12.06    1.11
  -1   5  -6   10.45    1.58
   1  -5   6   10.07    1.88
  -1   5  -6   13.17    1.79
   1  -5   7    4.08    1.25
  -1   5  -7    2.86    1.23
   1  -5   7    2.86    1.25
  -1   5  -7    2.88    1.30
   1  -5   7    4.79    1.55
  -1   5  -7    4.08    1.30
  -1   5  -7    2.59    1.05
   1  -5   7    1.55    1.24
   1  -5   7    2.81    0.65
  -1   5  -7    4.07    1.34
   1  -5   7    3.20    1.08
  -1   5  -7    2.53    1.17
   1  -5   8   71.75    4.24
   1  -5   8   65.35    3.01
  -1   5  -8   72.95    4.32
  -1   5  -8   65.20    4.13
   1  -5   8   77.25    4.78
   1  -5   8   58.90    4.36
   1  -5   8   68.32    3.90
  -1   5  -8   76.81    4.51
  -1   5  -8   71.53    3.94
   1  -5   8   71.69    4.70
  -1   5  -8   75.10    4.24
   1  -5   8   61.47    4.15
   1  -5   9   12.32    2.24
   1  -5   9   13.77    1.91
   1  -5   9   13.34    2.32
   1  -5   9   18.07    2.24
   1  -5   9   16.83    2.23
   1  -5   9   17.79    2.44
  -1   5  -9   18.25    2.39
  -1   5  -9   14.03    2.15
  -1   5  -9   13.57    2.18
  -1   5  -9   17.95    2.22
  -1   5  -9   16.18    1.95
   1  -5  10    0.50    1.21
   1  -5  10   -0.62    1.55
   1  -5  10   -1.78    1.62
  -1   5 -10    0.76    1.41
   1  -5  10    1.01    1.62
  -1   5 -10   -0.63    1.61
   1  -5  10   -0.52    1.67
  -1   5 -10    0.62    1.52
   1  -5  10    0.38    1.38
  -1   5 -10    1.35    1.63
  -1   5 -10   -1.36    1.38
  -1   5 -11    2.85    1.37
   1  -5  11    4.48    1.53
   1  -4 -15    3.12    1.76
  -1   4  14    7.45    1.55
   1  -4 -14    7.31    1.52
  -1   4  14    4.92    1.35
  -1   4  14    7.24    1.67
   1  -4 -14    8.10    1.78
   1  -4 -14    4.26    1.86
  -1   4  13   27.03    2.36
  -1   4  13   30.10    2.78
   1  -4 -13   24.76    2.19
   1  -4 -13   27.09    2.58
  -1   4  13   23.55    2.21
   1  -4 -13   18.83    2.57
  -1   4  12  113.85    5.67
   1  -4 -12  108.89    4.97
   1  -4 -12  106.94    5.23
  -1   4  12  105.23    5.38
   1  -4 -12   99.77    5.61
  -1   4  12  105.73    5.00
  -1   4  12  105.01    5.03
  -1   4  11  213.19    8.84
  -1   4  11  218.40    8.46
   1  -4 -11  216.51    8.40
   1  -4 -11  218.87    8.70
   1  -4 -11  212.71    9.21
   1  -4 -11  229.05   10.15
  -1   4  11  219.21    9.13
  -1   4  10   85.04    4.43
   1  -4 -10   79.65    3.98
  -1   4  10   77.74    3.73
  -1   4  10   75.56    3.29
   1  -4 -10   81.99    4.42
   1  -4 -10   75.17    3.17
   1  -4 -10   82.54    5.04
   1  -4 -10   83.68    3.79
  -1   4  10   81.81    4.14
  -1   4   9  124.21    4.73
   1  -4  -9  130.52    4.48
   1  -4  -9  137.35    5.52
   1  -4  -9  131.54    4.65
  -1   4   9  127.55    5.84
  -1   4   9  134.36    5.65
  -1   4   9  126.00    5.20
  -1   4   9  116.01    4.60
   1  -4  -9  127.12    6.39
   1  -4  -9  134.72    5.04
   1  -4  -9  144.77    6.03
  -1   4   8    0.38    0.82
   1  -4  -8   -0.23    0.32
  -1   4   8    0.06    0.55
  -1   4   8   -0.02    0.17
  -1   4   8   -0.42    0.54
  -1   4   8    0.07    0.54
  -1   4   8    0.04    0.15
  -1   4   8    0.08    0.22
   1  -4  -8    0.18    0.78
   1  -4  -8   -0.12    0.79
  -1   4   8   -0.04    0.44
   1  -4  -8    0.06    0.54
  -1   4   8    0.10    0.71
  -1   4   8    0.10    0.23
  -1   4   8   -0.07    0.33
  -1   4   8   -0.24    0.81
   1  -4  -8    0.54    0.38
   1  -4  -8   -0.67    1.14
   1  -4  -7  337.24   11.89
  -1   4   7  330.98   11.21
  -1   4   7  329.85   11.70
  -1   4   7  311.57   10.66
  -1   4   7  325.24   11.32
  -1   4   7  346.53   10.69
   1  -4  -7  318.55   10.62
   1  -4  -7  332.19   12.41
  -1   4   7  336.19   11.01
  -1   4   7  342.91   11.20
  -1   4   7  336.63   11.93
  -1   4   7  320.75   10.85
   1  -4  -7  338.02   11.56
  -1   4   7  311.31   11.28
   1  -4  -7  325.99   10.95
   1  -4  -7  343.18   11.12
  -1   4   7  330.45   10.66
  -1   4   7  334.93   11.49
  -1   4   7  317.09   11.92
   1  -4  -6   52.67    3.26
  -1   4   6   52.88    2.01
  -1   4   6   52.15    2.23
  -1   4   6   51.42    2.49
  -1   4   6   48.93    2.12
  -1   4   6   50.51    2.63
   1  -4  -6   55.47    2.78
  -1   4   6   54.68    2.34
  -1   4   6   55.01    2.81
   1  -4  -6   55.35    2.25
  -1   4   6   50.85    2.20
  -1   4   6   50.69    2.32
  -1   4   6   53.17    2.29
  -1   4   6   56.40    2.88
   1  -4  -6   50.72    3.07
  -1   4   6   53.06    2.24
   1  -4  -6   54.95    2.57
  -1   4   6   53.90    2.88
   1  -4  -6   51.50    2.20
  -1   4   5  141.01    5.49
  -1   4   5  139.91    4.94
   1  -4  -5  147.78    5.92
   1  -4  -5  148.82    5.16
  -1   4   5  138.81    5.26
  -1   4   5  149.88    5.84
  -1   4   5  140.05    5.05
   1  -4  -5  142.55    6.06
  -1   4   5  140.88    5.89
  -1   4   5  142.49    4.94
   1  -4  -5  149.73    6.23
  -1   4   5  141.18    5.12
  -1   4   5  143.17    5.10
  -1   4   5  145.65    5.72
  -1   4   5  139.63    5.18
   1  -4  -5  147.91    4.99
   1  -4  -5  141.45    5.35
   1  -4  -5  137.46    5.47
  -1   4   5  141.27    5.63
  -1   4   5  134.06    4.85
  -1   4   5  143.52    5.55
   1  -4  -4  205.04    7.37
   1  -4  -4  220.98    8.17
  -1   4   4  210.62    7.14
   1  -4  -4  228.78    7.99
  -1   4   4  208.53    7.01
  -1   4   4  214.33    7.50
  -1   4   4  224.48    7.77
  -1   4   4  216.39    7.10
  -1   4   4  190.99    6.66
  -1   4   4  213.60    7.22
  -1   4   4  215.15    7.69
  -1   4   4  207.89    7.24
   1  -4  -4  208.22    7.23
   1  -4  -4  212.33    6.97
  -1   4   4  210.96    7.34
   1  -4  -4  197.31    7.66
  -1   4   4  219.48    7.83
  -1   4   4  214.75    7.46
  -1   4   4  202.33    6.69
   1  -4  -4  209.65    7.93
   1  -4  -4  216.09    7.34
  -1   4   3  324.40   10.88
   1  -4  -3  334.03   11.19
   1  -4  -3  309.12   10.70
  -1   4   3  315.21   10.58
  -1   4   3  309.94   10.44
  -1   4   3  304.84    9.93
  -1   4   3  306.22   10.34
   1  -4  -3  310.97   10.55
  -1   4   3  312.16   10.35
  -1   4   3  311.60   10.68
  -1   4   3  305.94   10.49
   1  -4  -3  301.02   10.45
   1  -4  -3  315.81   11.16
  -1   4   3  324.46   10.98
  -1   4   3  317.90   10.44
  -1   4   3  312.60   10.66
  -1   4   3  296.15    9.92
  -1   4   3  325.65   10.75
   1  -4  -3  303.31   10.95
   1  -4  -3  323.23   10.26
  -1   4   3  306.95   10.23
  -1   4   2   19.86    1.47
  -1   4   2   20.46    1.24
  -1   4   2   20.20    1.33
   1  -4  -2   19.86    1.02
  -1   4   2   22.22    1.02
  -1   4   2   21.26    1.24
   1  -4  -2   20.81    1.21
   1  -4  -2   19.78    1.22
   1  -4  -2   20.20    1.45
  -1   4   2   19.67    1.08
  -1   4   2   20.15    1.09
  -1   4   2   19.23    1.33
   1  -4  -2   16.71    1.32
   1  -4  -2   19.72    1.09
  -1   4   2   19.74    1.28
  -1   4   2   18.45    0.97
  -1   4   2   19.96    1.40
   1  -4  -2   20.29    1.52
   1  -4  -2   20.10    1.58
  -1   4   2   18.96    1.07
  -1   4   1  992.33   31.97
  -1   4   1  977.41   31.77
   1  -4  -1  975.48   31.94
  -1   4   1  960.57   31.83
  -1   4   1  961.74   32.26
   1  -4  -1  998.06   32.01
  -1   4   1  952.32   32.04
  -1   4   1  980.15   32.17
   1  -4  -1 1002.46   31.87
  -1   4   1  948.54   31.70
  -1   4   1  983.91   31.47
  -1   4   1 1002.11   32.07
   1  -4  -1 1011.45   31.88
  -1   4   1 1011.61   32.31
   1  -4  -1  998.71   31.47
   1  -4  -1  998.61   31.42
  -1   4   1  947.87   31.83
  -1   4   1 1011.40   31.75
   1  -4  -1  972.91   32.22
  -1   4   1  985.64   31.48
   1  -4   0  346.25   11.22
  -1   4   0  345.66   11.89
  -1   4   0  328.43   11.75
  -1   4   0  324.22   11.71
   1  -4   0  349.04   11.57
  -1   4   0  354.10   11.86
  -1   4   0  336.86   11.07
   1  -4   0  338.79   11.02
  -1   4   0  338.71   11.70
  -1   4   0  350.09   11.46
   1  -4   0  352.77   11.66
  -1   4   0  336.16   11.16
   1  -4   0  351.15   12.10
   1  -4   0  350.21   11.66
   1  -4   0  322.85   11.62
  -1   4   0  329.01   11.52
   1  -4   0  328.99   11.30
  -1   4   0  337.96   11.49
  -1   4   0  334.36   11.12
   1  -4   0  343.09   11.32
   1  -4   1   96.84    4.27
   1  -4   1   93.30    3.84
  -1   4  -1   93.43    3.57
  -1   4  -1   93.51    3.91
  -1   4  -1   92.76    3.63
   1  -4   1   96.95    3.65
  -1   4  -1   94.78    3.99
   1  -4   1   93.08    3.74
   1  -4   1   89.48    3.44
  -1   4  -1   85.45    4.00
   1  -4   1   92.01    3.81
  -1   4  -1   94.00    3.21
  -1   4  -1   90.30    3.92
  -1   4  -1   91.60    3.81
   1  -4   1   97.04    3.30
  -1   4  -1   94.67    3.99
  -1   4  -1   91.04    3.85
   1  -4   1   91.31    3.95
  -1   4  -1   91.64    3.48
   1  -4   2  184.64    6.76
   1  -4   2  188.34    7.32
   1  -4   2  194.89    6.74
   1  -4   2  187.66    6.85
  -1   4  -2  175.65    6.17
  -1   4  -2  186.55    6.60
   1  -4   2  170.28    6.19
   1  -4   2  195.58    7.14
  -1   4  -2  189.24    6.87
  -1   4  -2  177.35    6.90
  -1   4  -2  173.55    6.54
   1  -4   2  177.79    6.28
   1  -4   2  188.94    6.90
   1  -4   2  181.13    7.29
  -1   4  -2  183.91    6.08
  -1   4  -2  179.52    6.80
  -1   4  -2  194.08    7.01
   1  -4   2  192.15    6.28
   1  -4   3    0.32    0.55
  -1   4  -3    0.07    0.54
  -1   4  -3    0.75    0.62
  -1   4  -3   -0.18    0.47
   1  -4   3    0.83    0.78
   1  -4   3    0.22    0.57
   1  -4   3    0.73    0.71
   1  -4   3    1.00    0.75
   1  -4   3    0.18    0.76
   1  -4   3    0.13    0.34
   1  -4   3    0.40    0.43
   1  -4   3   -0.33    0.69
   1  -4   3    0.08    0.36
  -1   4  -3    0.60    0.31
  -1   4  -3   -0.39    0.62
   1  -4   4  502.41   16.70
   1  -4   4  472.29   17.81
   1  -4   4  513.62   17.39
   1  -4   4  529.49   17.60
  -1   4  -4  501.23   17.08
  -1   4  -4  524.84   17.45
   1  -4   4  511.12   16.89
   1  -4   4  520.11   18.04
  -1   4  -4  500.30   16.68
   1  -4   4  524.37   16.77
   1  -4   4  482.42   17.99
  -1   4  -4  515.86   17.62
   1  -4   4  507.65   17.16
  -1   4  -4  520.56   17.64
   1  -4   4  530.89   17.02
  -1   4  -4  501.27   17.76
  -1   4  -5  108.89    5.02
   1  -4   5   98.96    4.56
   1  -4   5   99.71    5.10
   1  -4   5  109.48    4.12
  -1   4  -5  112.82    4.90
   1  -4   5  100.26    5.03
   1  -4   5  113.95    5.19
   1  -4   5   99.52    3.98
  -1   4  -5  103.53    4.47
  -1   4  -5  107.25    4.75
  -1   4  -5  102.89    4.71
   1  -4   5  110.68    4.52
   1  -4   5  112.80    4.87
   1  -4   5  114.72    4.39
   1  -4   6  144.81    6.49
  -1   4  -6  165.68    6.47
  -1   4  -6  150.56    6.26
   1  -4   6  132.02    5.84
   1  -4   6  149.89    5.53
  -1   4  -6  144.32    6.01
   1  -4   6  129.09    6.42
   1  -4   6  146.16    5.39
   1  -4   6  147.20    6.70
  -1   4  -6  148.35    6.54
  -1   4  -6  150.04    6.35
  -1   4  -6  136.19    6.07
   1  -4   6  149.73    6.10
   1  -4   6  150.04    6.76
   1  -4   6  153.11    6.40
   1  -4   7   71.32    3.67
  -1   4  -7   65.91    3.62
   1  -4   7   71.61    4.19
   1  -4   7   65.62    3.86
   1  -4   7   73.89    4.32
   1  -4   7   72.69    3.92
  -1   4  -7   66.78    3.87
  -1   4  -7   64.34    3.76
  -1   4  -7   68.91    4.01
  -1   4  -7   68.07    3.58
   1  -4   7   70.32    4.21
   1  -4   7   64.33    2.96
  -1   4  -7   65.25    3.74
   1  -4   8   30.28    2.57
  -1   4  -8   28.03    2.22
  -1   4  -8   25.76    2.48
   1  -4   8   20.64    2.20
   1  -4   8   22.12    2.53
   1  -4   8   25.26    2.59
   1  -4   8   31.19    1.84
  -1   4  -8   30.31    2.73
  -1   4  -8   21.91    2.30
  -1   4  -8   30.08    2.47
  -1   4  -8   31.69    2.63
   1  -4   8   27.83    2.74
   1  -4   8   29.72    2.39
   1  -4   9    0.21    1.30
  -1   4  -9   -0.36    1.22
   1  -4   9   -0.22    1.25
   1  -4   9    0.30    1.01
  -1   4  -9   -0.82    1.28
   1  -4   9    0.65    1.31
  -1   4  -9   -0.48    1.17
  -1   4  -9   -0.91    1.14
  -1   4  -9    1.08    1.26
   1  -4   9    0.65    1.23
   1  -4   9   -0.73    1.11
  -1   4  -9   -0.20    1.34
   1  -4   9   -0.17    0.71
   1  -4  10    4.73    1.40
  -1   4 -10    2.74    1.47
  -1   4 -10    5.28    1.60
  -1   4 -10    3.05    1.23
   1  -4  10    5.33    1.62
   1  -4  10    2.96    0.88
   1  -4  10    5.40    1.80
   1  -4  10    2.16    1.18
  -1   4 -10    3.81    1.56
  -1   4 -10    3.41    1.59
   1  -4  10    4.89    1.75
   1  -4  10    2.31    1.46
   1  -4  11    3.00    1.39
   1  -4  11    1.70    1.43
  -1   4 -11    3.73    1.75
   1  -4  11    3.26    1.72
  -1   4 -11    3.86    1.87
  -1   4 -11    2.49    1.61
   1  -4  11    0.51    1.72
  -1   4 -11    2.20    1.49
  -1   4 -11    3.05    1.20
   1  -4  11    4.73    1.85
  -1   4 -12   19.72    2.51
  -1   3  15   20.09    2.43
   1  -3 -15   17.69    2.48
   1  -3 -15   22.32    2.38
  -1   3  14    1.26    1.52
   1  -3 -14    0.18    1.44
   1  -3 -14    0.16    1.24
  -1   3  14    1.03    1.44
  -1   3  14    0.51    1.22
   1  -3 -14   -0.32    1.91
  -1   3  14    0.67    1.16
   1  -3 -14   -0.97    1.80
   1  -3 -13   45.37    3.12
   1  -3 -13   42.58    3.64
   1  -3 -13   39.67    3.09
  -1   3  13   36.12    3.18
  -1   3  13   36.31    3.23
  -1   3  13   42.16    3.06
  -1   3  13   42.03    3.07
   1  -3 -13   40.72    4.06
  -1   3  12   44.97    2.96
   1  -3 -12   50.01    3.10
  -1   3  12   42.40    2.66
   1  -3 -12   46.10    4.03
  -1   3  12   39.50    2.87
   1  -3 -12   43.67    3.47
  -1   3  12   36.74    3.05
   1  -3 -12   45.34    3.06
  -1   3  11   49.75    3.08
   1  -3 -11   57.51    3.32
  -1   3  11   44.89    2.75
   1  -3 -11   59.95    4.31
   1  -3 -11   54.73    3.71
   1  -3 -11   55.79    3.21
   1  -3 -11   54.47    4.19
  -1   3  11   54.58    3.39
  -1   3  11   51.30    3.12
  -1   3  10   78.49    3.60
  -1   3  10   82.90    3.96
  -1   3  10   81.07    3.97
   1  -3 -10   79.20    3.97
   1  -3 -10   79.43    4.38
   1  -3 -10   78.60    3.44
   1  -3 -10   79.59    4.87
   1  -3 -10   82.94    3.94
  -1   3  10   77.18    4.10
   1  -3 -10   75.60    2.80
   1  -3 -10   87.22    5.10
  -1   3   9    5.10    0.82
  -1   3   9    2.83    0.32
  -1   3   9    3.05    1.12
   1  -3  -9    3.43    0.70
  -1   3   9    4.01    0.95
   1  -3  -9    4.10    0.99
  -1   3   9    4.08    1.00
   1  -3  -9    4.58    1.17
   1  -3  -9    5.45    1.69
   1  -3  -9    2.60    0.45
   1  -3  -8   70.72    4.26
   1  -3  -8   74.85    2.94
  -1   3   8   71.55    3.04
  -1   3   8   67.60    2.40
  -1   3   8   72.37    3.56
  -1   3   8   67.13    3.34
   1  -3  -8   73.63    3.40
  -1   3   8   68.31    3.10
   1  -3  -8   74.15    3.73
  -1   3   8   73.92    3.78
  -1   3   8   70.49    3.31
  -1   3   8   69.17    2.86
   1  -3  -8   73.25    3.17
   1  -3  -8   73.71    2.67
  -1   3   7  288.40    9.95
   1  -3  -7  301.94    9.87
  -1   3   7  287.25    9.43
  -1   3   7  297.75   10.83
   1  -3  -7  303.60   10.79
   1  -3  -7  304.17   10.40
   1  -3  -7  305.24   10.17
   1  -3  -7  309.57    9.76
   1  -3  -7  300.17   11.48
  -1   3   7  300.99   10.44
  -1   3   7  308.85   10.11
  -1   3   7  282.55    9.58
  -1   3   7  287.81    9.89
  -1   3   7  293.98   10.30
  -1   3   7  292.73   10.39
  -1   3   7  287.56    9.55
  -1   3   7  305.99   10.64
   1  -3  -6  125.58    4.46
  -1   3   6  134.71    4.22
  -1   3   6  128.59    5.25
  -1   3   6  131.53    5.16
  -1   3   6  134.27    5.00
  -1   3   6  134.07    4.63
  -1   3   6  126.06    4.82
  -1   3   6  126.44    5.32
  -1   3   6  120.24    4.50
  -1   3   6  123.76    4.90
  -1   3   6  134.52    4.73
   1  -3  -6  136.28    5.27
  -1   3   6  126.07    4.93
  -1   3   6  131.36    5.35
  -1   3   6  118.78    4.45
  -1   3   6  111.90    5.26
   1  -3  -6  141.21    4.56
  -1   3   6  130.88    4.40
   1  -3  -6  131.28    4.95
  -1   3   6  119.88    4.22
   1  -3  -6  132.77    4.77
  -1   3   5  247.81    8.43
  -1   3   5  233.81    8.00
   1  -3  -5  238.57    9.09
  -1   3   5  246.32    8.80
  -1   3   5  244.13    7.94
  -1   3   5  236.72    8.21
   1  -3  -5  240.31    8.71
   1  -3  -5  255.18    8.51
  -1   3   5  241.03    8.40
  -1   3   5  246.39    8.25
  -1   3   5  248.02    8.27
  -1   3   5  241.60    8.00
  -1   3   5  255.80    9.23
   1  -3  -5  250.02    8.23
  -1   3   5  239.46    8.31
   1  -3  -5  245.26    8.29
  -1   3   5  247.45    8.52
   1  -3  -5  242.51    7.96
  -1   3   5  253.55    8.97
  -1   3   5  253.31    9.09
  -1   3   5  246.33    8.69
  -1   3   4 1470.96   47.50
  -1   3   4 1475.93   47.77
   1  -3  -4 1473.73   47.37
   1  -3  -4 1503.41   47.74
  -1   3   4 1487.82   47.37
  -1   3   4 1519.30   47.22
  -1   3   4 1490.34   48.10
  -1   3   4 1545.09   48.07
   1  -3  -4 1512.67   47.45
  -1   3   4 1439.71   47.29
  -1   3   4 1507.75   47.58
  -1   3   4 1465.75   48.19
   1  -3  -4 1453.76   47.53
  -1   3   4 1491.65   47.45
  -1   3   4 1427.93   47.36
  -1   3   4 1510.24   47.85
  -1   3   4 1487.95   47.45
   1  -3  -4 1440.27   48.06
   1  -3  -3 2237.91   70.83
   1  -3  -3 2212.50   70.76
  -1   3   3 2286.77   70.95
  -1   3   3 2193.46   70.71
  -1   3   3 2148.31   70.62
   1  -3  -3 2242.07   71.12
  -1   3   3 2235.86   70.40
   1  -3  -3 2241.27   70.79
  -1   3   3 2110.35   70.37
  -1   3   3 2235.08   70.98
  -1   3   3 2297.65   71.20
  -1   3   3 2311.62   71.27
  -1   3   3 2242.13   70.80
  -1   3   3 2292.91   70.62
  -1   3   3 2264.70   70.66
   1  -3  -3 2238.42   70.62
  -1   3   3 2198.01   70.88
  -1   3   3 2270.60   71.30
  -1   3   2  169.72    5.80
   1  -3  -2  150.33    5.34
  -1   3   2  161.60    5.86
   1  -3  -2  157.17    5.41
   1  -3  -2  153.31    5.53
  -1   3   2  160.08    5.43
  -1   3   2  152.60    5.33
  -1   3   2  152.71    5.39
  -1   3   2  159.19    5.57
  -1   3   2  153.35    5.63
  -1   3   2  151.10    5.16
   1  -3  -2  161.54    5.55
   1  -3  -2  157.35    5.34
  -1   3   2  154.70    5.41
   1  -3  -2  152.84    5.78
  -1   3   2  149.85    5.29
  -1   3   2  165.54    5.66
   1  -3  -1   42.83    1.97
  -1   3   1   41.78    1.55
  -1   3   1   45.83    1.78
  -1   3   1   43.72    1.42
   1  -3  -1   44.14    1.26
   1  -3  -1   41.33    1.62
  -1   3   1   44.19    1.84
  -1   3   1   46.42    1.70
  -1   3   1   44.00    1.95
  -1   3   1   43.51    1.82
   1  -3  -1   43.36    1.80
  -1   3   1   44.92    1.36
  -1   3   1   43.69    1.49
  -1   3   1   46.30    2.02
   1  -3  -1   41.26    1.49
   1  -3  -1   44.96    1.61
  -1   3   1   41.43    1.72
  -1   3   1   43.54    1.63
   1  -3  -1   41.70    1.71
  -1   3   0   29.09    1.46
   1  -3   0   29.85    1.55
   1  -3   0   29.56    1.47
  -1   3   0   28.01    1.64
   1  -3   0   29.18    1.76
  -1   3   0   26.23    1.55
  -1   3   0   29.09    1.45
  -1   3   0   27.72    1.28
   1  -3   0   29.29    1.72
   1  -3   0   26.78    1.34
  -1   3   0   27.78    1.41
  -1   3   0   27.48    1.64
  -1   3   0   28.58    1.28
   1  -3   0   28.80    1.07
  -1   3   0   30.37    1.55
   1  -3   0   30.07    1.24
  -1   3   0   25.93    1.57
   1  -3   0   27.07    1.33
  -1   3   0   28.19    1.10
   1  -3   0   26.96    1.45
   1  -3   1 1098.67   35.31
   1  -3   1 1036.75   34.82
  -1   3  -1 1067.35   35.07
   1  -3   1 1054.81   34.79
   1  -3   1 1093.51   35.24
  -1   3  -1 1089.92   34.73
   1  -3   1 1089.97   34.34
  -1   3  -1 1093.07   34.87
  -1   3  -1 1113.34   34.58
  -1   3  -1 1098.34   34.38
   1  -3   1 1091.85   34.99
  -1   3  -1 1128.84   34.97
  -1   3  -1 1094.93   35.04
  -1   3  -1 1028.96   34.48
  -1   3  -1 1031.84   34.94
   1  -3   1  992.75   34.50
   1  -3   1 1137.43   34.69
  -1   3  -1 1071.59   34.89
   1  -3   1 1092.56   34.89
  -1   3  -1 1072.19   34.96
   1  -3   1 1075.65   34.53
  -1   3  -2  186.67    6.69
  -1   3  -2  183.16    6.45
   1  -3   2  177.56    6.19
   1  -3   2  187.77    6.23
  -1   3  -2  192.14    6.78
   1  -3   2  179.31    6.68
   1  -3   2  187.03    6.57
  -1   3  -2  172.76    6.41
   1  -3   2  179.49    6.56
   1  -3   2  192.23    7.01
   1  -3   2  184.63    7.02
   1  -3   2  198.05    6.71
   1  -3   2  187.48    6.28
  -1   3  -2  178.53    6.66
  -1   3  -2  176.06    6.18
  -1   3  -2  177.44    6.72
   1  -3   2  183.72    6.05
  -1   3  -2  179.26    6.11
  -1   3  -2  181.27    6.70
   1  -3   3  197.67    6.66
   1  -3   3  200.51    7.58
   1  -3   3  196.08    7.48
   1  -3   3  185.50    7.06
   1  -3   3  192.66    6.67
  -1   3  -3  196.05    7.07
  -1   3  -3  191.28    6.64
  -1   3  -3  199.17    7.29
  -1   3  -3  193.37    7.14
  -1   3  -3  195.06    6.87
  -1   3  -3  185.78    7.27
   1  -3   3  198.14    7.19
  -1   3  -3  204.57    7.25
  -1   3  -3  190.45    7.32
  -1   3  -3  199.20    7.27
   1  -3   3  205.40    7.20
   1  -3   3  201.51    6.86
   1  -3   3  198.68    7.35
   1  -3   4   23.29    1.81
  -1   3  -4   23.55    1.61
   1  -3   4   25.16    1.70
   1  -3   4   26.63    1.91
   1  -3   4   25.32    1.62
  -1   3  -4   23.92    1.76
  -1   3  -4   23.58    1.51
  -1   3  -4   24.20    1.64
  -1   3  -4   22.06    1.68
   1  -3   4   24.39    1.82
  -1   3  -4   22.41    1.27
  -1   3  -4   22.44    1.66
   1  -3   4   26.50    1.30
   1  -3   4   23.18    1.31
   1  -3   4   22.96    1.56
   1  -3   4   24.75    1.49
  -1   3  -5  284.72   10.09
   1  -3   5  280.02   10.57
   1  -3   5  275.95   10.04
   1  -3   5  266.17   10.48
  -1   3  -5  286.92   10.29
  -1   3  -5  272.50    9.58
   1  -3   5  279.66   10.40
   1  -3   5  288.62    9.94
   1  -3   5  290.19   10.13
   1  -3   5  285.46    9.68
  -1   3  -5  267.06   10.03
   1  -3   5  295.01   10.34
   1  -3   5  272.90    9.57
  -1   3  -5  293.79   10.23
  -1   3  -5  260.61   10.35
  -1   3  -6   90.61    4.17
   1  -3   6   95.33    3.94
   1  -3   6   98.73    4.54
  -1   3  -6  105.46    4.51
   1  -3   6   93.41    4.29
   1  -3   6   95.47    4.72
  -1   3  -6   93.78    4.57
  -1   3  -6   92.98    4.44
   1  -3   6   87.74    4.22
   1  -3   6   92.62    4.45
  -1   3  -6   93.64    4.35
   1  -3   6   96.82    4.70
   1  -3   6   95.71    3.83
  -1   3  -6   96.60    4.48
  -1   3  -7   23.63    2.07
   1  -3   7   24.83    2.08
  -1   3  -7   28.75    2.15
  -1   3  -7   23.82    2.13
   1  -3   7   21.81    2.14
   1  -3   7   22.08    2.19
  -1   3  -7   25.67    2.16
  -1   3  -7   25.70    1.88
   1  -3   7   27.01    2.06
  -1   3  -7   19.46    2.02
   1  -3   7   27.19    2.37
   1  -3   7   26.31    1.63
   1  -3   7   22.18    2.00
   1  -3   8  120.19    5.48
  -1   3  -8  120.67    5.70
   1  -3   8  124.90    5.80
  -1   3  -8  121.70    5.77
  -1   3  -8  122.48    5.73
   1  -3   8  122.48    5.54
   1  -3   8  121.84    5.97
  -1   3  -8  121.82    5.51
   1  -3   8  123.46    6.04
   1  -3   8  113.65    5.82
   1  -3   8  123.05    4.98
  -1   3  -8  118.95    5.82
  -1   3  -8  118.32    5.21
  -1   3  -9    0.55    0.84
   1  -3   9   -0.43    1.03
   1  -3   9   -0.19    1.09
   1  -3   9    0.58    1.12
  -1   3  -9    0.57    1.05
  -1   3  -9    0.51    1.22
  -1   3  -9    0.16    1.11
   1  -3   9    0.37    0.74
  -1   3  -9   -0.17    1.22
  -1   3  -9    0.90    1.12
   1  -3   9    0.14    0.91
   1  -3   9    0.78    1.19
   1  -3  10    4.62    1.31
   1  -3  10    4.06    0.98
   1  -3  10    4.76    1.29
   1  -3  10    4.30    1.55
  -1   3 -10    6.30    1.78
  -1   3 -10    3.60    1.06
   1  -3  10    4.67    1.63
  -1   3 -10    5.10    1.59
   1  -3  10    5.34    1.61
  -1   3 -10    2.94    1.38
  -1   3 -10    5.56    1.54
   1  -3  11    8.19    1.67
   1  -3  11    7.55    1.93
  -1   3 -11    7.20    1.86
  -1   3 -11    9.29    1.43
  -1   3 -11    7.63    1.99
   1  -3  11    6.73    1.87
  -1   3 -11   10.71    2.08
   1  -3  11    8.78    1.39
  -1   3 -11   10.58    1.85
   1  -3  11    9.92    1.92
  -1   3 -12    6.19    1.86
  -1   3 -12    6.80    2.08
  -1   3 -12    7.93    1.97
   1  -3  12    5.27    1.48
   1  -3  12    8.87    2.08
   1  -3  12    9.58    2.10
   1  -3  12    4.59    1.98
   1  -3  12    7.01    1.46
  -1   3 -13   20.42    2.55
  -1   2  15   -0.39    1.38
   1  -2 -15    1.80    1.62
   1  -2 -15   -0.19    1.39
  -1   2  14   17.40    2.54
   1  -2 -14   23.09    2.45
  -1   2  14   16.93    2.25
   1  -2 -14   20.45    2.46
   1  -2 -14   21.51    3.32
  -1   2  14   16.77    2.35
  -1   2  14   14.68    2.16
   1  -2 -14   21.67    2.88
  -1   2  13    4.27    1.25
   1  -2 -13    3.21    1.94
  -1   2  13    3.96    1.50
   1  -2 -13    4.08    1.51
  -1   2  13    4.73    1.47
  -1   2  13    2.79    1.41
   1  -2 -13    3.30    1.35
  -1   2  13    2.84    1.37
   1  -2 -13    5.40    1.81
  -1   2  12   16.41    1.95
  -1   2  12   13.53    1.68
  -1   2  12   12.44    1.99
  -1   2  12   10.20    1.66
  -1   2  12   14.78    2.04
   1  -2 -12    8.24    2.22
   1  -2 -12   20.11    2.11
   1  -2 -12   14.11    1.86
   1  -2 -12   12.14    2.07
  -1   2  11    9.94    1.62
  -1   2  11   11.42    1.77
  -1   2  11   10.86    1.72
   1  -2 -11   12.33    2.00
   1  -2 -11    9.82    2.17
  -1   2  11   11.51    1.47
  -1   2  11   12.02    1.59
   1  -2 -11   12.57    1.66
   1  -2 -11   15.18    1.80
  -1   2  10    4.08    1.12
   1  -2 -10    4.40    1.71
   1  -2 -10    5.51    1.24
   1  -2 -10    3.37    0.52
   1  -2 -10    1.62    1.10
  -1   2  10    2.47    0.97
  -1   2  10    5.26    1.25
   1  -2 -10    4.01    1.21
  -1   2  10    3.59    0.93
   1  -2 -10    4.26    1.63
  -1   2  10    4.32    1.23
  -1   2   9  251.08    7.74
  -1   2   9  269.11    8.98
   1  -2  -9  256.39    7.78
   1  -2  -9  250.15    8.85
   1  -2  -9  253.72    9.35
  -1   2   9  253.03    8.98
   1  -2  -9  239.70    9.83
  -1   2   9  249.62    8.69
  -1   2   9  253.60    9.11
   1  -2  -9  260.17   10.13
   1  -2  -8  985.71   34.00
  -1   2   8 1037.12   33.01
   1  -2  -8 1053.20   32.50
  -1   2   8 1030.46   33.11
   1  -2  -8 1007.22   33.87
  -1   2   8  978.81   33.04
   1  -2  -8 1032.20   32.86
  -1   2   8  986.30   32.67
  -1   2   8 1001.40   31.87
   1  -2  -8 1048.87   31.98
  -1   2   8  912.22   31.79
   1  -2  -8 1051.29   33.39
  -1   2   7   50.54    2.52
   1  -2  -7   56.78    2.17
   1  -2  -7   60.07    2.75
   1  -2  -7   52.41    3.26
  -1   2   7   49.20    2.77
  -1   2   7   54.56    2.98
  -1   2   7   54.07    2.82
   1  -2  -7   57.19    3.47
   1  -2  -7   57.67    2.50
  -1   2   7   49.32    2.35
   1  -2  -7   54.43    2.60
  -1   2   7   56.86    2.02
   1  -2  -7   57.39    3.04
  -1   2   7   51.38    2.06
  -1   2   7   53.70    2.75
  -1   2   7   56.01    2.86
  -1   2   6  256.45    9.71
  -1   2   6  252.42    8.87
  -1   2   6  257.86    9.69
  -1   2   6  266.28    9.23
  -1   2   6  259.12    9.23
  -1   2   6  241.80    9.85
  -1   2   6  265.18    8.99
  -1   2   6  270.74    9.54
   1  -2  -6  266.54    8.92
  -1   2   6  242.86    8.97
  -1   2   6  249.24    8.58
   1  -2  -6  260.52    9.49
   1  -2  -6  253.35    9.84
   1  -2  -6  267.68    9.17
  -1   2   6  264.38    9.58
   1  -2  -6  267.12    9.13
  -1   2   6  268.58    9.38
  -1   2   6  256.96    9.30
  -1   2   6  263.96    9.35
  -1   2   6  263.29    8.45
   1  -2  -6  269.86    8.69
   1  -2  -6  270.49   10.11
   1  -2  -5  610.90   20.10
  -1   2   5  607.30   20.28
  -1   2   5  624.20   20.39
   1  -2  -5  622.63   19.90
  -1   2   5  617.93   20.48
   1  -2  -5  624.90   20.12
   1  -2  -5  603.85   20.98
   1  -2  -5  618.67   21.12
  -1   2   5  619.81   20.22
   1  -2  -5  643.87   19.81
  -1   2   5  615.82   19.97
  -1   2   5  615.61   20.75
  -1   2   5  623.19   20.92
  -1   2   5  558.34   20.56
  -1   2   5  603.08   20.16
  -1   2   5  587.16   20.22
  -1   2   5  581.81   19.94
  -1   2   5  606.89   19.92
  -1   2   5  617.04   19.71
   1  -2  -5  609.40   20.40
   1  -2  -4 2413.84   77.46
  -1   2   4 2388.24   77.78
   1  -2  -4 2470.74   77.66
   1  -2  -4 2424.79   77.90
  -1   2   4 2408.91   78.41
   1  -2  -4 2506.63   77.52
  -1   2   4 2487.56   77.79
  -1   2   4 2534.54   78.08
   1  -2  -4 2469.69   78.49
  -1   2   4 2483.25   77.55
  -1   2   4 2471.43   77.94
  -1   2   4 2338.37   77.68
  -1   2   4 2484.65   77.58
  -1   2   4 2498.33   77.79
  -1   2   4 2366.32   78.24
   1  -2  -4 2358.32   78.52
   1  -2  -4 2488.70   77.69
  -1   2   4 2359.29   77.49
  -1   2   4 2245.90   78.09
   1  -2  -3   23.15    1.62
   1  -2  -3   23.48    1.10
   1  -2  -3   22.27    1.08
   1  -2  -3   24.49    1.58
  -1   2   3   24.91    1.32
  -1   2   3   23.66    1.59
  -1   2   3   22.64    0.86
  -1   2   3   21.88    1.14
  -1   2   3   21.79    1.47
  -1   2   3   23.56    1.16
  -1   2   3   22.65    1.33
  -1   2   3   23.66    1.01
   1  -2  -3   21.77    0.92
  -1   2   3   23.16    1.11
  -1   2   3   21.17    0.93
  -1   2   3   22.38    1.46
   1  -2  -3   23.39    1.24
  -1   2   3   23.02    1.13
   1  -2  -3   25.38    1.15
  -1   2   2    4.70    0.37
  -1   2   2    5.67    0.72
  -1   2   2    4.65    0.34
   1  -2  -2    4.49    0.46
  -1   2   2    4.31    0.41
   1  -2  -2    4.81    0.39
   1  -2  -2    4.94    0.43
   1  -2  -2    4.62    0.46
  -1   2   2    4.19    0.32
  -1   2   2    4.50    0.56
  -1   2   2    4.73    0.37
  -1   2   2    5.12    0.50
  -1   2   2    4.45    0.77
  -1   2   2    4.40    0.45
  -1   2   2    3.90    0.30
  -1   2   2    4.92    0.56
  -1   2   2    5.00    0.54
  -1   2   2    6.60    0.79
   1  -2  -2    4.77    0.39
  -1   2   1   99.62    3.66
  -1   2   1   95.06    3.27
  -1   2   1   95.30    3.37
  -1   2   1  101.98    3.61
   1  -2  -1   97.43    3.28
   1  -2  -1   95.78    3.44
   1  -2  -1   98.60    3.38
  -1   2   1   97.50    3.58
  -1   2   1  103.05    3.71
  -1   2   1   99.53    3.37
  -1   2   1   99.58    3.47
   1  -2  -1   98.20    3.43
  -1   2   1   97.42    3.79
  -1   2   1   94.97    3.45
  -1   2   1   97.24    3.40
   1  -2  -1  100.56    3.88
  -1   2   0 1531.99   48.35
  -1   2   0 1503.60   48.12
  -1   2   0 1508.30   48.28
  -1   2   0 1542.95   48.39
  -1   2   0 1575.85   48.60
  -1   2   0 1499.09   48.33
  -1   2   0 1471.73   48.52
   1  -2   0 1566.18   48.58
  -1   2   0 1537.86   48.24
   1  -2   0 1498.54   48.11
  -1   2   0 1484.05   48.41
  -1   2   0 1479.89   48.30
   1  -2   0 1458.01   48.39
   1  -2   0 1595.06   48.72
   1  -2   1   75.00    2.59
  -1   2  -1   70.80    3.06
  -1   2  -1   79.51    3.10
  -1   2  -1   75.81    2.97
   1  -2   1   76.96    2.83
  -1   2  -1   75.45    3.01
  -1   2  -1   75.99    2.89
   1  -2   1   77.86    3.20
  -1   2  -1   77.01    2.69
  -1   2  -1   78.72    2.83
  -1   2  -1   78.08    2.98
   1  -2   1   73.17    2.94
   1  -2   1   72.92    2.76
   1  -2   1   80.87    3.17
  -1   2  -1   72.67    2.96
  -1   2  -1   74.51    2.73
   1  -2   1   74.21    2.76
  -1   2  -1   74.23    3.05
   1  -2   2    4.35    0.44
  -1   2  -2    4.10    0.48
   1  -2   2    4.20    0.63
  -1   2  -2    3.87    0.41
  -1   2  -2    4.63    0.60
  -1   2  -2    3.61    0.62
   1  -2   2    3.84    0.51
  -1   2  -2    4.05    0.63
   1  -2   2    3.51    0.40
   1  -2   2    4.11    0.67
   1  -2   2    2.86    0.62
  -1   2  -2    4.35    0.52
  -1   2  -2    3.01    0.58
  -1   2  -2    2.57    0.61
  -1   2  -2    4.68    0.68
   1  -2   3  324.80   11.30
   1  -2   3  327.06   11.08
   1  -2   3  330.86   11.46
   1  -2   3  318.18   11.37
  -1   2  -3  325.22   11.37
  -1   2  -3  340.29   11.26
  -1   2  -3  319.82   10.86
  -1   2  -3  316.70   11.28
   1  -2   3  338.18   11.19
  -1   2  -3  337.58   11.34
  -1   2  -3  310.13   11.05
   1  -2   3  335.97   10.89
   1  -2   3  338.36   10.93
  -1   2  -3  322.59   11.14
   1  -2   3  321.37   11.43
   1  -2   3  329.88   11.04
  -1   2  -3  335.65   11.23
  -1   2  -3  333.50   11.28
  -1   2  -4   60.92    2.75
   1  -2   4   62.16    3.09
  -1   2  -4   62.11    2.97
  -1   2  -4   58.68    2.75
  -1   2  -4   61.52    2.91
   1  -2   4   60.48    2.88
   1  -2   4   61.34    3.00
   1  -2   4   66.01    2.83
   1  -2   4   61.54    2.75
  -1   2  -4   58.58    2.53
   1  -2   4   59.56    2.78
   1  -2   4   63.03    3.06
  -1   2  -4   57.15    2.79
   1  -2   4   60.87    2.62
   1  -2   4   62.58    2.54
  -1   2  -4   65.80    2.87
   1  -2   4   64.24    2.72
  -1   2  -4   61.35    2.83
   1  -2   4   62.19    2.94
  -1   2  -4   62.17    2.88
  -1   2  -5  202.89    7.58
  -1   2  -5  194.95    7.22
   1  -2   5  198.35    7.41
   1  -2   5  203.31    7.14
  -1   2  -5  191.58    7.14
  -1   2  -5  188.76    6.95
   1  -2   5  195.85    7.17
   1  -2   5  194.34    7.62
   1  -2   5  198.28    7.39
  -1   2  -5  190.79    7.37
   1  -2   5  189.56    6.95
   1  -2   5  196.73    7.55
  -1   2  -5  193.88    7.38
   1  -2   5  205.07    7.19
   1  -2   5  200.59    7.34
  -1   2  -5  193.51    7.38
   1  -2   6    2.21    0.79
  -1   2  -6    0.91    0.71
   1  -2   6    2.06    0.89
   1  -2   6    0.47    0.64
  -1   2  -6    1.11    0.71
  -1   2  -6    0.92    0.70
   1  -2   6    1.35    0.70
   1  -2   6    1.13    0.86
  -1   2  -6    0.43    0.79
   1  -2   6    1.69    0.58
  -1   2  -6    1.39    0.63
   1  -2   6    1.24    0.75
  -1   2  -6    1.69    0.62
  -1   2  -6    1.04    0.82
  -1   2  -6    1.00    0.71
  -1   2  -7  159.12    6.74
  -1   2  -7  159.20    6.29
  -1   2  -7  159.92    6.86
   1  -2   7  165.35    6.57
   1  -2   7  170.36    6.31
  -1   2  -7  164.45    6.84
   1  -2   7  172.46    7.11
   1  -2   7  168.22    6.95
  -1   2  -7  163.05    6.60
   1  -2   8   13.46    1.34
  -1   2  -8   11.29    1.59
  -1   2  -8   11.85    1.64
  -1   2  -8   11.64    1.53
   1  -2   8   13.00    1.61
  -1   2  -8   14.94    1.32
  -1   2  -8   11.69    1.72
   1  -2   8   12.83    1.41
   1  -2   8   12.30    1.68
  -1   2  -9    3.64    1.31
   1  -2   9    2.87    1.01
   1  -2   9    3.54    1.33
  -1   2  -9    2.59    1.30
   1  -2   9    5.08    1.46
  -1   2  -9    3.76    1.36
   1  -2   9    5.36    1.05
  -1   2  -9    5.32    1.33
  -1   2  -9    3.12    0.91
  -1   2 -10  217.50    9.58
   1  -2  10  237.12    9.71
   1  -2  10  210.14    9.28
   1  -2  10  201.52    8.51
   1  -2  10  228.89    9.42
   1  -2  10  231.95    8.68
  -1   2 -10  226.73    9.45
  -1   2 -10  226.28    8.96
  -1   2 -10  225.17    8.37
  -1   2 -10  236.23    9.62
  -1   2 -11    4.31    1.58
  -1   2 -11    4.38    1.71
  -1   2 -11    1.23    1.37
   1  -2  11    1.99    1.06
   1  -2  11    1.34    1.28
   1  -2  11    3.35    1.41
  -1   2 -11    4.09    1.42
  -1   2 -11    1.30    0.80
   1  -2  11    1.58    1.34
   1  -2  12   61.32    4.05
  -1   2 -12   58.23    3.78
   1  -2  12   60.87    4.22
   1  -2  12   56.14    4.16
   1  -2  12   60.05    4.33
  -1   2 -12   55.17    4.28
  -1   2 -12   61.58    4.24
  -1   2 -12   60.42    4.60
   1  -2  12   67.43    3.70
   1  -2  13   18.05    2.41
  -1   2 -13   13.68    2.32
  -1   2 -13   15.37    2.71
  -1   2 -13   14.35    2.64
   1  -2  13   15.88    2.53
   1  -2  13   15.14    2.50
   1  -2  13   13.67    1.89
  -1   2 -13   11.57    2.03
  -1   1  14    2.45    1.62
   1  -1 -14    2.65    1.44
   1  -1 -14    3.12    1.66
  -1   1  14   -0.77    1.36
  -1   1  14    1.57    1.37
   1  -1 -13    3.77    1.50
  -1   1  13    2.87    1.47
   1  -1 -13    2.69    1.36
  -1   1  13    1.46    1.31
   1  -1 -13    4.06    2.15
  -1   1  13    4.36    1.45
  -1   1  13    1.47    1.38
  -1   1  13    1.20    1.23
   1  -1 -12   11.72    1.79
  -1   1  12   14.18    1.96
   1  -1 -12   10.51    1.81
  -1   1  12   13.04    1.74
   1  -1 -12    9.78    1.29
   1  -1 -12    9.53    2.31
  -1   1  12   14.45    1.96
  -1   1  12   13.77    1.96
  -1   1  12   11.40    1.87
  -1   1  11   25.80    2.39
   1  -1 -11   19.39    1.56
  -1   1  11   20.03    2.09
   1  -1 -11   21.74    2.23
   1  -1 -11   22.23    2.76
   1  -1 -11   18.80    2.04
  -1   1  11   19.32    1.98
  -1   1  11   21.59    2.22
  -1   1  11   23.84    2.24
   1  -1 -10   28.79    2.97
  -1   1  10   28.75    2.43
   1  -1 -10   28.18    1.58
   1  -1 -10   30.21    1.84
  -1   1  10   29.71    2.40
   1  -1 -10   33.13    2.51
  -1   1  10   33.66    2.46
   1  -1 -10   34.03    2.43
  -1   1  10   36.93    2.65
  -1   1  10   30.19    2.32
   1  -1  -9  203.34    7.19
  -1   1   9  201.02    8.08
   1  -1  -9  197.71    6.97
  -1   1   9  214.33    8.20
   1  -1  -9  199.31    8.79
  -1   1   9  187.58    6.94
   1  -1  -9  199.48    7.85
  -1   1   9  198.28    7.89
  -1   1   9  202.03    8.07
   1  -1  -9  210.09    8.95
  -1   1   9  204.64    7.96
   1  -1  -9  204.46    8.12
  -1   1   8   50.16    2.79
   1  -1  -8   47.80    3.28
   1  -1  -8   55.94    3.55
  -1   1   8   44.64    2.10
   1  -1  -8   50.24    2.24
  -1   1   8   51.88    2.91
  -1   1   8   51.39    2.78
   1  -1  -8   52.15    2.76
   1  -1  -8   48.24    2.14
  -1   1   8   48.63    2.85
  -1   1   8   47.20    2.88
  -1   1   8   48.10    2.11
  -1   1   7   69.58    3.35
  -1   1   7   75.28    3.34
  -1   1   7   60.17    2.62
   1  -1  -7   61.87    3.71
  -1   1   7   61.62    3.11
   1  -1  -7   69.59    2.70
   1  -1  -7   66.40    3.13
   1  -1  -7   69.72    3.04
   1  -1  -7   62.65    3.79
  -1   1   7   65.69    3.27
  -1   1   7   65.45    2.57
   1  -1  -7   68.59    2.68
  -1   1   7   61.27    3.34
  -1   1   6   50.06    2.74
   1  -1  -6   58.31    3.25
  -1   1   6   57.47    2.67
   1  -1  -6   56.38    2.19
  -1   1   6   50.35    2.19
  -1   1   6   53.61    2.70
  -1   1   6   54.39    2.12
   1  -1  -6   56.78    3.14
  -1   1   6   53.55    2.60
   1  -1  -6   51.96    2.61
   1  -1  -6   58.43    2.53
   1  -1  -6   56.14    2.26
  -1   1   6   55.77    2.75
  -1   1   6   54.59    2.83
   1  -1  -6   53.03    2.56
   1  -1  -5    0.70    0.51
  -1   1   5    1.34    0.68
  -1   1   5    2.30    0.53
   1  -1  -5    0.76    0.76
  -1   1   5    0.46    0.45
   1  -1  -5    0.69    0.46
  -1   1   5    0.93    0.29
   1  -1  -5    0.41    0.53
   1  -1  -5    0.82    0.39
  -1   1   5    1.06    0.59
  -1   1   5    0.53    0.79
   1  -1  -5    1.16    0.74
  -1   1   5    1.61    0.72
   1  -1  -5    0.77    0.44
   1  -1  -5    0.89    0.32
  -1   1   5    0.29    0.49
  -1   1   5    0.71    0.89
  -1   1   5    0.38    0.42
  -1   1   5    0.60    0.45
  -1   1   5    0.74    0.33
   1  -1  -4  307.37    9.73
  -1   1   4  290.79    9.85
   1  -1  -4  311.21   10.02
  -1   1   4  298.43    9.66
  -1   1   4  292.94    9.47
   1  -1  -4  289.73    9.49
  -1   1   4  295.12    9.98
  -1   1   4  276.37   10.28
  -1   1   4  286.16    9.90
  -1   1   4  283.06   10.11
  -1   1   4  304.18   10.21
   1  -1  -4  287.12   10.35
  -1   1   4  290.44   10.05
   1  -1  -4  281.71   10.50
  -1   1   4  274.73   10.49
   1  -1  -4  293.07    9.99
   1  -1  -4  287.40    9.85
  -1   1   4  292.47   10.11
   1  -1  -4  294.55   10.64
   1  -1  -4  304.87    9.86
  -1   1   4  293.79   10.38
   1  -1  -3   22.45    1.04
   1  -1  -3   20.82    1.35
  -1   1   3   24.34    1.37
  -1   1   3   21.01    1.08
   1  -1  -3   23.62    1.53
  -1   1   3   21.62    1.09
  -1   1   3   19.56    1.41
  -1   1   3   21.86    1.23
   1  -1  -3   21.33    1.21
  -1   1   3   19.78    1.49
   1  -1  -3   21.23    1.05
  -1   1   3   22.67    1.00
  -1   1   3   22.75    1.27
   1  -1  -3   24.96    1.65
   1  -1  -3   21.60    1.05
  -1   1   3   20.04    1.38
  -1   1   3   20.80    1.21
  -1   1   3   23.09    1.18
   1  -1  -2  332.30   10.68
  -1   1   2  340.74   11.17
  -1   1   2  332.95   10.82
  -1   1   2  323.61   10.75
  -1   1   2  336.99   10.88
  -1   1   2  327.34   10.95
  -1   1   2  349.86   11.01
  -1   1   2  326.97   10.90
  -1   1   2  339.18   10.84
   1  -1  -2  323.42   11.28
   1  -1  -2  324.47   10.74
  -1   1   2  324.80   11.22
   1  -1  -2  333.46   10.95
  -1   1   2  313.27   11.02
   1  -1  -2  337.29   11.24
  -1   1   1 2397.59   76.62
  -1   1   1 2349.42   76.67
  -1   1   1 2418.76   76.93
  -1   1   1 2458.98   77.04
  -1   1   1 2354.79   76.77
   1  -1  -1 2416.56   77.07
  -1   1   1 2366.56   76.77
   1  -1  -1 2401.09   77.06
  -1   1   1 2396.11   76.67
  -1   1   1 2393.76   76.78
  -1   1   1 2490.19   76.62
  -1   1   1 2532.26   76.77
  -1   1   1 2438.52   77.01
   1  -1  -1 2428.93   76.99
   1  -1   0  437.86   14.64
   1  -1   0  453.36   14.63
  -1   1   0  454.22   14.64
   1  -1   0  456.36   14.86
  -1   1   0  439.59   14.65
  -1   1   0  449.27   14.70
  -1   1   0  458.14   14.83
  -1   1   0  486.69   14.66
  -1   1   0  453.89   14.61
   1  -1   0  467.52   14.77
  -1   1   0  456.83   14.71
  -1   1   0  448.90   14.51
   1  -1   0  439.45   14.66
  -1   1   0  444.94   14.46
  -1   1   0  459.25   14.63
  -1   1  -1  261.98    8.72
  -1   1  -1  258.74    8.53
   1  -1   1  243.38    8.79
  -1   1  -1  259.22    8.79
  -1   1  -1  264.03    8.68
  -1   1  -1  265.86    8.61
  -1   1  -1  268.74    8.72
   1  -1   1  264.68    8.66
   1  -1   1  259.89    8.70
   1  -1   1  268.15    8.71
  -1   1  -1  254.03    8.74
  -1   1  -1  267.87    8.57
  -1   1  -1  255.53    8.66
   1  -1   1  269.83    8.77
  -1   1  -1  263.37    8.61
  -1   1  -1  260.89    8.78
   1  -1   1  267.04    8.67
   1  -1   1  271.95    8.84
  -1   1  -1  250.52    8.50
  -1   1  -1  261.08    8.68
  -1   1  -2   19.70    0.95
  -1   1  -2   20.29    1.10
  -1   1  -2   18.51    1.04
  -1   1  -2   18.41    1.05
   1  -1   2   19.44    1.12
   1  -1   2   19.80    1.17
  -1   1  -2   17.85    1.08
   1  -1   2   18.84    1.10
   1  -1   2   18.53    1.00
   1  -1   2   18.57    1.06
  -1   1  -2   18.95    1.05
   1  -1   2   19.20    1.07
   1  -1   2   19.89    1.18
   1  -1   2   21.23    1.18
  -1   1  -2   19.64    1.13
  -1   1  -2   19.35    1.04
  -1   1  -2   19.75    1.14
  -1   1  -3    0.23    0.40
   1  -1   3   -0.05    0.36
   1  -1   3   -0.05    0.48
  -1   1  -3   -0.05    0.42
  -1   1  -3   -0.16    0.45
   1  -1   3    0.23    0.42
  -1   1  -3    0.10    0.44
   1  -1   3    0.53    0.42
   1  -1   3   -0.08    0.43
   1  -1   3    0.24    0.31
  -1   1  -3   -0.19    0.35
  -1   1  -3    0.11    0.43
   1  -1   3    0.05    0.40
  -1   1  -3    0.37    0.35
  -1   1  -3   -0.07    0.33
  -1   1  -3    0.40    0.42
  -1   1  -3   -0.09    0.41
   1  -1   3    0.06    0.41
   1  -1   3    0.08    0.42
   1  -1   3   -0.25    0.53
  -1   1  -4  256.32    9.17
   1  -1   4  261.65    9.30
   1  -1   4  273.76    8.99
  -1   1  -4  257.23    8.97
  -1   1  -4  276.45    9.09
  -1   1  -4  253.45    8.86
   1  -1   4  257.99    9.23
   1  -1   4  256.28    9.02
  -1   1  -4  251.61    9.20
  -1   1  -4  257.76    8.90
   1  -1   4  274.57    9.22
   1  -1   4  262.61    8.91
   1  -1   4  247.26    9.14
   1  -1   4  257.10    9.03
   1  -1   4  262.64    9.15
  -1   1  -4  263.30    9.15
  -1   1  -4  262.61    9.22
  -1   1  -4  270.28    9.13
   1  -1   4  247.67    9.17
  -1   1  -4  265.80    9.18
   1  -1   5   12.86    1.31
  -1   1  -5   14.97    1.20
   1  -1   5   14.20    1.17
  -1   1  -5   15.24    1.27
   1  -1   5   13.24    1.35
   1  -1   5   15.87    1.13
   1  -1   5   10.46    1.13
   1  -1   5   14.25    1.24
  -1   1  -5   15.47    1.32
  -1   1  -5   13.97    1.09
   1  -1   5   14.89    1.11
  -1   1  -5   13.21    1.06
   1  -1   5   14.15    1.26
   1  -1   5   14.04    1.28
  -1   1  -5   13.17    1.09
  -1   1  -5   15.36    1.14
   1  -1   5   13.10    1.15
  -1   1  -5   14.37    1.00
  -1   1  -5   13.29    1.32
   1  -1   5   12.96    1.09
   1  -1   6    4.71    0.79
  -1   1  -6    5.19    0.69
   1  -1   6    6.23    0.94
  -1   1  -6    5.21    0.78
   1  -1   6    5.97    1.03
  -1   1  -6    4.95    0.89
  -1   1  -6    4.29    1.04
   1  -1   6    6.28    1.17
  -1   1  -6    5.73    0.88
   1  -1   6    7.37    0.96
   1  -1   6    5.78    1.01
   1  -1   6    5.80    0.85
   1  -1   6    6.34    0.84
  -1   1  -6    6.04    0.86
  -1   1  -6    7.83    1.06
   1  -1   6    5.65    1.15
  -1   1  -6    7.34    1.01
   1  -1   6    8.35    1.07
   1  -1   7  161.16    6.88
  -1   1  -7  181.70    6.69
  -1   1  -7  176.92    6.89
  -1   1  -7  169.38    6.95
   1  -1   7  168.00    6.78
  -1   1  -7  162.47    7.04
   1  -1   7  168.34    6.41
  -1   1  -7  167.30    6.26
   1  -1   7  178.67    6.56
   1  -1   7  167.70    6.98
   1  -1   7  170.02    6.88
  -1   1  -7  166.59    6.21
  -1   1  -8    0.39    0.82
  -1   1  -8    1.06    1.06
   1  -1   8    0.96    0.90
   1  -1   8    0.57    0.68
  -1   1  -8    2.00    0.57
  -1   1  -8   -0.86    0.96
  -1   1  -8    0.85    0.59
   1  -1   8   -0.08    0.59
   1  -1   8    0.12    0.78
   1  -1   8   -0.13    0.80
  -1   1  -8    0.71    0.92
   1  -1   8    0.77    0.86
  -1   1  -8    0.27    0.96
  -1   1  -9  480.31   16.43
   1  -1   9  501.24   17.01
   1  -1   9  518.68   17.63
  -1   1  -9  476.12   17.86
  -1   1  -9  445.49   16.54
  -1   1  -9  503.97   17.12
   1  -1   9  484.28   16.65
   1  -1   9  510.18   17.71
   1  -1   9  503.10   17.69
   1  -1   9  495.90   17.41
  -1   1  -9  506.26   17.57
  -1   1  -9  477.38   16.40
  -1   1  -9  494.86   17.67
   1  -1  10   13.46    1.82
  -1   1 -10   10.67    1.14
   1  -1  10   12.36    1.79
   1  -1  10   12.22    1.51
  -1   1 -10   14.83    1.86
  -1   1 -10   15.32    2.30
  -1   1 -10   12.52    1.18
   1  -1  10   13.13    1.75
  -1   1 -10    9.22    1.67
  -1   1 -10   10.46    1.56
   1  -1  10   12.31    1.83
   1  -1  11  119.99    5.37
  -1   1 -11  108.40    5.95
   1  -1  11  106.21    5.61
   1  -1  11  105.59    5.78
  -1   1 -11  111.84    6.20
   1  -1  11  115.65    6.00
  -1   1 -11  118.10    4.63
   1  -1  11  110.88    5.76
  -1   1 -11  125.29    5.92
  -1   1 -11  112.64    5.40
   1  -1  12   50.90    3.90
  -1   1 -12   61.11    4.24
  -1   1 -12   64.36    4.57
   1  -1  12   51.83    4.02
  -1   1 -12   58.88    3.93
  -1   1 -12   58.23    4.03
  -1   1 -12   52.32    3.49
   1  -1  12   48.98    3.73
   1  -1  12   56.08    3.48
   1  -1  12   55.98    3.99
  -1   1 -13   41.55    3.88
   1  -1  13   46.19    3.71
  -1   1 -13   46.18    4.21
  -1   1 -13   47.66    3.73
   1  -1  13   42.74    3.65
   1  -1  13   45.04    4.02
   1  -1  13   42.69    3.16
  -1   1 -13   52.10    3.47
  -1   1 -13   45.57    3.78
   1  -1  13   48.16    3.74
   1  -1  14    5.56    1.93
   1  -1  14    2.95    1.29
  -1   1 -14    4.30    2.24
   1  -1  14    5.51    1.89
   1   0 -14    1.22    1.63
  -1   0  14    0.41    1.46
  -1   0  14   -1.45    1.37
   1   0 -13   35.04    3.82
   1   0 -13   33.44    3.09
  -1   0  13   28.86    2.84
   1   0 -13   33.03    3.09
  -1   0  13   25.96    2.86
  -1   0  13   30.60    2.77
  -1   0  13   33.94    3.06
   1   0 -12    0.69    1.23
   1   0 -12    2.35    1.32
  -1   0  12    2.69    1.51
   1   0 -12    1.33    1.69
  -1   0  12    1.29    1.20
  -1   0  12    1.14    1.18
  -1   0  12    1.09    1.16
   1   0 -12    2.83    1.04
  -1   0  11  111.15    5.76
   1   0 -11  115.91    5.71
   1   0 -11  126.93    6.07
   1   0 -11  121.46    5.05
  -1   0  11  123.27    6.01
   1   0 -11  118.27    6.64
  -1   0  11  116.77    5.79
  -1   0  11  123.71    5.74
   1   0 -10    2.65    1.28
  -1   0  10    1.79    1.06
   1   0 -10    5.10    1.28
   1   0 -10    3.02    0.78
  -1   0  10    1.92    1.15
   1   0 -10    2.05    0.83
   1   0 -10    2.03    0.59
  -1   0  10    1.68    1.04
   1   0 -10    2.16    1.52
  -1   0  10    1.66    1.02
   1   0 -10    1.97    1.22
  -1   0  10    1.92    0.73
  -1   0   9   45.00    2.93
   1   0  -9   45.88    3.11
  -1   0   9   45.71    2.85
  -1   0   9   48.95    3.05
   1   0  -9   45.75    2.36
   1   0  -9   47.47    3.07
  -1   0   9   41.38    2.28
   1   0  -9   45.45    3.38
  -1   0   9   46.47    2.93
   1   0  -9   42.86    2.27
   1   0  -9   48.89    2.87
   1   0  -9   44.37    2.08
   1   0  -8   36.70    1.92
   1   0  -8   34.08    2.71
  -1   0   8   31.16    1.86
  -1   0   8   34.21    2.39
   1   0  -8   31.70    1.86
   1   0  -8   37.48    2.32
   1   0  -8   31.97    2.40
  -1   0   8   39.03    2.47
   1   0  -8   31.77    2.45
  -1   0   8   34.57    2.33
   1   0  -8   36.86    2.84
   1   0  -8   36.39    1.72
  -1   0   8   32.61    2.35
  -1   0   8   32.49    1.80
  -1   0   7   53.36    2.85
   1   0  -7   55.87    2.81
  -1   0   7   48.57    2.81
  -1   0   7   53.20    2.32
  -1   0   7   49.24    2.40
   1   0  -7   51.70    2.23
   1   0  -7   48.72    3.19
  -1   0   7   52.90    2.84
  -1   0   7   53.69    2.95
   1   0  -7   46.99    3.13
   1   0  -7   53.12    2.38
   1   0  -7   50.64    2.97
   1   0  -7   49.89    2.41
  -1   0   6   28.67    1.82
   1   0  -6   26.89    1.36
  -1   0   6   27.49    1.40
   1   0  -6   28.25    1.43
  -1   0   6   25.23    1.48
  -1   0   6   26.54    1.78
   1   0  -6   25.64    2.03
   1   0  -6   23.99    2.01
   1   0  -6   23.72    1.62
  -1   0   6   21.24    1.86
  -1   0   6   25.78    1.79
   1   0  -6   24.28    1.48
   1   0  -6   28.10    1.71
  -1   0   6   29.32    1.89
   1   0  -6   28.31    1.95
  -1   0   6   23.49    1.86
   1   0  -5  234.00    8.21
  -1   0   5  233.34    8.35
   1   0  -5  235.26    7.84
  -1   0   5  232.63    7.84
  -1   0   5  226.14    8.55
   1   0  -5  226.20    8.41
   1   0  -5  227.17    8.15
  -1   0   5  224.52    7.99
   1   0  -5  221.02    8.61
   1   0  -5  223.20    8.71
  -1   0   5  242.63    8.27
  -1   0   5  241.93    8.38
   1   0  -5  227.42    8.03
  -1   0   5  231.49    8.55
  -1   0   5  221.75    8.52
  -1   0   5  227.08    8.31
   1   0  -5  234.93    7.84
  -1   0   5  234.05    8.36
  -1   0   5  220.11    8.46
   1   0  -5  234.97    8.20
  -1   0   4    0.05    0.50
  -1   0   4    0.24    0.57
   1   0  -4    0.59    0.51
   1   0  -4    0.64    0.36
  -1   0   4    0.73    0.48
   1   0  -4   -0.09    0.69
   1   0  -4    0.40    0.46
  -1   0   4    0.06    0.43
   1   0  -4    0.25    0.30
  -1   0   4   -0.37    0.71
   1   0  -4    0.44    0.42
  -1   0   4    0.26    0.32
  -1   0   4    0.49    0.65
   1   0  -4    0.42    0.63
   1   0  -4    0.26    0.44
  -1   0   4    1.19    0.61
  -1   0   4    0.45    0.68
  -1   0   4    0.85    0.41
   1   0  -4    0.93    0.69
   1   0  -4    0.19    0.48
   1   0  -3    2.68    0.53
  -1   0   3    3.51    0.66
  -1   0   3    3.51    0.56
   1   0  -3    3.50    0.74
  -1   0   3    2.69    0.50
   1   0  -3    3.43    0.43
   1   0  -3    3.04    0.52
   1   0  -3    2.96    0.66
   1   0  -3    3.15    0.69
  -1   0   3    3.09    0.54
   1   0  -3    3.15    0.35
  -1   0   3    2.42    0.43
  -1   0   3    3.00    0.53
  -1   0   3    2.69    0.58
  -1   0   3    3.65    0.74
   1   0  -3    3.22    0.51
  -1   0   3    2.49    0.36
  -1   0   3    2.21    0.58
   1   0  -2 2475.40   79.83
   1   0  -2 2552.06   79.68
   1   0  -2 2416.11   79.51
   1   0  -2 2443.33   79.27
  -1   0   2 2536.18   79.58
   1   0  -2 2509.13   79.48
  -1   0   2 2519.84   79.44
   1   0  -2 2476.41   79.75
   1   0  -2 2627.85   79.60
  -1   0   2 2531.29   79.53
  -1   0   2 2529.48   79.65
  -1   0   2 2579.72   79.65
   1   0  -2 2451.11   79.69
  -1   0   2 2466.43   79.66
   1   0  -2 2345.69   79.73
  -1   0   2 2460.27   79.57
  -1   0   2 2576.10   79.52
   1   0  -1  450.47   14.53
   1   0  -1  446.41   14.73
   1   0  -1  455.57   14.55
  -1   0   1  432.86   14.50
  -1   0   1  455.64   14.56
   1   0  -1  437.30   14.58
  -1   0   1  452.42   14.54
  -1   0   1  426.30   14.56
  -1   0   1  461.85   14.51
  -1   0   1  447.87   14.59
   1   0  -1  478.72   14.60
   1   0  -1  433.36   14.62
  -1   0   1  444.17   14.69
   1   0  -1  454.06   14.51
   1   0  -1  437.90   14.65
  -1   0   1  445.64   14.62
   1   0  -1  435.52   14.61
  -1   0   1  460.47   14.60
  -1   0   1  471.16   14.62
  -1   0   0 1337.08    5.34
  -1   0   0 1347.32    4.76
  -1   0   0  279.00    2.18
  -1   0   0 1322.10    4.75
   1   0   0 1217.60    4.65
   1   0   0  703.14    3.34
   1   0   0 1346.66    4.70
  -1   0   0 1304.78    4.37
   1   0   0 1281.58    5.46
   1   0   0 1382.45    4.98
   1   0   0 1321.63    5.04
  -1   0   0 1335.31    4.87
  -1   0   0 1358.70    4.72
   1   0   0 1300.48    4.17
   1   0   1   43.61    5.92
  -1   0  -1  224.08    6.19
   1   0   1  296.88    6.30
   1   0   1  288.45    6.37
   1   0   1  308.79    6.32
  -1   0  -1  290.69    6.21
   1   0   1  307.11    6.32
   1   0   1  285.09    6.29
  -1   0  -1  295.73    6.34
  -1   0  -1  289.52    6.37
  -1   0  -1  290.95    6.42
  -1   0  -1  203.17    6.16
  -1   0  -1   94.60    5.98
  -1   0  -1  300.17    6.35
   1   0   1  288.31    6.41
   1   0   1  302.18    6.34
   1   0   1  277.16    6.34
   1   0   1  273.67    6.19
  -1   0  -1  295.94    6.32
  -1   0  -1  294.78    6.30
   1   0   1  101.91    6.02
  -1   0  -1  297.82    6.28
  -1   0  -2   70.73    2.63
   1   0   2   67.90    2.41
  -1   0  -2   64.73    2.68
   1   0   2   70.54    2.60
  -1   0  -2   71.58    2.59
   1   0   2   70.06    2.62
  -1   0  -2   69.65    2.63
  -1   0  -2   68.71    2.60
   1   0   2   70.10    2.59
  -1   0  -2   69.05    2.53
  -1   0  -2   68.88    2.56
   1   0   2   69.63    2.57
   1   0   2   71.08    2.67
   1   0   2   67.01    2.55
  -1   0  -2   68.33    2.58
   1   0   2   67.77    2.52
   1   0   2   69.72    2.58
  -1   0  -2   67.43    2.62
   1   0   3  416.22   13.88
  -1   0  -3  418.40   13.74
   1   0   3  410.20   13.75
  -1   0  -3  411.60   13.96
  -1   0  -3  413.11   13.87
   1   0   3  424.48   13.76
  -1   0  -3  431.69   13.85
   1   0   3  435.50   13.73
   1   0   3  423.60   13.83
   1   0   3  418.40   13.82
  -1   0  -3  423.21   13.79
  -1   0  -3  409.24   13.50
   1   0   3  404.51   13.69
  -1   0  -3  412.58   13.61
  -1   0  -3  419.11   13.72
  -1   0  -4  171.40    6.02
   1   0   4  171.13    6.07
  -1   0  -4  161.40    5.90
  -1   0  -4  155.60    6.21
   1   0   4  175.63    5.98
   1   0   4  171.45    6.06
   1   0   4  157.57    5.95
  -1   0  -4  166.80    6.06
  -1   0  -4  157.39    5.71
   1   0   4  164.66    5.91
   1   0   4  173.77    6.14
  -1   0  -4  172.09    5.83
  -1   0  -4  165.04    5.92
  -1   0  -4  162.94    5.62
  -1   0  -4  169.58    6.14
   1   0   4  174.90    5.87
  -1   0  -5   37.35    1.93
  -1   0  -5   36.12    2.06
  -1   0  -5   35.10    1.54
   1   0   5   36.60    1.99
   1   0   5   36.57    2.06
   1   0   5   38.84    2.02
  -1   0  -5   34.03    1.95
   1   0   5   36.42    1.97
  -1   0  -5   33.67    1.87
   1   0   5   37.25    1.66
  -1   0  -5   36.58    1.85
  -1   0  -5   31.48    1.58
  -1   0  -5   38.65    1.78
  -1   0  -5   33.86    2.17
   1   0   5   37.07    1.86
  -1   0  -5   35.01    1.81
   1   0   5   36.65    1.88
  -1   0  -5   34.53    1.85
   1   0   5   35.57    1.74
   1   0   6  232.05    8.81
  -1   0  -6  235.79    8.94
  -1   0  -6  236.11    8.63
  -1   0  -6  256.14    8.91
  -1   0  -6  242.43    8.72
   1   0   6  226.72    8.29
   1   0   6  250.04    8.47
  -1   0  -6  242.17    8.60
  -1   0  -6  243.60    8.67
  -1   0  -6  231.53    9.14
   1   0   6  235.62    8.67
   1   0   6  249.46    8.92
  -1   0  -6  238.96    8.26
   1   0   6  241.40    8.91
   1   0   6  240.97    9.04
   1   0   6  262.66    8.72
  -1   0  -6  243.78    8.84
  -1   0  -6  239.36    8.79
  -1   0  -6  253.57    8.79
  -1   0  -6  242.26    8.19
   1   0   6  248.48    8.74
   1   0   6  256.74    8.93
  -1   0  -7    0.39    0.63
   1   0   7    0.61    0.66
   1   0   7    0.60    0.62
  -1   0  -7    0.56    0.76
   1   0   7    1.34    0.70
  -1   0  -7    1.27    0.69
   1   0   7    0.54    0.54
   1   0   7    1.36    0.66
  -1   0  -7   -0.13    0.86
  -1   0  -7    0.48    0.42
   1   0   7    0.60    0.54
  -1   0  -7    0.40    0.37
  -1   0  -8   71.93    3.16
   1   0   8   75.28    3.66
   1   0   8   76.06    3.87
   1   0   8   76.99    3.68
  -1   0  -8   76.08    4.00
  -1   0  -8   78.75    3.61
  -1   0  -8   74.55    4.21
  -1   0  -8   77.47    3.07
  -1   0  -8   81.27    3.87
   1   0   8   79.30    3.90
  -1   0  -8   76.27    3.04
   1   0   8   81.87    3.94
  -1   0  -9   10.49    1.40
   1   0   9    9.41    1.29
   1   0   9    9.11    1.43
  -1   0  -9    8.18    0.81
  -1   0  -9    9.38    1.56
   1   0   9   12.09    1.53
   1   0   9    9.17    1.36
   1   0   9    9.27    1.27
  -1   0  -9   10.20    1.66
  -1   0  -9   11.81    1.34
  -1   0  -9    7.53    0.91
  -1   0  -9    8.23    0.84
  -1   0 -10   63.99    3.58
   1   0  10   56.13    3.55
   1   0  10   61.42    3.36
  -1   0 -10   53.36    2.44
   1   0  10   56.89    3.50
  -1   0 -10   61.56    4.03
   1   0  10   69.37    3.73
  -1   0 -10   68.10    3.94
  -1   0 -10   53.96    3.42
   1   0  10   53.48    3.27
  -1   0 -10   59.97    2.50
  -1   0 -10   54.11    3.15
  -1   0 -10   53.28    2.55
   1   0  11   99.37    5.08
  -1   0 -11   97.25    4.98
  -1   0 -11   89.13    4.56
  -1   0 -11   92.16    4.98
  -1   0 -11   82.82    5.40
   1   0  11   95.89    4.74
   1   0  11   99.89    5.22
   1   0  11   96.41    4.84
   1   0  11  102.47    5.14
  -1   0 -11   95.24    3.70
  -1   0 -11  104.56    5.49
  -1   0 -12    5.47    2.04
   1   0  12    4.02    1.56
  -1   0 -12    2.98    1.46
   1   0  12    3.64    1.38
   1   0  12    5.85    1.51
   1   0  12    5.30    1.45
  -1   0 -12    4.31    1.40
  -1   0 -12    6.17    1.51
  -1   0 -12    7.33    1.82
   1   0  12    3.83    1.43
  -1   0 -13   41.43    3.76
  -1   0 -13   53.27    3.73
  -1   0 -13   46.31    4.24
   1   0  13   50.95    4.00
   1   0  13   47.79    3.67
  -1   0 -13   44.40    3.19
   1   0  13   47.66    3.67
   1   0  13   51.67    3.48
  -1   0 -13   47.51    3.71
   1   0  13   44.97    3.47
   1   0  14   27.66    3.22
   1   0  14   33.37    3.15
   1   0  14   38.05    3.27
  -1   0 -14   35.43    3.59
  -1   0 -14   28.30    3.10
  -1   0 -14   34.74    3.85
   1   0  14   25.25    2.88
   1   0  14   28.74    2.77
  -1   0 -14   38.25    3.25
   1   0  15    7.87    2.02
  -1  -1  14   25.16    2.58
   1   1 -13    2.01    1.93
  -1  -1  13    0.97    1.22
  -1  -1  13    0.70    1.59
   1   1 -13    0.23    1.44
  -1  -1  13    0.22    1.66
   1   1 -13   -0.40    1.49
  -1  -1  13    3.48    1.70
  -1  -1  12    6.20    1.66
   1   1 -12   10.44    2.01
  -1  -1  12    9.01    1.85
   1   1 -12    8.63    1.89
  -1  -1  12   10.36    1.67
   1   1 -12   10.23    2.15
   1   1 -12    9.83    2.38
   1   1 -12    9.46    1.52
  -1  -1  12    9.31    1.92
  -1  -1  12    4.05    1.63
  -1  -1  11   28.86    2.69
   1   1 -11   23.97    2.72
   1   1 -11   22.96    2.40
   1   1 -11   30.17    3.14
  -1  -1  11   26.39    2.66
  -1  -1  11   29.34    2.42
   1   1 -11   27.79    2.10
  -1  -1  11   26.52    2.68
  -1  -1  11   23.59    2.53
   1   1 -11   27.26    2.72
   1   1 -10    4.98    1.05
   1   1 -10    6.88    1.51
   1   1 -10    5.14    1.36
  -1  -1  10    4.36    1.31
   1   1 -10    4.27    1.56
  -1  -1  10    5.11    1.41
   1   1 -10    6.03    1.84
  -1  -1  10    5.12    1.41
  -1  -1  10    5.50    1.25
  -1  -1  10    4.71    1.38
  -1  -1  10    3.89    1.00
   1   1  -9   61.03    3.07
  -1  -1   9   61.26    3.62
   1   1  -9   67.57    3.89
   1   1  -9   61.84    3.75
   1   1  -9   63.87    3.54
  -1  -1   9   63.84    3.77
   1   1  -9   54.39    3.90
  -1  -1   9   60.84    3.69
  -1  -1   9   61.21    3.35
  -1  -1   9   55.60    3.04
  -1  -1   8  193.90    7.92
   1   1  -8  183.18    8.15
   1   1  -8  184.49    7.60
  -1  -1   8  183.81    7.25
   1   1  -8  192.67    6.94
  -1  -1   8  190.61    7.89
  -1  -1   8  191.15    7.50
   1   1  -8  196.07    7.98
  -1  -1   8  191.78    7.81
   1   1  -8  195.29    7.16
   1   1  -7  182.80    6.84
  -1  -1   7  186.27    6.92
  -1  -1   7  191.82    7.68
   1   1  -7  183.67    7.64
   1   1  -7  189.72    7.14
   1   1  -7  202.91    7.05
   1   1  -7  188.27    7.91
  -1  -1   7  180.40    7.12
   1   1  -7  194.50    7.45
  -1  -1   7  196.56    7.73
  -1  -1   7  193.41    7.63
  -1  -1   7  191.42    7.32
   1   1  -6  164.92    7.07
  -1  -1   6  172.51    6.38
   1   1  -6  178.89    6.43
   1   1  -6  174.35    6.98
   1   1  -6  171.95    6.34
  -1  -1   6  168.40    6.89
  -1  -1   6  161.87    6.54
  -1  -1   6  186.32    6.76
  -1  -1   6  189.64    7.10
  -1  -1   6  187.84    7.08
   1   1  -6  173.33    6.60
  -1  -1   6  171.01    6.88
   1   1  -6  177.65    6.78
   1   1  -6  181.37    7.20
  -1  -1   5   56.87    2.48
   1   1  -5   52.94    3.12
   1   1  -5   55.73    3.00
   1   1  -5   58.71    2.76
   1   1  -5   54.26    2.67
  -1  -1   5   59.14    2.86
  -1  -1   5   57.43    2.99
  -1  -1   5   59.99    2.94
  -1  -1   5   51.41    2.93
   1   1  -5   54.99    2.48
  -1  -1   5   55.00    2.64
  -1  -1   5   60.06    2.90
   1   1  -5   52.64    2.82
   1   1  -5   55.44    3.00
  -1  -1   5   57.81    2.69
  -1  -1   5   57.87    2.75
  -1  -1   5   48.25    2.96
   1   1  -5   60.08    2.63
   1   1  -5   57.20    2.49
  -1  -1   4   22.26    1.46
  -1  -1   4   22.87    1.64
  -1  -1   4   26.12    1.77
  -1  -1   4   21.96    1.75
   1   1  -4   24.57    1.41
  -1  -1   4   26.02    1.59
  -1  -1   4   25.86    1.35
   1   1  -4   22.38    1.66
   1   1  -4   23.00    1.81
   1   1  -4   24.82    1.38
  -1  -1   4   23.95    1.47
   1   1  -4   24.42    1.57
  -1  -1   4   22.30    1.40
   1   1  -4   21.64    1.49
   1   1  -4   25.91    1.36
   1   1  -4   21.80    1.75
   1   1  -4   24.72    1.56
   1   1  -4   23.86    1.67
  -1  -1   4   26.08    1.66
  -1  -1   4   26.08    1.66
   1   1  -3  561.02   18.87
   1   1  -3  548.81   19.13
  -1  -1   3  572.11   19.02
   1   1  -3  606.09   18.72
  -1  -1   3  581.46   18.96
   1   1  -3  524.66   19.10
   1   1  -3  577.99   18.61
   1   1  -3  565.59   18.92
  -1  -1   3  563.18   18.87
  -1  -1   3  576.92   18.81
  -1  -1   3  559.13   19.02
  -1  -1   3  580.55   18.86
   1   1  -3  544.19   18.83
  -1  -1   3  572.37   18.61
   1   1  -3  593.83   18.92
   1   1  -3  550.67   18.93
   1   1  -3  591.96   18.67
  -1  -1   3  550.63   19.03
  -1  -1   2    2.90    0.49
  -1  -1   2    2.09    0.51
  -1  -1   2    1.71    0.46
   1   1  -2    2.26    0.51
   1   1  -2    2.51    0.55
  -1  -1   2    1.30    0.40
  -1  -1   2    1.40    0.56
   1   1  -2    1.12    0.56
   1   1  -2    2.45    0.62
  -1  -1   2    2.35    0.59
  -1  -1   2    1.47    0.53
   1   1  -2    1.58    0.45
  -1  -1   2    1.52    0.60
  -1  -1   2    1.76    0.46
   1   1  -2    2.35    0.52
   1   1  -2    1.96    0.42
   1   1  -1  211.67    7.63
   1   1  -1  232.51    7.56
   1   1  -1  229.26    7.86
   1   1  -1  240.32    7.76
  -1  -1   1  229.17    7.71
   1   1  -1  234.10    7.76
   1   1  -1  229.40    7.72
  -1  -1   1  229.42    7.81
  -1  -1   1  237.50    7.78
  -1  -1   1  233.46    7.79
   1   1  -1  228.60    7.71
  -1  -1   1  227.26    7.70
   1   1  -1  229.27    7.85
   1   1  -1  222.00    7.77
  -1  -1   1  229.23    7.80
  -1  -1   0 1225.96   38.85
   1   1   0 1212.49   38.86
   1   1   0 1257.96   38.81
   1   1   0 1216.30   38.94
  -1  -1   0 1248.19   38.89
  -1  -1   0 1260.65   38.85
   1   1   0 1201.84   38.98
   1   1   0 1217.17   38.82
  -1  -1   0 1208.31   38.97
  -1  -1   0 1208.71   38.82
   1   1   0 1160.62   38.77
   1   1   0 1267.73   38.84
  -1  -1   0 1250.33   38.80
   1   1   0 1149.81   38.67
  -1  -1   0 1243.31   39.00
   1   1   0 1196.29   38.60
   1   1   0 1243.53   38.85
   1   1   1    3.32    0.36
   1   1   1    2.46    0.35
  -1  -1  -1    3.13    0.33
   1   1   1    3.61    0.39
   1   1   1    2.71    0.46
  -1  -1  -1    3.36    0.37
   1   1   1    3.61    0.34
  -1  -1  -1    2.83    0.35
  -1  -1  -1    3.08    0.45
  -1  -1  -1    2.68    0.49
   1   1   1    3.27    0.29
   1   1   1    2.40    0.46
   1   1   1    3.25    0.34
   1   1   1    2.90    0.34
   1   1   1    2.81    0.23
   1   1   2  189.21    6.78
   1   1   2  204.02    6.53
   1   1   2  200.85    6.83
  -1  -1  -2  197.03    6.94
   1   1   2  193.96    6.50
   1   1   2  219.16    6.60
   1   1   2  195.71    6.73
   1   1   2  204.88    6.68
  -1  -1  -2  189.55    6.81
   1   1   2  187.55    6.87
   1   1   2  198.78    6.54
  -1  -1  -2  202.90    6.69
   1   1   2  208.15    6.72
   1   1   2  186.73    6.81
  -1  -1  -2  199.17    6.84
   1   1   3  202.99    6.59
   1   1   3  202.53    6.90
   1   1   3  204.11    6.85
  -1  -1  -3  192.85    6.52
   1   1   3  200.87    6.88
   1   1   3  187.83    7.05
   1   1   3  213.47    6.81
  -1  -1  -3  198.30    6.97
  -1  -1  -3  196.39    7.15
   1   1   3  197.29    6.71
   1   1   3  201.02    6.89
   1   1   3  201.34    6.97
  -1  -1  -3  207.58    6.88
   1   1   3  206.84    6.85
  -1  -1  -3  201.34    7.04
   1   1   4  257.12    8.57
   1   1   4  258.33    8.69
  -1  -1  -4  245.01    8.68
   1   1   4  241.96    8.85
  -1  -1  -4  255.74    9.00
  -1  -1  -4  256.18    8.48
   1   1   4  259.53    8.50
  -1  -1  -4  228.35    8.58
   1   1   4  257.28    8.87
   1   1   4  253.11    8.35
  -1  -1  -4  249.80    8.58
   1   1   4  245.74    8.56
   1   1   4  260.35    8.66
   1   1   4  238.42    8.42
  -1  -1  -4  241.65    8.13
   1   1   4  261.89    8.61
   1   1   4  246.47    8.58
  -1  -1  -4  250.45    8.80
  -1  -1  -4  264.49    8.55
  -1  -1  -5  209.48    7.52
   1   1   5  208.61    7.50
  -1  -1  -5  212.53    7.77
  -1  -1  -5  202.34    6.93
   1   1   5  209.17    7.56
   1   1   5  209.94    7.85
  -1  -1  -5  217.21    7.44
  -1  -1  -5  221.68    7.45
   1   1   5  222.14    7.55
   1   1   5  214.01    7.29
   1   1   5  228.56    7.34
   1   1   5  218.39    7.59
  -1  -1  -5  209.43    7.42
   1   1   5  218.81    7.48
  -1  -1  -5  206.40    6.81
  -1  -1  -5  202.74    7.92
  -1  -1  -5  206.52    7.47
   1   1   5  214.93    7.55
   1   1   6    1.81    0.66
   1   1   6    2.67    0.64
   1   1   6    1.70    0.52
  -1  -1  -6    2.40    0.60
  -1  -1  -6    3.14    0.82
  -1  -1  -6    1.69    0.31
  -1  -1  -6    4.02    0.79
  -1  -1  -6    2.67    0.62
   1   1   6    2.42    0.58
  -1  -1  -6    1.62    0.30
  -1  -1  -6    2.13    0.61
   1   1   6    2.07    0.52
  -1  -1  -6    1.69    0.88
   1   1   6    2.55    0.65
  -1  -1  -6    1.69    0.25
  -1  -1  -6    2.91    0.68
   1   1   6    2.36    0.64
  -1  -1  -7   32.21    1.90
   1   1   7   27.59    1.71
   1   1   7   32.64    1.66
  -1  -1  -7   28.64    1.26
  -1  -1  -7   29.63    1.25
   1   1   7   35.78    2.01
  -1  -1  -7   30.64    1.80
  -1  -1  -7   26.90    2.26
   1   1   7   32.87    2.00
  -1  -1  -7   30.60    1.21
  -1  -1  -7   30.52    2.12
   1   1   7   28.23    1.89
  -1  -1  -7   31.41    1.87
  -1  -1  -7   27.69    1.80
   1   1   8    2.35    0.79
  -1  -1  -8    2.32    0.39
   1   1   8    2.15    0.68
  -1  -1  -8    2.40    0.35
  -1  -1  -8    1.85    0.36
   1   1   8    3.87    0.92
   1   1   8    2.48    0.69
  -1  -1  -8    0.31    1.02
  -1  -1  -8    2.42    0.97
  -1  -1  -8    3.37    0.89
  -1  -1  -8    3.76    0.93
   1   1   8    2.01    0.76
   1   1   9    4.74    1.04
  -1  -1  -9    5.68    1.02
  -1  -1  -9    5.04    0.53
   1   1   9    7.48    1.19
  -1  -1  -9    5.91    0.49
   1   1   9    5.33    0.85
  -1  -1  -9    8.59    1.54
  -1  -1  -9    5.13    0.48
  -1  -1  -9    4.64    1.42
   1   1   9    4.78    1.01
  -1  -1  -9    5.90    1.24
  -1  -1  -9    6.84    1.19
   1   1   9    7.44    1.19
   1   1   9    8.72    1.09
  -1  -1 -10  162.80    5.49
  -1  -1 -10  175.61    7.16
   1   1  10  175.17    7.08
  -1  -1 -10  163.29    7.31
   1   1  10  171.89    6.75
   1   1  10  186.73    7.09
  -1  -1 -10  156.54    5.42
   1   1  10  169.38    7.10
  -1  -1 -10  171.15    6.71
   1   1  10  163.72    6.90
  -1  -1 -10  185.08    7.03
  -1  -1 -10  157.85    5.50
  -1  -1 -10  170.04    7.82
   1   1  11    7.77    1.38
  -1  -1 -11    4.81    1.47
   1   1  11    4.88    1.19
  -1  -1 -11    3.64    1.61
  -1  -1 -11    5.85    1.30
   1   1  11    6.22    1.36
  -1  -1 -11    4.75    0.43
  -1  -1 -11    5.19    0.44
  -1  -1 -11    6.43    1.27
  -1  -1 -11    8.37    1.84
   1   1  11    6.12    1.35
   1   1  11    4.54    1.28
  -1  -1 -12  206.34    9.70
  -1  -1 -12  217.13    8.70
  -1  -1 -12  210.86    8.88
  -1  -1 -12  218.71    9.37
   1   1  12  207.17    8.62
  -1  -1 -12  195.69    8.24
   1   1  12  201.77    8.43
   1   1  12  208.47    8.78
   1   1  12  205.53    8.91
   1   1  12  196.79    8.59
   1   1  13   21.43    2.48
  -1  -1 -13   32.36    2.77
  -1  -1 -13   25.18    2.37
   1   1  13   28.98    2.67
  -1  -1 -13   29.14    3.13
  -1  -1 -13   35.50    3.08
  -1  -1 -13   29.79    3.49
   1   1  13   25.69    2.80
   1   1  13   25.56    2.47
   1   1  13   23.15    2.46
   1   1  14   10.10    2.13
   1   1  14    5.95    1.68
  -1  -1 -14    7.68    2.01
  -1  -1 -14    6.82    2.03
  -1  -1 -14    7.34    1.66
   1   1  14    8.55    1.92
  -1  -1 -14    6.89    2.31
   1   1  14    7.10    1.67
   1   1  14    9.73    1.88
   1   1  15   32.30    3.08
  -1  -1 -15   38.33    3.26
  -1  -2  13   42.33    3.08
   1   2 -12   96.20    5.56
   1   2 -12   79.11    5.64
  -1  -2  12   85.31    4.55
   1   2 -12   88.64    4.52
  -1  -2  12   89.44    5.39
  -1  -2  12   81.10    5.22
   1   2 -12   94.49    5.25
  -1  -2  12   74.85    5.19
  -1  -2  12   81.74    5.27
   1   2 -12   85.96    5.46
  -1  -2  11   12.71    2.15
   1   2 -11   11.43    2.07
   1   2 -11   13.91    2.23
   1   2 -11   14.78    1.79
  -1  -2  11   16.00    1.81
  -1  -2  11   13.38    2.25
  -1  -2  11   13.52    2.13
  -1  -2  11   13.72    2.16
   1   2 -11   13.32    2.44
   1   2 -11   14.32    2.15
  -1  -2  10   43.46    3.46
  -1  -2  10   44.08    2.84
  -1  -2  10   45.00    3.37
   1   2 -10   46.97    2.84
   1   2 -10   35.34    3.42
  -1  -2  10   41.49    3.33
   1   2 -10   40.63    3.17
  -1  -2  10   39.50    3.22
   1   2 -10   48.82    3.54
  -1  -2  10   47.12    2.87
   1   2  -9  120.19    5.20
  -1  -2   9  116.94    5.36
  -1  -2   9  122.45    5.84
  -1  -2   9  118.78    5.90
   1   2  -9  118.49    5.66
  -1  -2   9  120.40    5.99
   1   2  -9  123.64    5.99
   1   2  -9  114.98    6.06
  -1  -2   9  123.22    5.92
  -1  -2   9  119.85    5.25
  -1  -2   8  339.78   12.49
  -1  -2   8  322.55   11.68
  -1  -2   8  328.39   12.28
   1   2  -8  337.90   12.20
  -1  -2   8  323.30   12.32
   1   2  -8  312.32   12.53
   1   2  -8  326.09   11.67
  -1  -2   8  327.43   12.52
  -1  -2   8  300.50   11.80
   1   2  -8  339.03   12.49
   1   2  -7  143.84    6.21
  -1  -2   7  138.11    6.02
  -1  -2   7  142.88    6.31
  -1  -2   7  146.83    5.67
  -1  -2   7  139.96    6.20
  -1  -2   7  124.21    5.74
   1   2  -7  142.87    5.65
  -1  -2   7  139.18    6.14
   1   2  -7  143.82    6.36
   1   2  -7  142.60    6.31
   1   2  -6   -0.22    0.66
  -1  -2   6   -0.25    0.74
  -1  -2   6    0.15    0.59
  -1  -2   6    0.40    0.65
   1   2  -6   -0.12    0.87
   1   2  -6   -0.26    0.77
  -1  -2   6   -0.68    0.88
  -1  -2   6    0.58    0.78
  -1  -2   6    0.12    0.78
  -1  -2   6    0.11    0.67
   1   2  -6   -0.08    0.63
   1   2  -6    0.58    0.83
  -1  -2   5  126.76    4.86
   1   2  -5  118.35    5.23
  -1  -2   5  121.84    4.89
   1   2  -5  118.12    5.07
  -1  -2   5  120.81    5.02
   1   2  -5  122.89    4.88
   1   2  -5  111.08    5.46
   1   2  -5  127.14    4.91
  -1  -2   5  127.18    5.15
  -1  -2   5  120.54    4.76
  -1  -2   5  122.34    5.33
   1   2  -5  128.89    5.24
   1   2  -5  123.48    5.36
  -1  -2   5  129.38    5.30
  -1  -2   5  122.90    5.31
  -1  -2   5  129.32    5.13
  -1  -2   4  180.01    6.87
  -1  -2   4  175.38    6.59
   1   2  -4  169.45    6.95
   1   2  -4  175.08    6.35
   1   2  -4  169.81    6.57
  -1  -2   4  175.28    6.43
   1   2  -4  184.44    6.52
  -1  -2   4  177.38    6.71
  -1  -2   4  174.90    6.74
  -1  -2   4  176.53    6.56
   1   2  -4  181.62    6.76
  -1  -2   4  172.39    6.28
   1   2  -4  188.43    6.68
   1   2  -4  174.82    6.69
   1   2  -4  168.81    6.64
   1   2  -4  170.34    6.69
   1   2  -4  174.97    6.44
  -1  -2   4  169.79    6.46
   1   2  -4  173.22    7.09
  -1  -2   4  172.56    6.39
   1   2  -3   10.28    0.95
  -1  -2   3   11.46    1.00
  -1  -2   3   12.34    1.17
   1   2  -3   10.42    1.05
  -1  -2   3    9.17    0.93
  -1  -2   3   10.77    0.83
   1   2  -3   13.19    0.93
   1   2  -3   11.48    1.07
   1   2  -3   11.27    1.03
   1   2  -3   12.40    1.30
   1   2  -3   12.25    1.04
  -1  -2   3   11.89    1.11
   1   2  -3   10.15    0.95
   1   2  -3   10.53    1.00
   1   2  -3   10.31    1.18
  -1  -2   3   10.87    0.93
   1   2  -3   10.39    1.04
  -1  -2   3   12.84    1.00
  -1  -2   3   10.86    1.07
  -1  -2   3   11.39    1.02
  -1  -2   3   13.01    1.15
   1   2  -2   99.93    3.72
  -1  -2   2   90.51    3.78
  -1  -2   2   92.46    3.59
  -1  -2   2   93.72    3.52
  -1  -2   2   94.08    3.51
  -1  -2   2   91.75    3.78
   1   2  -2   94.25    3.75
   1   2  -2   91.37    3.60
   1   2  -2   88.44    3.74
   1   2  -2   94.14    3.61
  -1  -2   2   89.03    3.69
  -1  -2   2   90.91    3.41
   1   2  -2   87.98    3.88
   1   2  -2   85.69    3.44
   1   2  -2   95.03    3.44
   1   2  -1   61.35    2.45
  -1  -2   1   56.25    2.38
  -1  -2   1   56.19    2.05
   1   2  -1   57.97    2.56
   1   2  -1   53.04    2.39
   1   2  -1   57.85    2.16
   1   2  -1   59.51    2.32
  -1  -2   1   51.80    2.10
   1   2  -1   57.22    2.33
  -1  -2   1   56.82    2.47
   1   2  -1   57.49    2.40
  -1  -2   1   55.34    2.48
  -1  -2   1   58.62    2.22
   1   2  -1   56.93    2.44
   1   2  -1   53.19    2.10
  -1  -2   0  168.71    5.64
   1   2   0  148.84    5.61
   1   2   0  164.91    5.93
   1   2   0  165.54    5.94
   1   2   0  170.69    6.14
   1   2   0  173.97    5.60
  -1  -2   0  174.27    5.56
   1   2   0  171.42    5.98
   1   2   0  179.05    5.91
  -1  -2   0  174.31    6.05
   1   2   0  176.01    5.88
   1   2   0  176.81    5.82
   1   2   0  170.53    5.85
  -1  -2  -1  254.04    8.66
  -1  -2  -1  233.40    8.18
   1   2   1  257.28    8.18
  -1  -2  -1  252.68    8.13
   1   2   1  251.88    8.49
   1   2   1  253.09    8.15
   1   2   1  249.37    8.30
   1   2   1  257.87    8.40
   1   2   1  250.96    8.32
   1   2   1  238.08    8.15
   1   2   1  254.17    8.28
   1   2   1  239.13    8.56
  -1  -2  -2  120.78    4.15
   1   2   2  125.40    4.41
   1   2   2  129.90    4.41
   1   2   2  128.08    4.14
  -1  -2  -2  130.40    4.71
   1   2   2  124.89    4.37
   1   2   2  130.06    4.74
  -1  -2  -2  125.58    4.24
   1   2   2  127.53    4.63
   1   2   2  133.49    4.53
   1   2   2  128.89    4.34
  -1  -2  -2  130.67    4.78
   1   2   2  122.28    4.65
   1   2   2  131.58    4.42
   1   2   2  125.00    4.18
  -1  -2  -2  122.97    4.19
   1   2   2  131.90    4.21
   1   2   3  343.16   10.81
  -1  -2  -3  337.81   10.84
   1   2   3  339.15   10.75
  -1  -2  -3  329.37   10.78
   1   2   3  326.64   11.13
   1   2   3  343.82   11.10
   1   2   3  316.33   10.77
  -1  -2  -3  326.98   11.26
  -1  -2  -3  330.76   10.88
  -1  -2  -3  340.77   10.81
   1   2   3  325.61   11.29
   1   2   3  340.37   11.05
  -1  -2  -3  342.30   10.82
  -1  -2  -3  333.29   11.39
  -1  -2  -3  326.64   10.61
   1   2   3  331.25   11.21
   1   2   3  314.21   10.67
   1   2   3  338.47   10.90
   1   2   3  320.17   10.62
   1   2   3  336.06   11.18
  -1  -2  -4  269.81    9.55
   1   2   4  270.60    9.18
   1   2   4  280.73    9.17
  -1  -2  -4  272.55    8.94
   1   2   4  274.25    8.79
   1   2   4  264.58    9.58
   1   2   4  270.97    9.43
  -1  -2  -4  269.17    9.08
   1   2   4  270.04    9.57
  -1  -2  -4  273.26    8.84
   1   2   4  272.04    9.33
  -1  -2  -4  269.97    9.16
   1   2   4  267.30    9.31
   1   2   4  272.62    9.37
  -1  -2  -4  264.11    9.71
  -1  -2  -4  273.15    9.09
   1   2   5  728.32   23.36
   1   2   5  693.30   23.79
   1   2   5  691.72   23.23
  -1  -2  -5  720.22   23.76
   1   2   5  700.09   23.34
   1   2   5  708.51   23.54
   1   2   5  724.71   23.43
  -1  -2  -5  719.94   23.20
  -1  -2  -5  717.50   23.23
  -1  -2  -5  714.82   23.31
  -1  -2  -5  697.28   23.46
   1   2   5  709.14   23.53
   1   2   5  699.53   23.75
  -1  -2  -5  717.23   23.13
  -1  -2  -5  691.74   23.98
   1   2   5  736.27   23.06
   1   2   5  738.48   23.33
  -1  -2  -5  705.82   23.14
   1   2   6  209.29    8.10
  -1  -2  -6  209.68    7.44
  -1  -2  -6  216.86    8.07
  -1  -2  -6  208.43    7.48
   1   2   6  214.07    7.85
  -1  -2  -6  219.98    7.47
   1   2   6  205.91    7.64
   1   2   6  209.23    7.63
  -1  -2  -6  209.64    7.44
   1   2   6  217.76    8.06
   1   2   6  217.21    7.66
  -1  -2  -6  211.54    8.32
   1   2   6  214.29    7.79
  -1  -2  -6  211.83    7.75
  -1  -2  -6  216.55    7.61
   1   2   6  220.58    7.46
  -1  -2  -6  194.00    7.63
   1   2   6  219.35    7.36
   1   2   6  211.38    7.53
  -1  -2  -7    1.61    0.74
   1   2   7    1.42    0.56
   1   2   7    2.42    0.55
  -1  -2  -7    1.38    0.56
  -1  -2  -7    1.97    0.59
  -1  -2  -7    2.07    0.56
   1   2   7    1.52    0.56
  -1  -2  -7    1.79    0.98
   1   2   7    1.11    0.65
  -1  -2  -7    2.16    0.83
   1   2   7    1.36    0.65
  -1  -2  -7    1.42    0.63
  -1  -2  -7    1.99    0.91
  -1  -2  -7    2.27    0.64
   1   2   7    1.50    0.63
   1   2   7    2.17    0.67
   1   2   8   18.71    1.62
  -1  -2  -8   18.97    1.83
   1   2   8   18.61    1.45
   1   2   8   18.92    1.57
   1   2   8   18.10    1.50
  -1  -2  -8   19.57    1.40
  -1  -2  -8   18.11    1.41
  -1  -2  -8   15.63    1.45
  -1  -2  -8   15.40    1.90
  -1  -2  -8   16.38    1.36
   1   2   8   18.83    1.33
  -1  -2  -8   18.43    1.65
   1   2   8   18.91    1.25
  -1  -2  -9  346.94   12.84
   1   2   9  359.79   13.13
  -1  -2  -9  375.21   12.91
   1   2   9  373.00   12.39
  -1  -2  -9  358.11   13.54
  -1  -2  -9  365.61   13.26
  -1  -2  -9  358.47   14.01
   1   2   9  368.32   12.73
   1   2   9  359.97   12.91
   1   2   9  366.04   13.09
   1   2  10  326.15   11.02
  -1  -2 -10  312.43   11.97
   1   2  10  312.98   11.64
   1   2  10  335.14   11.92
   1   2  10  328.10   11.98
  -1  -2 -10  334.07   11.69
   1   2  10  300.42   11.40
  -1  -2 -10  295.41   11.48
  -1  -2 -10  323.67   12.92
  -1  -2 -10  331.30   12.48
  -1  -2 -11   23.61    2.52
  -1  -2 -11   19.60    2.61
   1   2  11   19.68    1.78
   1   2  11   20.99    1.93
  -1  -2 -11   18.84    1.82
  -1  -2 -11   21.66    2.18
   1   2  11   21.65    2.11
  -1  -2 -11   25.56    2.02
   1   2  11   21.90    2.14
   1   2  11   21.27    2.00
   1   2  12    8.10    1.57
  -1  -2 -12    9.53    1.44
  -1  -2 -12    8.33    1.70
   1   2  12    7.03    1.54
   1   2  12   10.58    1.45
  -1  -2 -12    9.55    1.51
   1   2  12    8.29    1.48
  -1  -2 -12   11.68    2.09
   1   2  12    8.63    1.48
  -1  -2 -12    5.86    1.91
  -1  -2 -13    0.91    1.07
   1   2  13    0.58    1.15
  -1  -2 -13    0.62    1.15
   1   2  13   -0.68    1.13
  -1  -2 -13   -0.19    1.31
   1   2  13    1.37    1.14
   1   2  13    2.29    1.32
  -1  -2 -13    2.06    1.61
  -1  -2 -13   -0.28    1.82
   1   2  13   -0.14    1.05
   1   2  14   36.40    3.07
  -1  -2 -14   34.66    2.83
   1   2  14   27.24    2.94
  -1  -2 -14   32.69    3.19
   1   2  14   31.05    2.84
  -1  -2 -14   33.89    3.90
   1   2  14   32.36    2.74
   1   2  14   31.64    2.72
   1   2  15   41.95    3.46
   1   2  15   41.82    3.44
  -1  -2 -15   40.62    3.56
  -1  -2 -15   32.63    2.98
  -1  -2 -16   10.87    1.98
   1   3 -12   12.14    2.54
   1   3 -12   14.83    1.98
   1   3 -11   20.62    2.76
  -1  -3  11   18.98    2.66
   1   3 -11   17.36    2.06
  -1  -3  11   19.66    2.65
   1   3 -11   19.18    2.80
  -1  -3  11   17.74    2.50
   1   3 -11   19.53    2.46
  -1  -3  11   20.63    1.96
  -1  -3  11   16.07    2.35
  -1  -3  10   12.25    2.06
   1   3 -10    7.99    1.90
  -1  -3  10    9.84    1.94
   1   3 -10    9.96    2.05
   1   3 -10   11.34    1.94
  -1  -3  10   12.93    1.79
   1   3 -10   11.52    1.66
  -1  -3  10    9.74    1.39
  -1  -3  10    9.70    1.81
  -1  -3  10    9.19    1.89
   1   3  -9   19.99    2.37
   1   3  -9   18.68    2.30
  -1  -3   9   16.95    1.98
   1   3  -9   20.04    1.97
  -1  -3   9   20.02    2.34
  -1  -3   9   19.10    2.22
   1   3  -9   23.14    2.29
   1   3  -9   20.70    2.49
  -1  -3   9   18.45    1.66
  -1  -3   9   16.74    2.32
  -1  -3   8   36.05    2.67
   1   3  -8   36.20    2.91
  -1  -3   8   33.05    2.75
  -1  -3   8   35.11    2.93
   1   3  -8   36.11    2.47
   1   3  -8   40.46    3.07
  -1  -3   8   39.14    2.27
   1   3  -8   41.63    3.07
  -1  -3   8   35.54    2.92
   1   3  -7   21.35    2.14
  -1  -3   7   23.57    2.21
  -1  -3   7   23.90    2.12
  -1  -3   7   25.94    2.30
   1   3  -7   25.46    1.91
  -1  -3   7   22.58    2.07
   1   3  -7   24.11    2.28
  -1  -3   7   21.91    1.59
   1   3  -7   20.93    2.13
  -1  -3   6  217.71    8.15
   1   3  -6  219.43    8.67
  -1  -3   6  219.64    8.84
  -1  -3   6  203.65    8.50
  -1  -3   6  210.84    8.65
  -1  -3   6  209.29    8.46
   1   3  -6  215.15    8.19
  -1  -3   6  222.26    7.82
   1   3  -6  217.07    8.76
   1   3  -6  226.56    8.65
  -1  -3   5  254.33    9.53
  -1  -3   5  266.47    9.95
   1   3  -5  258.33    9.64
  -1  -3   5  251.34    9.19
   1   3  -5  260.95    9.65
  -1  -3   5  253.03    9.70
   1   3  -5  248.21   10.03
  -1  -3   5  255.16    8.92
  -1  -3   5  242.58    9.69
   1   3  -5  261.99    9.87
   1   3  -5  267.13    9.41
   1   3  -4    3.15    0.84
  -1  -3   4    3.15    0.55
   1   3  -4    4.00    0.75
   1   3  -4    3.67    1.07
  -1  -3   4    4.41    0.92
   1   3  -4    2.45    0.71
  -1  -3   4    3.79    0.80
  -1  -3   4    3.99    0.77
  -1  -3   4    4.31    0.80
  -1  -3   4    4.90    0.98
  -1  -3   4    5.07    0.97
  -1  -3   4    3.67    0.86
   1   3  -4    3.92    1.07
   1   3  -4    2.84    0.81
   1   3  -4    3.06    0.88
   1   3  -3  473.16   15.96
  -1  -3   3  469.59   16.09
  -1  -3   3  465.79   15.49
  -1  -3   3  465.53   15.86
   1   3  -3  462.65   16.22
   1   3  -3  459.23   15.94
  -1  -3   3  475.42   16.25
   1   3  -3  470.39   15.62
  -1  -3   3  502.79   15.84
   1   3  -3  477.22   15.98
   1   3  -3  469.25   16.05
  -1  -3   3  462.17   15.84
   1   3  -3  483.38   15.89
  -1  -3   3  454.67   15.30
   1   3  -3  450.03   16.37
  -1  -3   3  476.07   16.24
   1   3  -3  474.59   15.89
  -1  -3   3  454.31   16.10
   1   3  -3  468.86   16.18
   1   3  -2  131.28    4.80
  -1  -3   2  134.83    4.99
  -1  -3   2  138.29    5.41
  -1  -3   2  131.26    4.51
  -1  -3   2  133.86    5.08
  -1  -3   2  141.32    4.98
  -1  -3   2  116.31    4.56
   1   3  -2  139.84    5.08
  -1  -3   2  132.94    4.59
   1   3  -2  137.31    5.20
  -1  -3   2  131.77    5.18
   1   3  -2  137.83    4.99
   1   3  -2  145.58    5.21
   1   3  -2  127.44    5.37
   1   3  -2  128.98    5.18
   1   3  -1    3.30    0.65
  -1  -3   1    3.74    0.58
   1   3  -1    4.15    0.65
  -1  -3   1    3.03    0.70
  -1  -3   1    4.27    0.40
  -1  -3   1    2.96    0.71
   1   3  -1    3.87    0.48
   1   3  -1    3.72    0.67
  -1  -3   1    2.55    0.26
   1   3  -1    4.22    0.76
  -1  -3   1    2.86    0.67
   1   3  -1    4.19    0.75
   1   3  -1    3.14    0.52
   1   3  -1    3.79    0.64
   1   3  -1    3.98    0.68
  -1  -3   1    3.26    0.53
   1   3   0    0.62    0.40
  -1  -3   0    0.53    0.38
   1   3   0    0.35    0.49
  -1  -3   0    0.40    0.42
  -1  -3   0    0.61    0.21
   1   3   0    0.66    0.46
   1   3   0    0.52    0.41
   1   3   0    0.39    0.28
  -1  -3   0    0.74    0.37
   1   3   0    0.17    0.44
   1   3   0    0.66    0.43
  -1  -3   0    0.55    0.54
   1   3   0    0.58    0.72
   1   3   0    0.98    0.48
   1   3   1  489.87   17.22
   1   3   1  520.11   17.09
   1   3   1  516.22   16.85
  -1  -3  -1  521.46   16.91
  -1  -3  -1  549.69   16.85
   1   3   1  495.33   16.51
   1   3   1  516.98   16.60
   1   3   1  523.82   16.54
   1   3   1  508.77   17.05
   1   3   1  497.21   17.02
  -1  -3  -1  513.82   16.78
  -1  -3  -1  527.32   16.93
  -1  -3  -1  508.44   16.54
   1   3   1  514.66   16.81
   1   3   1  509.42   16.87
   1   3   1  517.01   16.74
   1   3   1  526.35   16.87
   1   3   2  129.80    4.64
   1   3   2  124.71    4.85
   1   3   2  121.38    4.22
  -1  -3  -2  131.46    4.51
   1   3   2  119.19    4.32
   1   3   2  123.28    4.40
   1   3   2  123.03    4.43
   1   3   2  121.87    4.23
   1   3   2  124.87    4.75
  -1  -3  -2  127.97    4.38
   1   3   2  124.34    4.48
  -1  -3  -2  127.63    4.39
   1   3   2  134.98    4.41
   1   3   2  129.29    4.80
   1   3   2  128.37    4.41
  -1  -3  -2  129.38    4.46
   1   3   2  132.00    4.59
   1   3   3  313.79   10.63
  -1  -3  -3  306.41   10.25
  -1  -3  -3  301.94   10.16
   1   3   3  314.07   10.18
   1   3   3  313.84   10.48
  -1  -3  -3  311.48   10.19
   1   3   3  300.94   10.65
  -1  -3  -3  318.21   10.43
   1   3   3  319.83   10.35
   1   3   3  303.88   10.42
  -1  -3  -3  325.33   10.39
   1   3   3  303.18   10.22
   1   3   3  305.53   10.14
   1   3   3  301.60   10.70
   1   3   3  314.76   10.38
   1   3   3  302.88   10.13
   1   3   3  306.69   10.52
  -1  -3  -4 1681.98   53.73
   1   3   4 1662.40   53.76
  -1  -3  -4 1652.68   53.80
   1   3   4 1705.75   54.23
   1   3   4 1695.51   53.75
  -1  -3  -4 1721.16   54.08
   1   3   4 1653.34   53.83
   1   3   4 1653.99   54.31
   1   3   4 1695.35   53.83
   1   3   4 1650.03   54.41
   1   3   4 1714.77   54.27
   1   3   4 1712.80   54.26
   1   3   4 1708.83   54.12
  -1  -3  -4 1706.30   53.83
  -1  -3  -4 1737.86   53.85
   1   3   4 1651.78   54.14
  -1  -3  -4 1665.48   53.69
   1   3   5 1963.41   63.81
   1   3   5 1955.52   63.85
   1   3   5 2007.74   63.59
  -1  -3  -5 1990.05   63.23
   1   3   5 2039.52   63.31
   1   3   5 1910.98   62.83
  -1  -3  -5 2038.78   62.88
   1   3   5 1924.39   63.50
   1   3   5 1933.72   63.83
   1   3   5 2025.21   63.66
   1   3   5 1975.62   63.51
   1   3   5 2002.85   62.88
   1   3   5 1950.79   62.93
  -1  -3  -5 2032.83   63.82
  -1  -3  -5 1972.46   63.04
   1   3   5 1961.78   63.26
   1   3   5 1841.42   63.15
  -1  -3  -5 1989.66   62.89
  -1  -3  -5 2006.20   63.09
  -1  -3  -5 2017.50   62.97
  -1  -3  -5 2019.65   63.25
   1   3   6   11.97    1.19
   1   3   6   11.44    1.12
   1   3   6    8.66    1.24
   1   3   6   10.74    1.00
   1   3   6   11.80    0.93
  -1  -3  -6   10.51    0.74
  -1  -3  -6   11.21    0.94
   1   3   6    8.07    1.23
  -1  -3  -6   15.08    0.89
  -1  -3  -6   10.99    0.93
   1   3   6   12.08    1.01
  -1  -3  -6   12.50    0.83
  -1  -3  -6   12.00    0.76
   1   3   6   10.05    1.27
  -1  -3  -6    9.84    1.14
   1   3   6   10.57    1.06
   1   3   6    9.99    0.91
   1   3   7   31.22    2.36
   1   3   7   35.93    1.82
  -1  -3  -7   36.23    2.63
   1   3   7   33.22    1.92
  -1  -3  -7   36.20    1.70
  -1  -3  -7   38.69    2.27
  -1  -3  -7   35.62    1.88
   1   3   7   32.17    1.93
  -1  -3  -7   33.77    1.68
   1   3   7   31.69    1.85
   1   3   7   32.53    2.09
   1   3   7   33.83    1.74
  -1  -3  -7   34.32    1.69
  -1  -3  -7   34.53    1.88
  -1  -3  -8  234.88    8.35
  -1  -3  -8  248.54    9.82
   1   3   8  228.60    8.43
   1   3   8  238.99    8.80
   1   3   8  241.45    8.34
  -1  -3  -8  239.75    8.41
  -1  -3  -8  254.88    9.19
   1   3   8  227.12    8.99
   1   3   8  236.27    8.69
   1   3   8  245.08    8.39
  -1  -3  -8  231.91    8.34
  -1  -3  -9  598.59   19.38
   1   3   9  582.99   20.00
  -1  -3  -9  557.76   19.22
   1   3   9  585.87   19.28
   1   3   9  569.85   19.75
   1   3   9  593.89   19.08
  -1  -3  -9  566.19   20.02
   1   3   9  560.01   19.34
  -1  -3  -9  593.13   20.95
  -1  -3  -9  574.39   19.19
   1   3   9  554.19   19.59
  -1  -3 -10    2.88    0.83
   1   3  10    4.00    0.92
  -1  -3 -10    3.98    1.50
   1   3  10    4.25    0.78
   1   3  10    5.48    1.20
  -1  -3 -10    3.80    1.25
   1   3  10    3.45    1.03
   1   3  10    3.25    0.93
   1   3  10    4.16    0.83
   1   3  11   22.43    1.81
   1   3  11   21.44    2.06
   1   3  11   26.09    2.09
  -1  -3 -11   22.91    2.76
  -1  -3 -11   21.74    2.16
   1   3  11   21.84    1.77
  -1  -3 -11   23.33    1.83
   1   3  12    0.12    0.83
  -1  -3 -12    0.35    0.89
   1   3  12   -0.32    1.10
   1   3  12    0.66    0.87
  -1  -3 -12    1.36    1.26
  -1  -3 -12    2.32    1.70
   1   3  12    1.13    0.99
   1   3  13   71.90    4.06
   1   3  13   62.62    4.10
  -1  -3 -13   69.04    4.32
   1   3  13   66.00    3.66
  -1  -3 -13   68.32    3.75
  -1  -3 -13   67.64    5.07
   1   3  13   63.86    3.65
   1   3  14   42.93    3.26
   1   3  14   44.03    3.53
  -1  -3 -14   47.63    3.69
   1   3  14   46.31    3.50
  -1  -3 -14   42.84    3.02
  -1  -3 -14   33.83    3.96
  -1  -3 -15   15.75    2.53
   1   3  15   12.85    2.39
  -1  -3 -15   14.57    3.19
  -1  -3 -15   15.36    1.93
   1   3  15   12.33    2.12
   1   3  15   11.75    1.97
  -1  -4  11   16.78    2.53
  -1  -4  11   13.20    1.98
   1   4 -11   17.74    2.19
   1   4 -11   18.49    2.04
  -1  -4  10    0.15    1.11
  -1  -4  10    0.43    1.30
  -1  -4  10    3.01    1.60
   1   4 -10    1.51    1.18
   1   4 -10    1.73    1.59
   1   4 -10    2.34    1.49
   1   4 -10    1.95    1.51
  -1  -4  10    3.04    1.77
   1   4 -10    1.13    1.47
  -1  -4  10   -0.72    1.61
  -1  -4   9    8.12    1.75
  -1  -4   9    6.41    1.77
  -1  -4   9    7.85    1.80
   1   4  -9    4.98    1.41
  -1  -4   9    6.87    1.68
   1   4  -9    4.49    1.67
   1   4  -9    5.44    1.73
  -1  -4   9    5.34    0.99
  -1  -4   9    5.58    1.67
  -1  -4   9    5.55    1.33
   1   4  -9    9.71    1.90
  -1  -4   8    6.27    1.62
  -1  -4   8    2.72    1.27
  -1  -4   8    4.78    1.47
   1   4  -8    6.23    1.52
   1   4  -8    6.11    1.58
  -1  -4   8    4.34    1.35
   1   4  -8    3.00    1.38
  -1  -4   8    4.10    0.85
  -1  -4   8    4.11    1.48
   1   4  -8    6.15    1.34
   1   4  -7    2.60    1.25
  -1  -4   7    3.93    1.38
   1   4  -7    3.89    1.32
  -1  -4   7    2.68    1.35
  -1  -4   7    3.36    1.18
  -1  -4   7    2.64    1.14
   1   4  -7    2.82    1.23
   1   4  -7    5.00    1.17
  -1  -4   7    3.94    1.27
  -1  -4   7    2.72    0.70
  -1  -4   6  203.72    8.26
   1   4  -6  191.49    7.99
  -1  -4   6  201.65    8.10
   1   4  -6  201.79    7.86
  -1  -4   6  199.06    7.41
  -1  -4   6  193.47    7.02
   1   4  -6  200.35    8.64
   1   4  -6  203.30    8.39
  -1  -4   6  198.42    8.35
   1   4  -6  199.28    8.13
  -1  -4   6  193.29    8.41
  -1  -4   6  186.65    8.17
  -1  -4   5    0.78    0.84
  -1  -4   5    1.06    0.93
   1   4  -5    1.09    0.92
  -1  -4   5    0.87    0.71
   1   4  -5    0.68    0.85
  -1  -4   5    0.48    0.79
  -1  -4   5   -0.57    0.89
  -1  -4   5    1.28    0.89
   1   4  -5   -0.15    1.20
   1   4  -5    0.14    0.92
  -1  -4   5    0.31    0.46
   1   4  -5    1.70    0.95
  -1  -4   4  413.90   13.60
  -1  -4   4  406.14   14.72
  -1  -4   4  412.31   13.82
  -1  -4   4  385.50   14.22
   1   4  -4  383.90   14.60
   1   4  -4  420.68   14.32
   1   4  -4  400.03   14.16
  -1  -4   4  400.90   13.29
   1   4  -4  398.66   14.56
   1   4  -4  423.30   14.38
  -1  -4   3  828.29   27.24
   1   4  -3  835.17   28.30
   1   4  -3  877.92   27.66
  -1  -4   3  903.69   27.81
   1   4  -3  831.26   28.56
  -1  -4   3  829.81   28.00
  -1  -4   3  881.97   27.57
   1   4  -3  869.68   28.34
  -1  -4   3  850.20   28.54
  -1  -4   3  777.22   27.14
  -1  -4   3  855.03   27.04
   1   4  -3  856.67   27.88
   1   4  -3  883.73   28.14
   1   4  -2   88.49    4.19
  -1  -4   2   90.15    3.41
  -1  -4   2   86.48    4.18
   1   4  -2   90.45    3.95
  -1  -4   2   98.34    4.00
   1   4  -2   90.90    3.55
  -1  -4   2   89.18    3.62
   1   4  -2   92.47    4.04
  -1  -4   2   85.61    3.02
   1   4  -2   87.35    3.91
  -1  -4   2   92.75    3.82
   1   4  -2   92.62    3.67
   1   4  -1   35.33    2.08
  -1  -4   1   32.25    1.74
   1   4  -1   38.81    2.07
  -1  -4   1   35.24    2.03
  -1  -4   1   34.81    2.08
   1   4  -1   36.19    1.99
  -1  -4   1   34.60    1.95
   1   4  -1   38.09    1.81
  -1  -4   1   35.41    1.55
   1   4  -1   36.44    1.71
   1   4  -1   36.51    1.98
  -1  -4   1   41.11    2.19
  -1  -4   1   36.23    1.88
   1   4  -1   35.61    1.96
   1   4  -1   33.12    2.06
  -1  -4   1   39.30    2.33
   1   4  -1   37.41    1.96
   1   4  -1   34.92    2.14
  -1  -4   0   82.44    3.41
  -1  -4   0   80.97    3.11
   1   4   0   78.14    2.96
  -1  -4   0   74.78    2.78
   1   4   0   77.60    3.25
  -1  -4   0   81.15    3.45
   1   4   0   75.80    3.20
  -1  -4   0   77.69    3.64
   1   4   0   73.94    3.21
   1   4   0   74.81    3.64
   1   4   0   82.52    3.43
   1   4   0   78.54    3.45
  -1  -4   0   77.62    3.19
   1   4   0   76.13    3.20
   1   4   0   77.14    3.46
   1   4   0   76.17    3.21
   1   4   1   40.44    1.88
   1   4   1   38.91    1.86
   1   4   1   40.25    1.82
   1   4   1   39.37    1.68
   1   4   1   39.56    2.09
   1   4   1   37.34    1.45
   1   4   1   41.53    1.45
   1   4   1   39.88    2.13
  -1  -4  -1   40.42    1.81
   1   4   1   37.26    2.26
   1   4   1   39.30    1.93
  -1  -4  -1   40.34    1.83
  -1  -4  -1   38.58    2.01
   1   4   1   39.69    1.81
  -1  -4  -1   38.84    1.94
   1   4   1   36.28    2.05
   1   4   1   37.19    1.87
  -1  -4  -1   35.22    1.54
   1   4   2    7.00    0.69
   1   4   2    6.66    0.56
  -1  -4  -2    7.77    0.75
   1   4   2    8.49    0.74
   1   4   2    6.68    0.88
  -1  -4  -2    8.51    0.65
   1   4   2    7.33    0.55
   1   4   2    6.06    0.79
   1   4   2    6.64    1.01
   1   4   2    6.80    0.70
   1   4   2    7.30    0.58
  -1  -4  -2    6.81    0.60
   1   4   2    5.87    0.65
   1   4   2    6.86    0.51
   1   4   2    6.64    0.84
   1   4   2    6.35    0.87
  -1  -4  -2    6.62    0.56
  -1  -4  -2    6.54    0.75
   1   4   2    6.57    0.61
  -1  -4  -2    7.99    0.69
   1   4   3   23.98    0.96
  -1  -4  -3   24.54    1.66
  -1  -4  -3   27.63    1.35
  -1  -4  -3   27.76    1.46
   1   4   3   25.49    1.22
  -1  -4  -3   25.02    1.78
   1   4   3   24.43    1.34
  -1  -4  -3   23.10    1.51
   1   4   3   24.07    1.62
  -1  -4  -3   27.89    1.29
   1   4   3   26.26    1.45
  -1  -4  -3   25.13    1.43
   1   4   3   24.28    1.66
   1   4   3   26.42    1.32
   1   4   3   27.97    1.49
  -1  -4  -3   26.43    1.20
   1   4   3   24.62    0.95
   1   4   3   27.17    1.34
   1   4   3   27.32    1.50
   1   4   3   23.59    1.57
   1   4   3   26.18    1.21
   1   4   3   26.08    1.26
   1   4   4  622.83   20.78
   1   4   4  618.53   20.28
  -1  -4  -4  639.90   20.55
   1   4   4  615.21   20.80
  -1  -4  -4  609.78   20.47
   1   4   4  633.27   20.35
   1   4   4  612.23   20.26
   1   4   4  627.17   20.14
  -1  -4  -4  634.27   20.23
  -1  -4  -4  638.91   20.60
  -1  -4  -4  664.45   21.22
   1   4   4  642.21   20.58
  -1  -4  -4  625.44   21.09
   1   4   4  628.47   20.47
  -1  -4  -4  625.59   20.99
   1   4   4  615.98   20.92
  -1  -4  -4  612.57   20.16
   1   4   4  603.10   20.72
   1   4   4  629.99   20.66
   1   4   4  609.87   20.63
   1   4   5    8.52    0.67
   1   4   5    8.39    1.07
   1   4   5    8.52    1.02
   1   4   5    9.41    0.72
   1   4   5    8.00    0.70
   1   4   5    8.84    1.01
  -1  -4  -5    8.64    0.59
   1   4   5    8.87    0.74
  -1  -4  -5    8.49    1.25
  -1  -4  -5    8.32    0.95
  -1  -4  -5    9.04    0.62
   1   4   5    9.03    0.78
  -1  -4  -5    9.22    0.78
   1   4   5    6.04    1.06
  -1  -4  -5    8.61    0.71
   1   4   5    9.64    0.93
  -1  -4  -5    8.08    0.77
  -1  -4  -5    9.10    1.19
   1   4   5    9.18    0.96
  -1  -4  -5    9.22    1.13
   1   4   5    8.42    1.03
  -1  -4  -6    0.14    0.30
   1   4   6    0.66    0.56
   1   4   6   -0.07    0.67
  -1  -4  -6   -0.09    0.43
  -1  -4  -6    0.63    0.34
  -1  -4  -6    0.88    0.33
   1   4   6    0.43    0.62
   1   4   6    0.96    0.48
  -1  -4  -6    0.94    0.51
   1   4   6    0.46    0.42
   1   4   6    0.38    0.27
   1   4   6    0.59    0.81
   1   4   6    0.85    0.51
   1   4   6    0.49    0.70
   1   4   6    0.32    0.59
   1   4   6    0.59    0.80
  -1  -4  -6    1.04    0.71
  -1  -4  -6    0.80    0.73
   1   4   6    0.10    0.74
   1   4   6    0.41    0.27
   1   4   7   11.58    0.96
  -1  -4  -7    8.54    0.62
   1   4   7   10.45    1.14
   1   4   7    8.88    0.45
  -1  -4  -7    8.63    1.25
   1   4   7   10.79    1.02
  -1  -4  -7    9.02    1.28
   1   4   7   10.68    0.47
   1   4   7   10.59    1.14
  -1  -4  -7    9.94    0.74
   1   4   7    9.00    0.50
  -1  -4  -7    9.37    0.63
   1   4   7   11.34    1.27
  -1  -4  -7   10.31    0.94
  -1  -4  -7    8.55    0.95
  -1  -4  -7    9.90    0.72
   1   4   7    9.17    1.42
   1   4   7    7.11    0.93
   1   4   8    8.12    1.00
  -1  -4  -8    8.56    0.75
  -1  -4  -8    7.50    0.70
  -1  -4  -8    5.63    0.85
  -1  -4  -8    6.74    0.69
   1   4   8    9.07    1.06
   1   4   8    7.87    0.96
   1   4   8    7.19    0.96
  -1  -4  -8    7.76    1.35
   1   4   8    5.82    1.12
  -1  -4  -8    7.83    1.40
  -1  -4  -8    7.02    0.72
  -1  -4  -9   65.81    2.80
  -1  -4  -9   68.43    3.69
   1   4   9   72.72    2.98
   1   4   9   62.84    3.11
  -1  -4  -9   71.76    3.92
  -1  -4  -9   64.33    2.82
   1   4   9   70.29    2.96
   1   4   9   62.82    3.13
  -1  -4  -9   62.71    2.76
   1   4   9   65.79    3.54
   1   4   9   64.55    3.28
  -1  -4 -10   53.66    2.49
  -1  -4 -10   51.48    2.54
   1   4  10   55.27    2.64
   1   4  10   54.75    2.90
   1   4  10   57.65    3.11
  -1  -4 -10   56.11    3.36
   1   4  10   58.49    3.37
  -1  -4 -10   47.36    2.44
  -1  -4 -10   52.75    3.48
   1   4  11    8.88    1.14
  -1  -4 -11   10.67    2.00
   1   4  11    7.72    1.20
   1   4  11    8.15    1.08
  -1  -4 -11   10.27    1.69
   1   4  11    9.39    1.60
  -1  -4 -11    8.36    1.01
   1   4  11    7.65    1.39
  -1  -4 -11    8.00    1.61
  -1  -4 -11    7.47    1.05
   1   4  12  253.25    9.55
  -1  -4 -12  239.31    9.05
   1   4  12  242.75    9.08
   1   4  12  254.55   10.07
  -1  -4 -12  267.37   10.28
   1   4  12  224.60    8.94
  -1  -4 -12  246.18   11.07
  -1  -4 -12  256.67   10.54
   1   4  12  241.25    9.77
  -1  -4 -13    7.44    1.89
   1   4  13    6.42    1.65
  -1  -4 -13    6.01    1.14
   1   4  13    6.82    1.54
  -1  -4 -13    7.46    1.80
   1   4  13    3.28    1.10
  -1  -4 -13    6.32    2.11
   1   4  13    4.54    1.27
   1   4  14   88.48    5.19
   1   4  14   97.78    5.01
  -1  -4 -14   95.38    4.57
  -1  -4 -14   99.52    6.52
  -1  -4 -14   91.33    5.44
  -1  -4 -14  104.12    5.99
  -1  -4 -15   22.45    3.57
   1   4  15   21.92    2.64
  -1  -4 -15   24.79    2.91
   1   4  15   23.45    2.45
  -1  -4 -15   26.59    3.29
   1   5 -11    3.05    1.43
  -1  -5  11    5.59    1.48
  -1  -5  10   19.20    2.70
   1   5 -10   24.61    2.55
   1   5 -10   22.46    2.32
  -1  -5  10   21.99    2.32
   1   5  -9   -1.03    1.31
   1   5  -9    2.10    1.39
  -1  -5   9    0.14    1.04
  -1  -5   9   -0.24    1.57
  -1  -5   9    1.71    1.59
  -1  -5   9    0.21    1.39
  -1  -5   9    0.20    1.42
  -1  -5   9    0.21    1.42
   1   5  -9    2.70    1.61
  -1  -5   8   19.68    2.39
   1   5  -8   20.59    2.18
  -1  -5   8   17.33    2.41
  -1  -5   8   20.35    1.99
   1   5  -8   20.62    2.45
  -1  -5   8   22.05    2.48
  -1  -5   8   19.76    2.55
   1   5  -8   19.56    2.37
  -1  -5   8   28.22    2.69
   1   5  -8   19.10    2.51
   1   5  -8   21.87    2.48
   1   5  -7   85.77    4.48
  -1  -5   7   90.58    5.17
   1   5  -7   93.85    5.05
  -1  -5   7   73.96    4.52
  -1  -5   7   93.20    4.89
  -1  -5   7   84.93    4.85
   1   5  -7   76.46    4.47
  -1  -5   7   86.85    3.37
   1   5  -7   90.84    4.82
   1   5  -7   85.20    4.71
  -1  -5   7   88.89    5.11
  -1  -5   7   80.37    4.06
  -1  -5   6    8.93    1.74
   1   5  -6   10.27    1.71
  -1  -5   6    4.46    1.30
  -1  -5   6    8.76    1.66
   1   5  -6    8.19    1.50
  -1  -5   6   10.85    1.68
  -1  -5   6    8.05    0.73
   1   5  -6   10.30    1.59
  -1  -5   6    7.65    1.19
   1   5  -6    8.59    1.52
  -1  -5   5   71.03    3.04
   1   5  -5   76.71    3.82
  -1  -5   5   70.84    3.97
   1   5  -5   71.45    4.13
  -1  -5   5   88.87    4.28
   1   5  -5   77.84    3.98
  -1  -5   5   74.58    4.30
  -1  -5   5   74.96    3.46
  -1  -5   5   74.41    2.72
  -1  -5   5   71.70    2.87
   1   5  -5   71.98    4.23
   1   5  -5   75.30    4.00
  -1  -5   4  556.67   14.94
   1   5  -4  562.64   15.77
  -1  -5   4  559.47   15.92
  -1  -5   4  549.38   14.25
   1   5  -4  583.99   16.21
  -1  -5   4  568.05   16.49
   1   5  -4  570.82   16.28
   1   5  -4  569.24   15.86
   1   5  -4  568.52   15.47
  -1  -5   4  534.67   15.75
   1   5  -3   93.91    4.57
  -1  -5   3   97.03    4.89
   1   5  -3   99.43    4.45
  -1  -5   3   86.96    4.33
  -1  -5   3  100.78    3.92
   1   5  -3   98.62    4.20
  -1  -5   3  100.40    4.80
   1   5  -3  103.39    4.68
   1   5  -2  281.84   10.04
  -1  -5   2  272.27   10.71
   1   5  -2  273.80   10.73
  -1  -5   2  291.79    9.79
   1   5  -2  307.71   10.01
   1   5  -2  295.27   10.53
  -1  -5   2  298.24   10.04
  -1  -5   2  270.18   10.31
  -1  -5   2  281.18   10.96
  -1  -5   2  278.08   10.70
   1   5  -2  283.51   10.53
   1   5  -1  143.07    5.88
   1   5  -1  138.43    5.22
  -1  -5   1  140.98    6.13
  -1  -5   1  142.28    5.30
   1   5  -1  132.92    5.54
  -1  -5   1  134.48    5.02
   1   5  -1  144.23    5.29
  -1  -5   1  145.78    5.88
   1   5  -1  156.56    5.97
   1   5  -1  145.57    5.71
  -1  -5   1  151.88    5.59
   1   5  -1  144.25    5.62
  -1  -5   1  136.20    5.87
   1   5   0   10.13    1.16
  -1  -5   0   10.69    0.95
  -1  -5   0   11.89    0.77
   1   5   0   11.19    1.08
   1   5   0   11.53    0.89
   1   5   0   11.05    1.05
   1   5   0   10.80    1.13
  -1  -5   0   11.01    1.16
   1   5   0    9.57    1.05
   1   5   0   10.46    0.88
  -1  -5   0   11.04    1.31
   1   5   0    8.68    1.01
  -1  -5   0    9.48    1.19
  -1  -5   0   10.54    0.99
   1   5   0   11.07    1.19
  -1  -5  -1   36.32    1.76
   1   5   1   33.43    2.02
   1   5   1   32.07    1.79
   1   5   1   34.08    1.76
   1   5   1   31.30    1.87
   1   5   1   33.64    2.05
  -1  -5  -1   34.42    1.71
   1   5   1   33.09    1.89
   1   5   1   34.71    1.65
   1   5   1   32.55    2.25
  -1  -5  -1   33.54    1.51
   1   5   1   32.12    1.74
   1   5   1   32.73    1.83
  -1  -5  -1   35.01    2.08
  -1  -5  -1   38.64    2.00
   1   5   1   35.74    1.85
   1   5   2  351.51   12.07
   1   5   2  353.17   11.78
  -1  -5  -2  359.95   12.01
   1   5   2  370.15   12.58
   1   5   2  362.85   12.17
   1   5   2  361.31   12.58
  -1  -5  -2  357.02   12.00
   1   5   2  364.54   12.30
  -1  -5  -2  373.93   12.25
   1   5   2  376.25   11.83
   1   5   2  378.34   12.32
  -1  -5  -2  371.52   12.62
  -1  -5  -2  359.05   12.83
   1   5   2  359.04   12.23
   1   5   2  341.91   12.42
   1   5   2  358.24   12.01
   1   5   2  357.54   12.81
   1   5   2  350.65   12.03
   1   5   2  367.83   11.79
   1   5   2  362.18   12.66
  -1  -5  -2  357.77   12.30
   1   5   3   43.61    2.02
   1   5   3   44.78    2.35
   1   5   3   42.44    2.50
   1   5   3   46.63    1.96
   1   5   3   40.85    2.30
   1   5   3   43.64    2.36
   1   5   3   43.37    1.70
   1   5   3   49.45    2.03
  -1  -5  -3   45.09    2.15
  -1  -5  -3   45.93    1.85
   1   5   3   48.73    2.38
  -1  -5  -3   47.57    2.05
  -1  -5  -3   43.57    2.06
   1   5   3   42.22    1.88
   1   5   3   44.60    1.93
   1   5   3   42.66    1.72
   1   5   3   46.30    2.18
  -1  -5  -3   43.09    2.27
  -1  -5  -3   42.88    2.65
   1   5   3   44.23    2.10
  -1  -5  -3   44.87    2.45
   1   5   3   43.30    1.89
   1   5   4   62.95    2.77
  -1  -5  -4   56.83    2.82
   1   5   4   58.70    2.62
   1   5   4   60.42    2.90
  -1  -5  -4   59.37    3.05
   1   5   4   61.25    2.60
   1   5   4   59.98    2.32
   1   5   4   58.32    2.94
   1   5   4   55.86    2.90
  -1  -5  -4   58.12    3.19
  -1  -5  -4   55.65    2.72
   1   5   4   57.02    2.37
   1   5   4   55.74    2.40
   1   5   4   57.41    2.81
   1   5   4   60.23    2.73
   1   5   4   61.57    2.58
   1   5   4   60.38    2.72
  -1  -5  -4   61.29    2.38
  -1  -5  -4   62.43    2.33
   1   5   5   -0.26    0.37
   1   5   5    0.66    0.44
   1   5   5    0.25    0.66
   1   5   5    0.49    0.64
   1   5   5    0.19    0.34
   1   5   5    0.37    0.60
   1   5   5    0.22    0.51
  -1  -5  -5    0.51    0.80
   1   5   5    0.09    0.71
   1   5   5    0.06    0.51
  -1  -5  -5    0.52    0.55
  -1  -5  -5    0.58    0.86
  -1  -5  -5    0.34    0.50
   1   5   5    0.74    0.51
  -1  -5  -5   -0.10    0.34
  -1  -5  -5    0.88    0.81
  -1  -5  -5    0.47    0.31
   1   5   5    0.33    0.70
   1   5   5    0.05    0.37
   1   5   6   66.76    2.58
   1   5   6   69.73    3.12
   1   5   6   56.81    3.13
   1   5   6   68.01    3.06
   1   5   6   60.91    3.02
   1   5   6   62.01    3.13
  -1  -5  -6   56.26    3.26
  -1  -5  -6   59.44    2.26
   1   5   6   62.68    2.69
   1   5   6   62.55    2.59
  -1  -5  -6   60.09    2.69
   1   5   6   61.86    2.71
  -1  -5  -6   59.88    2.52
   1   5   6   61.74    2.54
  -1  -5  -6   68.49    3.42
  -1  -5  -6   61.23    2.28
  -1  -5  -6   67.34    3.60
  -1  -5  -7  149.69    6.23
   1   5   7  144.35    6.03
  -1  -5  -7  138.27    6.43
   1   5   7  142.61    5.68
  -1  -5  -7  141.01    4.82
   1   5   7  147.87    5.02
  -1  -5  -7  149.55    6.21
  -1  -5  -7  148.45    5.13
   1   5   7  146.26    5.38
   1   5   7  149.23    5.89
  -1  -5  -7  140.37    5.38
  -1  -5  -7  137.39    4.83
  -1  -5  -7  139.11    5.22
   1   5   7  149.89    5.50
   1   5   7  145.93    5.83
   1   5   7  136.52    5.22
   1   5   7  138.33    4.96
  -1  -5  -8  162.14    5.32
  -1  -5  -8  150.52    4.76
   1   5   8  150.03    5.91
  -1  -5  -8  166.02    6.30
   1   5   8  165.19    5.62
   1   5   8  159.72    5.59
   1   5   8  159.26    5.33
  -1  -5  -8  157.10    4.79
   1   5   8  155.57    4.62
  -1  -5  -8  160.11    6.37
  -1  -5  -8  142.35    4.50
   1   5   8  159.40    5.43
   1   5   8  148.59    4.73
   1   5   8  153.10    5.93
  -1  -5  -8  173.02    6.97
   1   5   8  157.20    4.61
  -1  -5  -9   54.44    2.16
  -1  -5  -9   57.75    3.36
   1   5   9   52.28    2.82
   1   5   9   53.18    2.63
   1   5   9   50.84    2.59
   1   5   9   49.43    2.65
   1   5   9   49.82    3.04
  -1  -5  -9   56.35    2.64
  -1  -5  -9   52.58    2.08
  -1  -5  -9   59.56    3.89
  -1  -5  -9   51.90    2.14
  -1  -5  -9   51.24    2.05
  -1  -5  -9   54.10    3.34
  -1  -5 -10   23.43    1.30
  -1  -5 -10   30.29    2.86
  -1  -5 -10   19.79    1.22
   1   5  10   24.60    1.54
   1   5  10   21.45    1.66
  -1  -5 -10   27.73    2.37
   1   5  10   25.55    1.94
  -1  -5 -10   23.02    2.29
  -1  -5 -10   20.83    1.24
  -1  -5 -10   22.64    1.27
   1   5  10   27.07    2.17
   1   5  11  167.30    7.22
  -1  -5 -11  157.55    5.85
   1   5  11  169.75    6.90
  -1  -5 -11  162.14    7.26
  -1  -5 -11  164.86    7.56
   1   5  11  160.15    6.52
  -1  -5 -11  170.75    6.01
   1   5  11  169.68    6.26
  -1  -5 -11  164.56    5.90
  -1  -5 -11  153.63    5.87
  -1  -5 -12    4.31    1.61
  -1  -5 -12    3.04    0.70
   1   5  12    2.73    0.97
  -1  -5 -12    4.91    1.60
   1   5  12    2.67    0.90
   1   5  12    2.32    1.08
  -1  -5 -12    3.23    0.81
   1   5  12    4.79    1.41
   1   5  13  211.60    8.96
  -1  -5 -13  196.81    9.18
   1   5  13  229.63    9.40
  -1  -5 -13  214.82    7.97
  -1  -5 -13  215.70    7.82
  -1  -5 -13  233.63    9.92
   1   5  13  213.65    8.57
  -1  -5 -14   19.19    2.79
   1   5  14   14.22    2.09
   1   5  14   14.57    2.21
   1   5  14   16.88    1.91
  -1  -5 -14   15.71    2.39
   1   5  15    8.30    1.59
   1   5  15   10.65    1.97
   1   5  15    8.08    1.90
  -1  -5 -15   10.42    2.50
  -1  -5 -15   10.40    2.24
  -1  -5 -15    8.78    2.67
  -1  -5 -16   30.47    3.26
   1   6  -9   -0.71    1.29
   1   6  -9    0.44    1.46
  -1  -6   9   -0.22    1.48
   1   6  -9   -1.08    1.41
  -1  -6   9   -1.10    1.53
  -1  -6   8   42.36    2.84
   1   6  -8   37.82    3.46
   1   6  -8   43.62    3.32
   1   6  -8   42.90    3.53
  -1  -6   8   39.43    3.45
  -1  -6   8   37.99    3.47
  -1  -6   8   44.68    3.53
  -1  -6   8   39.09    3.72
   1   6  -8   39.08    3.39
   1   6  -7    0.18    1.30
  -1  -6   7   -0.11    0.88
   1   6  -7    0.17    1.20
   1   6  -7    0.74    1.36
   1   6  -7    2.23    1.51
  -1  -6   7    1.49    1.37
  -1  -6   7    0.75    1.23
  -1  -6   7    1.89    1.45
   1   6  -6   12.32    1.87
  -1  -6   6    8.60    1.24
   1   6  -6    8.40    1.52
  -1  -6   6    6.79    1.73
  -1  -6   6    6.04    1.51
  -1  -6   6    9.56    1.66
   1   6  -6   11.96    1.76
   1   6  -6   10.55    1.78
   1   6  -5   16.70    1.94
  -1  -6   5   17.11    1.93
   1   6  -5   17.01    1.91
   1   6  -5   13.82    2.11
  -1  -6   5   12.17    1.85
   1   6  -5   13.92    1.69
  -1  -6   5   15.34    2.11
   1   6  -5   16.71    1.98
  -1  -6   5   14.40    1.41
  -1  -6   5   15.80    2.13
  -1  -6   4    6.16    1.57
   1   6  -4    5.10    1.13
  -1  -6   4    4.62    1.43
  -1  -6   4    5.08    1.21
   1   6  -4    5.66    1.31
  -1  -6   4    5.65    1.29
   1   6  -4    1.86    1.31
   1   6  -4    4.11    1.31
   1   6  -4    4.36    1.24
  -1  -6   4    2.96    1.20
  -1  -6   4    5.06    0.90
  -1  -6   3  259.92    9.45
  -1  -6   3  244.12    8.59
   1   6  -3  238.22    8.88
   1   6  -3  248.22    9.59
   1   6  -3  238.49    9.28
   1   6  -3  258.28    9.61
  -1  -6   3  257.49    9.88
  -1  -6   3  229.74    9.75
  -1  -6   3  251.28   10.09
   1   6  -2  142.56    6.00
  -1  -6   2  128.44    5.14
  -1  -6   2  142.11    6.22
  -1  -6   2  137.64    6.27
   1   6  -2  141.67    6.09
  -1  -6   2  149.27    6.60
   1   6  -2  145.56    5.48
   1   6  -2  143.45    5.97
   1   6  -1    1.22    0.89
   1   6  -1    2.10    1.07
  -1  -6   1    1.85    1.19
   1   6  -1    4.33    1.11
   1   6  -1    2.01    0.81
   1   6  -1    3.33    0.74
   1   6  -1    3.29    0.64
  -1  -6   1    2.83    1.04
  -1  -6   1    3.52    1.01
  -1  -6   1    2.16    0.55
  -1  -6   0  280.25    9.77
  -1  -6   0  262.02    9.34
   1   6   0  284.21    9.58
   1   6   0  289.86   10.43
   1   6   0  272.36   10.14
   1   6   0  280.89    9.93
  -1  -6   0  286.48    9.67
  -1  -6   0  284.57   10.27
   1   6   0  271.91    9.88
  -1  -6   0  284.16   10.78
   1   6   0  279.45    9.57
   1   6   0  267.44    9.91
  -1  -6   0  268.83   10.41
  -1  -6  -1   14.57    1.31
  -1  -6  -1   12.60    0.94
  -1  -6  -1   11.28    1.06
   1   6   1   14.23    1.31
   1   6   1   12.39    1.27
   1   6   1   14.75    1.25
  -1  -6  -1   13.30    1.09
   1   6   1   17.61    1.25
  -1  -6  -1   14.48    1.45
   1   6   1   11.63    1.17
   1   6   1   15.09    1.09
   1   6   1   19.08    1.61
   1   6   1   13.44    1.18
   1   6   2  116.68    4.90
  -1  -6  -2  115.85    4.56
   1   6   2  111.42    4.35
  -1  -6  -2  110.15    4.14
  -1  -6  -2  107.69    5.03
   1   6   2  109.06    4.71
   1   6   2  121.95    4.51
   1   6   2  110.06    4.48
   1   6   2  107.68    3.80
  -1  -6  -2  109.64    4.84
   1   6   2  108.35    4.22
   1   6   2  105.64    4.19
   1   6   2  108.80    4.22
   1   6   2  113.71    3.89
  -1  -6  -2  112.68    4.15
  -1  -6  -2  114.49    4.36
   1   6   2  120.46    4.47
   1   6   2  102.61    4.50
   1   6   3   66.03    2.93
   1   6   3   72.81    3.39
   1   6   3   68.43    2.83
   1   6   3   69.09    2.90
  -1  -6  -3   72.76    3.00
   1   6   3   76.35    3.17
  -1  -6  -3   65.18    3.36
  -1  -6  -3   72.00    2.75
   1   6   3   73.13    2.76
  -1  -6  -3   75.73    3.68
   1   6   3   65.20    3.25
   1   6   3   71.74    2.79
   1   6   3   71.84    2.73
   1   6   3   67.48    3.40
  -1  -6  -3   76.30    3.10
   1   6   3   70.31    2.69
   1   6   3   69.11    2.71
   1   6   3   70.93    3.12
   1   6   3   71.03    2.94
  -1  -6  -3   71.27    3.09
  -1  -6  -4   28.38    1.39
   1   6   4   25.13    1.76
   1   6   4   20.22    0.87
   1   6   4   25.97    1.76
   1   6   4   25.11    1.40
  -1  -6  -4   22.35    1.75
   1   6   4   26.61    1.30
   1   6   4   23.91    1.77
   1   6   4   25.28    1.57
  -1  -6  -4   24.88    2.10
   1   6   4   24.99    1.49
  -1  -6  -4   27.36    1.20
   1   6   4   20.35    0.86
   1   6   4   26.84    1.55
   1   6   4   24.68    1.37
  -1  -6  -4   25.05    1.75
   1   6   4   24.98    1.34
   1   6   4   27.59    1.33
   1   6   5  732.27   24.40
   1   6   5  720.89   23.79
  -1  -6  -5  749.35   24.59
   1   6   5  742.16   24.52
   1   6   5  722.43   24.24
   1   6   5  714.83   24.22
  -1  -6  -5  754.54   24.92
   1   6   5  741.80   23.99
  -1  -6  -5  749.45   23.70
   1   6   5  733.24   24.31
   1   6   5  748.21   24.24
  -1  -6  -5  748.67   25.14
  -1  -6  -5  710.47   24.43
   1   6   5  767.16   24.44
   1   6   5  741.01   24.14
  -1  -6  -5  721.28   23.72
   1   6   5  710.86   24.61
   1   6   5  729.49   23.66
   1   6   6  214.40    8.47
   1   6   6  236.86    8.46
  -1  -6  -6  244.04    9.18
   1   6   6  221.50    8.03
   1   6   6  221.09    8.03
  -1  -6  -6  237.91    8.35
  -1  -6  -6  226.09    7.47
   1   6   6  232.26    8.36
   1   6   6  229.89    8.10
   1   6   6  231.97    8.35
   1   6   6  226.49    8.41
   1   6   6  230.00    8.02
  -1  -6  -6  220.61    7.46
  -1  -6  -6  233.87    7.71
  -1  -6  -6  232.73    8.88
  -1  -6  -6  226.29    9.01
   1   6   6  218.51    7.72
   1   6   7   38.13    2.36
   1   6   7   38.49    2.14
  -1  -6  -7   37.60    1.77
   1   6   7   38.46    2.03
  -1  -6  -7   35.17    1.97
  -1  -6  -7   43.31    3.04
   1   6   7   39.50    1.81
   1   6   7   38.01    1.90
  -1  -6  -7   39.08    2.74
   1   6   7   35.95    2.24
   1   6   7   37.87    1.84
  -1  -6  -7   38.99    2.63
   1   6   7   35.21    1.97
  -1  -6  -8   61.93    2.56
   1   6   8   54.78    2.50
  -1  -6  -8   53.89    3.39
   1   6   8   55.87    2.36
   1   6   8   54.66    3.09
   1   6   8   55.23    3.00
  -1  -6  -8   61.90    3.87
   1   6   8   58.99    2.76
   1   6   8   62.24    2.88
   1   6   8   54.99    2.33
   1   6   8   64.21    3.26
  -1  -6  -8   65.44    3.61
  -1  -6  -9    7.29    1.50
  -1  -6  -9   10.59    1.88
  -1  -6  -9    6.16    1.46
   1   6   9    8.72    1.16
   1   6   9    6.61    0.54
   1   6   9    9.13    1.32
   1   6   9    7.98    1.35
   1   6   9    7.79    0.90
   1   6  10    1.06    0.82
   1   6  10    0.83    0.95
  -1  -6 -10    2.66    1.56
   1   6  10    1.56    0.95
  -1  -6 -10    1.90    1.16
   1   6  10    0.89    0.64
  -1  -6 -10    2.08    1.25
  -1  -6 -11   26.03    2.65
   1   6  11   26.48    2.07
  -1  -6 -11   33.75    2.72
   1   6  11   24.63    1.77
  -1  -6 -11   28.00    3.07
  -1  -6 -11   22.34    1.04
   1   6  11   25.58    2.35
  -1  -6 -11   25.91    1.10
   1   6  11   25.83    2.29
   1   6  12  124.80    5.31
   1   6  12  124.01    5.74
  -1  -6 -12  126.13    6.29
  -1  -6 -12  123.95    7.06
   1   6  12  137.20    6.25
   1   6  12  126.70    6.09
  -1  -6 -12  120.13    6.42
  -1  -6 -13  101.33    6.49
   1   6  13  108.33    5.53
  -1  -6 -13  102.56    5.56
   1   6  13   94.88    4.60
   1   6  13  104.41    5.48
   1   6  13  105.78    5.22
  -1  -6 -13   91.89    5.65
   1   6  14   11.48    1.89
   1   6  14    9.84    1.97
  -1  -6 -14   11.63    2.18
   1   6  14   11.39    1.98
  -1  -6 -14   12.06    2.33
  -1  -6 -14   10.09    2.57
   1   6  15   37.70    3.24
  -1  -6 -15   45.65    4.01
  -1  -6 -15   41.57    3.73
  -1  -6 -16   20.92    2.90
  -1  -7   8   16.06    2.48
   1   7  -7   10.24    2.02
   1   7  -7    8.82    1.87
  -1  -7   7   13.55    2.32
  -1  -7   7   11.24    2.04
   1   7  -7   15.02    2.19
  -1  -7   7   12.23    1.97
   1   7  -7   15.63    2.33
  -1  -7   7   14.65    2.48
   1   7  -7   11.59    2.08
  -1  -7   6    4.04    1.59
   1   7  -6    4.15    1.52
   1   7  -6    3.55    1.49
  -1  -7   6    4.35    1.77
  -1  -7   6    4.30    1.50
   1   7  -6    3.36    1.42
  -1  -7   6    5.32    1.69
  -1  -7   6    6.03    1.88
   1   7  -6    1.94    1.34
  -1  -7   6    3.03    0.95
   1   7  -5    3.06    1.39
   1   7  -5    4.15    1.46
   1   7  -5    1.29    1.29
  -1  -7   5    2.88    0.92
  -1  -7   5    2.01    1.44
  -1  -7   5    1.83    1.24
  -1  -7   5    4.48    1.64
  -1  -7   5    2.55    1.46
   1   7  -5    4.02    1.67
  -1  -7   5    4.08    1.33
   1   7  -4  106.21    5.21
  -1  -7   4  104.62    4.46
  -1  -7   4  115.14    5.37
  -1  -7   4  102.16    5.83
   1   7  -4   96.79    5.38
   1   7  -4  111.10    5.41
   1   7  -4  108.40    5.43
  -1  -7   4  111.56    5.95
  -1  -7   4  111.54    5.79
   1   7  -3    1.07    0.81
  -1  -7   3    1.76    1.18
  -1  -7   3    2.67    1.31
   1   7  -3    2.49    1.10
  -1  -7   3    1.43    1.44
   1   7  -3    1.90    1.35
  -1  -7   3    3.29    1.09
   1   7  -3    2.37    1.15
  -1  -7   3    1.05    0.64
   1   7  -2    0.83    0.91
  -1  -7   2    0.48    0.57
  -1  -7   2    1.11    1.04
   1   7  -2   -1.01    1.08
   1   7  -2    0.15    0.99
   1   7  -2    0.39    0.77
  -1  -7   2    0.39    1.11
   1   7  -2    0.90    0.93
  -1  -7   2   -0.23    0.86
  -1  -7   2    0.18    1.18
   1   7  -1  123.81    5.24
  -1  -7   1  110.64    4.44
  -1  -7   1  126.37    5.15
  -1  -7   1  118.80    5.51
   1   7  -1  125.91    5.59
   1   7  -1  120.11    5.20
  -1  -7   1  108.85    5.63
  -1  -7   1  117.81    5.94
   1   7  -1  117.28    4.65
   1   7   0  299.82   10.52
  -1  -7   0  286.50   11.13
  -1  -7   0  276.98    9.78
   1   7   0  292.01   10.99
  -1  -7   0  284.78   10.80
   1   7   0  289.61   10.45
   1   7   0  294.36    9.99
   1   7   1  231.09    8.83
  -1  -7  -1  221.55    8.88
   1   7   1  225.59    7.91
  -1  -7  -1  225.82    7.93
   1   7   1  214.72    8.10
  -1  -7  -1  229.33    8.55
   1   7   1  209.70    8.11
   1   7   1  239.46    8.32
   1   7   1  215.58    8.31
   1   7   1  228.63    7.88
  -1  -7  -1  219.90    7.69
   1   7   1  214.53    8.08
   1   7   2  109.16    4.24
  -1  -7  -2  111.84    4.63
   1   7   2  114.07    5.00
  -1  -7  -2  109.16    5.26
  -1  -7  -2  108.94    4.08
   1   7   2  104.09    4.23
   1   7   2  100.69    4.46
   1   7   2  118.83    4.54
   1   7   2  105.82    4.40
  -1  -7  -2   98.45    4.89
   1   7   2  107.69    4.23
   1   7   2  104.05    4.35
  -1  -7  -2  107.25    4.10
   1   7   3    7.07    0.57
   1   7   3    7.85    0.79
  -1  -7  -3    7.64    0.91
   1   7   3    8.74    0.74
   1   7   3    7.35    0.67
   1   7   3    8.40    0.64
   1   7   3    7.51    1.15
  -1  -7  -3    8.71    1.01
  -1  -7  -3    6.18    0.67
   1   7   3    6.87    1.18
   1   7   3    8.08    0.89
   1   7   3    7.39    0.92
   1   7   3    9.12    1.03
  -1  -7  -3    6.32    1.26
   1   7   3   12.23    1.00
  -1  -7  -3    8.61    1.31
   1   7   4  535.07   18.16
  -1  -7  -4  589.87   18.34
   1   7   4  541.96   19.23
  -1  -7  -4  577.45   18.75
   1   7   4  589.83   19.51
  -1  -7  -4  587.09   19.75
   1   7   4  551.67   18.78
   1   7   4  600.54   19.06
   1   7   4  543.83   19.17
  -1  -7  -4  568.13   19.48
   1   7   4  536.72   18.14
   1   7   4  581.97   18.57
   1   7   4  568.83   18.94
   1   7   4  578.22   18.55
   1   7   4  578.55   18.59
   1   7   4  582.51   18.57
   1   7   4  569.68   18.60
   1   7   4  569.31   18.65
   1   7   5  576.83   19.60
  -1  -7  -5  585.36   18.97
   1   7   5  584.47   19.12
   1   7   5  593.18   20.08
   1   7   5  591.95   19.39
  -1  -7  -5  581.08   20.70
  -1  -7  -5  562.44   20.02
   1   7   5  580.74   19.47
   1   7   5  618.23   19.85
  -1  -7  -5  586.92   19.19
   1   7   5  569.84   19.82
  -1  -7  -5  588.04   20.22
   1   7   5  584.61   19.07
   1   7   5  589.71   19.62
   1   7   5  602.25   19.53
  -1  -7  -6    0.29    0.33
   1   7   6    0.07    0.42
   1   7   6    0.80    0.54
  -1  -7  -6   -0.07    0.27
  -1  -7  -6    0.52    0.91
  -1  -7  -6   -0.41    0.84
   1   7   6    0.09    0.66
   1   7   6    0.79    0.75
   1   7   6    0.08    0.56
   1   7   6    0.08    0.55
   1   7   6    0.09    0.75
   1   7   6    0.98    0.75
  -1  -7  -6    0.44    1.20
   1   7   6    1.18    0.62
  -1  -7  -6   -0.30    0.85
  -1  -7  -7  162.94    6.90
  -1  -7  -7  162.48    5.53
   1   7   7  168.42    6.47
   1   7   7  151.27    5.98
  -1  -7  -7  169.82    7.12
  -1  -7  -7  174.09    7.29
  -1  -7  -7  156.93    6.25
   1   7   7  156.78    6.31
   1   7   7  158.06    5.99
   1   7   7  155.62    5.56
   1   7   7  158.06    6.30
   1   7   7  150.50    5.94
   1   7   8    0.57    0.74
   1   7   8   -0.18    0.64
  -1  -7  -8   -0.15    1.01
  -1  -7  -8    0.18    1.23
  -1  -7  -8    1.09    0.64
   1   7   8    0.33    0.73
   1   7   8   -0.23    0.49
  -1  -7  -8    0.63    0.46
  -1  -7  -8    0.92    1.12
   1   7   8    0.13    0.43
   1   7   8    0.08    0.59
   1   7   9    9.18    0.80
   1   7   9    8.33    0.88
   1   7   9   10.78    1.22
   1   7   9    9.16    1.42
   1   7   9    8.99    1.16
   1   7   9   10.48    1.45
  -1  -7  -9   11.52    1.76
  -1  -7  -9   12.57    2.02
  -1  -7  -9   11.73    1.78
   1   7  10   34.93    2.30
   1   7  10   34.85    2.10
  -1  -7 -10   39.11    3.04
  -1  -7 -10   37.75    3.38
   1   7  10   36.83    2.70
  -1  -7 -10   37.34    2.97
   1   7  10   33.54    2.59
   1   7  11   32.26    2.64
   1   7  11   32.96    2.38
  -1  -7 -11   33.46    3.02
   1   7  11   34.14    2.70
  -1  -7 -11   31.42    2.86
  -1  -7 -11   28.73    3.25
   1   7  12  151.05    6.95
   1   7  12  152.03    6.53
  -1  -7 -12  156.84    8.15
  -1  -7 -12  147.27    7.11
   1   7  12  152.00    6.99
  -1  -7 -12  148.21    7.39
  -1  -7 -13    4.04    1.80
   1   7  13    1.45    1.20
   1   7  13    2.37    1.09
  -1  -7 -13    1.56    1.54
  -1  -7 -13    1.47    1.80
   1   7  13    1.50    1.19
   1   7  14   80.52    4.56
  -1  -7 -14   73.14    5.18
  -1  -7 -14   83.76    6.06
   1   7  14   78.27    4.84
  -1  -7 -14   83.37    5.07
   1   7  14   78.50    4.80
   1   7  15   45.60    3.38
  -1  -7 -15   44.01    3.74
  -1  -7 -15   36.70    3.84
  -1  -8   6    3.86    1.46
   1   8  -6    0.41    1.44
  -1  -8   6    3.08    1.70
   1   8  -6    5.41    1.73
   1   8  -5   34.65    2.94
   1   8  -5   27.25    2.83
   1   8  -5   32.33    3.02
  -1  -8   5   31.01    3.38
   1   8  -5   30.14    2.92
  -1  -8   5   34.96    3.52
  -1  -8   5   35.42    2.90
  -1  -8   5   33.97    3.30
  -1  -8   4    0.23    1.40
   1   8  -4   -0.52    1.34
   1   8  -4   -0.32    1.22
  -1  -8   4   -0.24    1.47
  -1  -8   4    0.64    1.29
  -1  -8   4    1.23    1.07
  -1  -8   3   14.14    2.34
  -1  -8   3   15.13    2.30
  -1  -8   3   17.31    2.23
   1   8  -3   16.42    2.05
   1   8  -3   14.74    1.86
  -1  -8   3   18.97    1.93
   1   8  -3   15.97    1.98
  -1  -8   2    4.70    1.55
   1   8  -2    9.70    1.71
   1   8  -2    8.95    1.47
   1   8  -2    7.34    1.37
  -1  -8   2    5.55    0.87
  -1  -8   2    8.10    1.36
  -1  -8   2    9.30    2.06
   1   8  -2    8.64    1.59
  -1  -8   2   10.36    1.63
  -1  -8   1   47.10    2.67
   1   8  -1   43.45    2.79
  -1  -8   1   36.91    2.01
  -1  -8   1   37.23    3.17
  -1  -8   1   37.20    3.32
  -1  -8   1   40.44    2.98
   1   8  -1   44.42    2.76
   1   8  -1   49.28    3.23
  -1  -8   0  135.47    5.20
   1   8   0  122.86    5.78
  -1  -8   0  126.93    5.68
  -1  -8   0  115.72    5.93
   1   8   0  126.40    5.26
  -1  -8   0  110.53    4.45
   1   8   0  123.54    5.30
  -1  -8  -1   55.06    2.68
   1   8   1   54.23    2.88
  -1  -8  -1   46.47    2.20
   1   8   1   56.88    2.79
   1   8   1   57.62    3.45
   1   8   1   56.40    2.48
  -1  -8  -1   49.56    2.52
  -1  -8  -1   53.41    3.12
  -1  -8  -1   53.18    3.51
   1   8   2   55.64    3.30
  -1  -8  -2   52.25    2.91
  -1  -8  -2   52.59    2.26
  -1  -8  -2   45.38    3.35
  -1  -8  -2   49.70    3.31
  -1  -8  -2   51.76    2.36
   1   8   2   55.71    2.78
   1   8   2   49.01    2.47
   1   8   3   39.36    2.63
  -1  -8  -3   37.92    1.71
   1   8   3   32.64    1.84
  -1  -8  -3   31.70    2.53
   1   8   3   39.22    2.19
  -1  -8  -3   37.53    1.88
   1   8   3   32.87    1.74
   1   8   3   32.92    2.41
  -1  -8  -3   35.86    2.16
  -1  -8  -3   36.30    2.80
   1   8   4    4.88    1.03
   1   8   4    3.97    0.68
   1   8   4    4.60    0.75
   1   8   4    3.37    0.56
   1   8   4    3.06    0.79
  -1  -8  -4    2.72    1.17
  -1  -8  -4    4.09    0.78
  -1  -8  -4    3.63    1.16
  -1  -8  -4    2.60    0.45
   1   8   4    2.79    1.11
   1   8   5   -0.18    0.57
  -1  -8  -5   -0.69    1.07
   1   8   5    1.49    0.86
   1   8   5   -1.33    0.95
  -1  -8  -5    0.05    0.48
   1   8   5    0.83    0.52
   1   8   5    0.18    0.64
  -1  -8  -5   -0.38    0.94
  -1  -8  -5    0.24    0.29
  -1  -8  -6  123.11    4.30
   1   8   6  133.80    4.85
  -1  -8  -6  114.30    4.10
   1   8   6  132.61    5.47
   1   8   6  133.65    5.23
  -1  -8  -6  135.63    5.66
  -1  -8  -6  122.22    5.43
   1   8   6  135.08    5.01
   1   8   6  122.62    5.16
   1   8   7    1.12    0.70
   1   8   7    1.77    0.67
   1   8   7    1.45    0.79
  -1  -8  -7    2.68    1.00
   1   8   7    0.65    0.85
  -1  -8  -7    0.66    1.11
   1   8   7    0.83    0.65
  -1  -8  -8  303.75   11.45
   1   8   8  285.18   10.24
   1   8   8  297.88   10.35
   1   8   8  280.55   10.61
  -1  -8  -8  288.74   10.56
   1   8   8  292.33   10.73
  -1  -8  -8  287.97   11.51
   1   8   8  292.77   10.81
   1   8   9   19.24    1.88
   1   8   9   21.15    1.63
   1   8   9   19.82    1.69
  -1  -8  -9   20.04    2.30
  -1  -8  -9   22.03    2.61
   1   8   9   16.86    1.81
  -1  -8  -9   17.44    2.14
   1   8  10   50.33    3.18
  -1  -8 -10   46.72    3.58
   1   8  10   52.83    2.79
   1   8  10   51.62    3.18
  -1  -8 -10   45.79    3.52
  -1  -8 -10   48.29    3.87
   1   8  10   51.47    2.83
   1   8  11  123.17    5.39
  -1  -8 -11  123.45    6.21
  -1  -8 -11  128.85    6.94
   1   8  11  127.47    5.92
  -1  -8 -11  117.55    6.24
   1   8  11  119.16    5.79
  -1  -8 -12   -1.35    1.79
  -1  -8 -12   -0.21    1.54
   1   8  12    0.13    0.95
   1   8  12    0.49    1.08
   1   8  12    0.17    1.21
  -1  -8 -12    1.14    1.58
  -1  -8 -13   94.35    5.48
   1   8  13   95.51    5.23
   1   8  13  101.47    5.35
  -1  -8 -13   86.86    6.17
  -1  -8 -13   96.19    5.70
   1   8  13   98.46    4.87
  -1  -8 -14    1.63    1.71
  -1  -8 -14    3.09    1.75
   1   8  14    0.19    1.27
  -1  -8 -14    0.31    2.09
   1   8  14    1.19    1.33
  -1  -9   5   20.59    2.38
   1   9  -5   24.90    2.71
  -1  -9   4    3.59    1.40
   1   9  -4    4.50    1.54
  -1  -9   4    6.38    1.91
  -1  -9   4    5.48    2.09
   1   9  -4    0.67    1.34
   1   9  -3    4.97    1.47
   1   9  -3    5.40    1.60
  -1  -9   3    6.08    1.40
  -1  -9   3    5.68    1.89
  -1  -9   3    6.20    2.05
  -1  -9   3    9.06    1.85
   1   9  -2   -0.19    1.32
  -1  -9   2    1.01    1.07
  -1  -9   2    0.23    1.53
   1   9  -2    1.12    1.34
  -1  -9   2    0.74    1.50
   1   9  -2   -0.15    1.14
   1   9  -2   -1.00    1.13
  -1  -9   2   -0.38    1.22
  -1  -9   1   13.91    1.56
   1   9  -1   13.55    1.77
   1   9  -1   18.13    2.21
   1   9  -1   16.15    1.86
  -1  -9   1   14.70    2.40
   1   9  -1   16.93    2.11
  -1  -9   1   18.13    2.18
  -1  -9   1   14.49    2.21
   1   9   0   24.06    2.38
   1   9   0   18.39    2.30
  -1  -9   0   22.15    2.51
  -1  -9   0   22.06    2.26
   1   9   0   19.59    1.80
  -1  -9   0   18.75    1.70
   1   9   1    4.28    0.89
   1   9   1    2.95    1.25
  -1  -9  -1    3.02    1.11
   1   9   1    0.82    1.21
  -1  -9  -1    3.00    1.41
  -1  -9  -1    2.48    1.23
  -1  -9  -1    2.37    0.79
  -1  -9  -2   14.25    1.61
   1   9   2   13.37    1.46
   1   9   2   16.55    1.95
  -1  -9  -2   14.94    2.14
  -1  -9  -2   12.39    1.96
   1   9   2   15.76    1.82
  -1  -9  -2   13.18    1.17
  -1  -9  -3  163.43    5.85
  -1  -9  -3  159.32    7.54
   1   9   3  171.09    7.14
   1   9   3  174.72    6.53
   1   9   3  171.53    7.22
  -1  -9  -3  154.25    6.49
  -1  -9  -3  147.71    7.18
  -1  -9  -4    2.56    0.47
  -1  -9  -4    2.99    0.80
   1   9   4    2.30    1.14
  -1  -9  -4    2.65    1.32
   1   9   4    2.90    1.22
   1   9   4    3.96    0.95
  -1  -9  -4    2.21    1.28
   1   9   5   17.81    1.94
  -1  -9  -5   18.19    1.31
   1   9   5   19.36    1.63
   1   9   5   22.67    1.92
  -1  -9  -5   20.76    2.18
  -1  -9  -5   16.75    1.99
  -1  -9  -6    8.73    0.73
   1   9   6   13.93    1.66
   1   9   6   11.62    1.45
   1   9   6   11.75    1.36
  -1  -9  -6   11.22    1.62
  -1  -9  -6    8.86    1.53
  -1  -9  -7  152.97    6.52
   1   9   7  148.14    6.16
   1   9   7  155.26    6.49
  -1  -9  -7  153.03    6.59
   1   9   7  142.48    5.91
   1   9   7  157.84    6.24
   1   9   8   18.28    1.74
  -1  -9  -8   16.50    2.27
   1   9   8   19.72    1.66
  -1  -9  -8   14.28    1.69
   1   9   8   17.16    1.72
   1   9   8   16.70    1.54
   1   9   9   95.26    4.53
  -1  -9  -9  103.01    5.33
  -1  -9  -9  101.77    5.42
   1   9   9   98.62    4.73
   1   9   9   96.92    4.63
   1   9  10  135.83    6.14
  -1  -9 -10  144.16    6.77
   1   9  10  135.79    6.15
  -1  -9 -10  139.23    6.83
  -1  -9 -11   -1.17    1.62
   1   9  11    0.30    1.07
  -1  -9 -11   -2.45    1.78
   1   9  11   -0.76    1.14
  -1  -9 -11    0.38    1.39
  -1  -9 -12   98.91    5.55
   1   9  12   90.84    4.88
  -1  -9 -12   84.50    5.22
  -1  -9 -12   99.03    6.20
   1   9  12   90.11    4.92
  -1  -9 -13    2.02    2.07
   1   9  13    0.90    1.38
  -1  -9 -13    3.17    1.71
  -1  -9 -13    1.32    1.65
   1   9  13    3.64    1.44
  -1  -9 -14   78.19    5.21
  -1 -10   2    3.68    1.48
  -1 -10   2   -0.26    1.66
   1  10  -1   20.91    2.66
   1  10  -1   25.32    2.72
  -1 -10   1   23.11    2.54
  -1 -10   1   25.12    3.03
   1  10   0    1.90    1.43
   1  10   0    2.70    1.33
  -1 -10   0    2.01    1.34
  -1 -10   0    3.45    1.76
  -1 -10  -1  145.88    6.60
  -1 -10  -1  131.66    7.16
   1  10   1  154.28    7.04
  -1 -10  -1  149.68    7.58
   1  10   1  145.20    6.91
   1  10   2   -0.35    1.34
  -1 -10  -2    1.82    1.48
   1  10   2   -0.87    1.13
  -1 -10  -2    1.22    1.33
  -1 -10  -2    0.39    0.99
   1  10   3    3.61    1.34
  -1 -10  -3    2.31    1.34
   1  10   3    3.35    1.40
  -1 -10  -3    3.83    0.99
  -1 -10  -3    1.50    1.49
  -1 -10  -4    7.93    1.14
   1  10   4    8.20    1.63
  -1 -10  -4    8.82    1.88
  -1 -10  -4    6.43    1.59
   1  10   4    6.92    1.53
  -1 -10  -5    4.40    1.47
   1  10   5    5.45    1.34
  -1 -10  -5    6.93    1.70
   1  10   5    6.46    1.47
   1  10   6    7.38    1.50
  -1 -10  -6    2.83    1.35
  -1 -10  -6    2.59    1.37
   1  10   6    5.02    1.27
   1  10   7   22.03    2.16
  -1 -10  -7   17.42    2.08
   1  10   7   23.24    2.01
  -1 -10  -7   23.73    2.30
   1  10   8   26.24    2.07
   1  10   8   23.32    2.23
  -1 -10  -8   22.37    2.19
   1  10   9   65.65    3.61
  -1 -10 -10    0.39    1.91
   1  10  10    1.75    1.07
   1  10  11   96.36    4.94
  -1 -10 -11   93.87    5.52
  -1 -10 -11  104.14    5.69
  -1 -10 -12   81.50    5.07
   1  10  12   84.62    4.62
   1  10  12   79.98    4.53
  -1 -10 -12   85.82    5.15
   1  10  13   47.51    3.50
  -1 -10 -13   53.20    4.05
   1  10  13   42.09    3.30
  -1 -11   1    1.16    1.40
  -1 -11   0   93.55    6.11
  -1 -11   0  104.52    5.55
  -1 -11  -1   44.59    3.98
   1  11   2   -1.72    1.84
  -1 -11  -2    0.25    1.52
   1  11   2   -1.34    1.39
  -1 -11  -2   -0.68    1.53
   1  11   3   28.38    2.86
   1  11   3   28.93    2.82
  -1 -11  -3   34.34    3.37
  -1 -11  -3   30.51    3.13
   1  11   4   -0.17    1.14
  -1 -11  -4   -1.20    1.56
  -1 -11  -4   -0.45    1.47
   1  11   4   -0.88    1.45
   1  11   5    2.02    1.34
   1  11   5    0.32    1.32
  -1 -11  -5    3.76    1.66
  -1 -11  -5    0.83    1.42
   1  11   6   37.28    2.86
   1  11   6   35.01    2.89
  -1 -11  -6   33.34    3.02
  -1 -11  -6   37.43    3.20
  -1 -11  -7    0.71    1.32
   1  11   7   -0.13    0.99
   1  11   7   -0.76    1.23
  -1 -11  -8    1.44    1.21
  -1 -12  -3    0.46    1.67
  -1 -12  -6   -0.64    1.39
   1  12   6    1.61    1.30
  -1 -12  -7    2.74    1.56
   2 -11  -6    4.93    1.86
  -2  11   6    5.42    1.44
   2 -11  -5   37.14    3.68
  -2  11   5   34.24    2.84
  -2  11   4   14.89    1.96
  -2  11   4   12.09    1.93
   2 -11  -4   11.84    2.38
  -2  11   3   27.98    2.64
  -2  11   3   25.85    2.66
   2 -11  -3   25.52    3.17
  -2  11   2   51.74    3.72
   2 -11  -2   55.16    4.67
  -2  10  11   33.48    2.84
   2 -10 -11   34.40    3.66
  -2  10  10   19.82    2.13
   2 -10 -10   23.06    2.91
   2 -10  -9  169.16    7.99
  -2  10   9  158.68    7.01
   2 -10  -8   -1.89    2.08
   2 -10  -8    2.76    1.62
  -2  10   8   -0.14    1.14
  -2  10   7    7.00    1.40
   2 -10  -7    6.67    1.88
   2 -10  -7    6.66    1.72
  -2  10   7    7.53    1.46
   2 -10  -6  103.74    6.17
  -2  10   6  116.75    5.35
   2 -10  -6  112.80    6.08
  -2  10   6  104.48    5.15
   2 -10  -6  115.13    5.54
  -2  10   5    6.12    1.35
   2 -10  -5    4.73    1.75
   2 -10  -5    6.32    1.87
  -2  10   5    8.03    1.53
  -2  10   5    4.10    1.21
   2 -10  -4   15.35    2.25
  -2  10   4   11.99    1.65
  -2  10   4   12.52    1.71
   2 -10  -4   12.91    2.34
  -2  10   4   14.88    1.91
  -2  10   3   22.94    2.34
   2 -10  -3   20.86    2.40
   2 -10  -3   21.55    2.92
  -2  10   3   15.91    2.05
   2 -10  -2    3.76    1.58
   2 -10  -2    3.11    1.78
  -2  10   2    5.69    1.47
  -2  10   2    5.41    1.53
   2 -10  -1    5.60    1.68
  -2  10   1    3.23    1.41
   2 -10  -1    3.74    2.08
  -2  10   1    4.16    1.38
   2 -10   0   63.02    3.73
   2 -10   0   56.01    4.79
  -2  10   0   71.40    4.27
  -2  10   0   61.99    4.12
   2 -10   1    3.74    2.09
  -2  10  -1    1.16    1.61
  -2  10  -1    0.79    1.45
   2 -10   1    3.52    1.38
   2 -10   2   94.09    5.25
   2 -10   3   -1.00    1.55
   2  -9 -12   25.81    3.53
  -2   9  12   29.43    2.64
   2  -9 -12   30.74    3.47
  -2   9  12   21.40    2.58
  -2   9  11   26.38    2.48
   2  -9 -11   29.97    3.44
  -2   9  11   21.60    2.48
   2  -9 -11   24.07    2.99
  -2   9  10   90.27    4.90
  -2   9  10   88.43    4.71
   2  -9 -10  102.40    5.99
   2  -9 -10   86.32    5.28
   2  -9  -9    5.70    1.85
   2  -9  -9    6.29    1.73
  -2   9   9    5.82    1.35
  -2   9   9    6.22    1.42
   2  -9  -9    6.58    2.01
  -2   9   8   26.18    2.02
  -2   9   8   22.49    2.08
   2  -9  -8   23.02    2.86
   2  -9  -8   22.12    2.63
  -2   9   8   24.33    2.15
   2  -9  -8   18.86    2.25
  -2   9   7  481.39   17.24
  -2   9   7  482.13   17.14
  -2   9   7  491.18   17.39
   2  -9  -7  493.81   18.60
   2  -9  -7  507.32   18.18
   2  -9  -7  492.68   17.35
   2  -9  -6    9.81    1.94
   2  -9  -6    9.15    2.00
  -2   9   6    8.75    1.26
  -2   9   6   10.71    1.51
  -2   9   6    7.56    1.28
  -2   9   6   10.84    1.47
   2  -9  -6    9.06    1.68
   2  -9  -5   76.52    4.12
  -2   9   5   78.82    3.75
   2  -9  -5   84.51    4.77
  -2   9   5   66.75    3.77
   2  -9  -5   70.67    4.72
  -2   9   5   68.15    3.83
   2  -9  -4   32.87    2.88
  -2   9   4   26.05    2.27
  -2   9   4   28.38    2.20
   2  -9  -4   26.60    2.84
   2  -9  -4   30.77    2.30
  -2   9   4   24.18    2.11
  -2   9   3   61.57    3.58
   2  -9  -3   59.08    3.86
   2  -9  -3   56.65    3.12
  -2   9   3   58.13    3.42
   2  -9  -3   61.83    4.33
   2  -9  -2   19.84    1.68
   2  -9  -2   20.63    1.67
   2  -9  -2   20.06    2.30
   2  -9  -2   16.35    2.47
  -2   9   2   22.86    2.21
  -2   9   1   13.03    1.44
  -2   9   1    9.45    1.70
   2  -9  -1   13.73    1.97
  -2   9   1   11.50    1.71
   2  -9  -1   13.47    1.54
   2  -9  -1   14.94    2.37
  -2   9   0    0.23    0.89
  -2   9   0    1.20    1.17
  -2   9   0    0.98    1.24
   2  -9   0    0.50    1.73
   2  -9   0    0.61    1.07
   2  -9   0    0.53    0.95
   2  -9   1  146.55    6.88
   2  -9   1  151.71    8.04
  -2   9  -1  173.43    7.39
  -2   9  -1  164.41    7.34
  -2   9  -1  153.56    6.66
   2  -9   1  156.48    6.97
   2  -9   2    4.13    1.40
   2  -9   2    7.03    2.13
  -2   9  -2    5.97    1.59
  -2   9  -2    5.16    1.39
  -2   9  -2    7.81    1.83
  -2   9  -2    5.16    1.46
   2  -9   2    5.83    1.46
  -2   9  -3   24.68    2.75
   2  -9   3   26.70    3.40
   2  -9   3   25.36    2.67
   2  -9   3   19.50    2.28
  -2   9  -3   27.37    2.52
  -2   9  -3   24.73    2.41
  -2   9  -4   21.48    2.49
   2  -9   4   18.02    3.02
  -2   9  -4   19.53    2.49
   2  -9   4   19.91    2.58
  -2   9  -4   20.38    2.34
  -2   9  -5   13.90    2.15
   2  -9   5   11.60    2.27
  -2   9  -5   12.69    2.16
  -2   8  13    9.81    1.81
  -2   8  13    7.18    1.49
   2  -8 -13    9.13    2.46
  -2   8  12  103.50    5.45
  -2   8  12  120.31    5.81
   2  -8 -12  123.25    6.91
  -2   8  12  112.94    6.06
   2  -8 -12  114.51    5.76
   2  -8 -12  115.08    7.00
   2  -8 -11    6.12    1.51
  -2   8  11    6.63    1.67
  -2   8  11    6.77    1.52
   2  -8 -11    7.95    2.34
   2  -8 -11    5.26    2.02
  -2   8  11    3.34    1.15
   2  -8 -10   45.12    3.08
  -2   8  10   53.16    3.55
   2  -8 -10   52.81    3.94
   2  -8 -10   49.11    4.16
  -2   8  10   54.41    3.31
  -2   8  10   41.45    2.89
  -2   8   9    8.22    1.45
   2  -8  -9    9.27    2.08
   2  -8  -9    5.53    1.62
  -2   8   9    6.22    1.50
  -2   8   9    4.82    1.12
   2  -8  -9    5.54    2.00
   2  -8  -9    7.10    1.30
   2  -8  -8  303.47   11.39
  -2   8   8  327.20   11.37
  -2   8   8  327.16   11.88
   2  -8  -8  315.38   12.29
  -2   8   8  294.89   11.84
  -2   8   8  310.17   11.32
   2  -8  -8  343.99   13.31
   2  -8  -8  318.59   12.83
  -2   8   7   16.99    1.47
   2  -8  -7   23.51    2.21
   2  -8  -7   18.78    2.49
  -2   8   7   18.29    1.85
  -2   8   7   16.73    1.81
   2  -8  -7   23.70    2.50
  -2   8   7   18.32    1.64
  -2   8   6  233.88    8.42
   2  -8  -6  234.54    9.56
  -2   8   6  230.10    8.95
  -2   8   6  225.86    8.82
   2  -8  -6  225.34    9.88
   2  -8  -6  225.17    8.84
  -2   8   6  228.22    8.75
   2  -8  -6  238.76    9.94
   2  -8  -5  313.23   11.93
   2  -8  -5  325.39   12.52
  -2   8   5  324.55   11.20
  -2   8   5  299.18   11.45
  -2   8   5  298.14   11.40
  -2   8   5  304.09   11.23
   2  -8  -5  327.54   12.62
  -2   8   4   77.90    4.08
  -2   8   4   88.87    4.15
  -2   8   4   81.42    3.47
  -2   8   4   87.47    4.00
   2  -8  -4   83.24    4.27
  -2   8   4   82.36    3.73
   2  -8  -4   84.79    3.57
   2  -8  -4   84.10    4.71
   2  -8  -4   81.75    4.88
   2  -8  -3   40.09    2.61
   2  -8  -3   37.37    3.24
  -2   8   3   41.13    2.16
  -2   8   3   43.38    2.80
  -2   8   3   38.78    2.14
   2  -8  -3   39.34    3.02
  -2   8   3   42.58    2.61
   2  -8  -2    4.19    1.36
   2  -8  -2    6.27    1.07
  -2   8   2    4.38    1.12
   2  -8  -2    1.66    1.38
  -2   8   2    5.48    0.95
  -2   8   2    7.40    1.35
   2  -8  -2    3.97    0.82
   2  -8  -1    6.01    1.05
   2  -8  -1    5.50    0.97
  -2   8   1    6.08    1.28
  -2   8   1    6.76    1.34
   2  -8  -1    4.94    1.72
  -2   8   1    7.94    1.13
   2  -8  -1    6.84    1.43
   2  -8   0   17.10    1.08
  -2   8   0   18.12    1.66
   2  -8   0   17.76    2.41
  -2   8   0   15.43    1.89
  -2   8   0   17.56    1.94
   2  -8   0   20.23    1.81
   2  -8   0   17.18    1.99
   2  -8   0   15.46    1.33
   2  -8   1   19.20    1.30
   2  -8   1   21.23    1.43
   2  -8   1   18.10    2.50
  -2   8  -1   21.59    2.23
  -2   8  -1   26.17    2.36
   2  -8   1   21.23    2.11
  -2   8  -1   20.92    1.90
   2  -8   1   24.28    2.18
   2  -8   2   49.64    2.66
   2  -8   2   49.12    3.99
  -2   8  -2   51.28    3.47
   2  -8   2   54.31    3.40
  -2   8  -2   55.67    3.25
  -2   8  -2   55.11    3.57
   2  -8   2   47.91    3.35
   2  -8   2   56.94    4.03
  -2   8  -2   52.12    3.22
  -2   8  -3   61.58    3.94
   2  -8   3   64.01    3.94
   2  -8   3   55.85    3.53
  -2   8  -3   67.57    3.70
   2  -8   3   55.83    3.05
  -2   8  -3   49.61    3.42
   2  -8   3   60.41    4.30
  -2   8  -4    0.17    1.09
   2  -8   4   -0.30    1.09
   2  -8   4   -0.23    0.84
  -2   8  -4    0.94    1.54
  -2   8  -4   -0.54    1.42
   2  -8   4   -0.79    1.31
  -2   8  -4   -0.94    1.21
   2  -8   4   -0.95    1.51
   2  -8   5    4.13    1.36
  -2   8  -5    2.40    1.40
   2  -8   5    2.73    1.15
  -2   8  -5    2.43    1.49
  -2   8  -5   -0.80    1.61
  -2   8  -5    3.62    1.40
   2  -8   5    2.21    1.63
   2  -8   5    3.23    1.62
  -2   8  -6   30.13    2.94
  -2   8  -6   31.61    3.01
  -2   8  -6   33.77    3.07
   2  -8   6   35.33    2.76
   2  -8   6   34.41    2.89
   2  -8   6   38.32    3.43
   2  -8   7   14.66    1.97
   2  -7 -14   58.73    4.27
  -2   7  13   12.17    1.94
   2  -7 -13    9.05    2.57
   2  -7 -13   15.20    3.10
   2  -7 -13    7.47    1.78
  -2   7  13   10.41    2.03
  -2   7  12   24.16    2.45
   2  -7 -12   20.44    3.03
   2  -7 -12   24.82    2.59
  -2   7  12   20.76    2.56
   2  -7 -12   26.40    3.47
   2  -7 -11   61.82    3.88
   2  -7 -11   58.35    4.64
  -2   7  11   63.69    3.84
  -2   7  11   64.58    4.07
   2  -7 -11   59.85    4.54
   2  -7 -10    3.29    1.93
   2  -7 -10    4.38    1.02
   2  -7 -10    2.96    1.20
  -2   7  10    4.37    1.20
   2  -7 -10    2.87    1.60
  -2   7  10    2.92    1.37
   2  -7  -9    1.16    1.49
   2  -7  -9    1.24    1.61
  -2   7   9    0.27    0.98
   2  -7  -9   -0.78    1.50
  -2   7   9   -0.16    1.09
   2  -7  -9    0.16    0.75
   2  -7  -9    2.72    1.09
  -2   7   8   13.62    1.67
  -2   7   8   12.46    1.27
   2  -7  -8   15.26    1.57
   2  -7  -8   17.46    2.30
   2  -7  -8   16.33    2.39
   2  -7  -8   13.18    1.31
   2  -7  -8   16.28    2.01
  -2   7   8   11.43    1.65
  -2   7   8   12.58    1.40
   2  -7  -7  162.03    7.44
   2  -7  -7  158.92    6.27
   2  -7  -7  158.27    5.69
  -2   7   7  155.24    6.59
  -2   7   7  163.57    5.75
  -2   7   7  161.24    6.23
  -2   7   7  165.64    6.77
   2  -7  -7  168.21    7.76
  -2   7   7  161.92    6.23
  -2   7   7  145.11    5.72
   2  -7  -7  163.78    7.02
   2  -7  -6  418.53   14.99
  -2   7   6  391.83   13.27
  -2   7   6  387.00   14.11
   2  -7  -6  416.80   15.33
   2  -7  -6  406.23   14.32
  -2   7   6  407.58   13.87
  -2   7   6  395.10   14.14
   2  -7  -6  384.26   13.21
   2  -7  -6  400.94   13.63
  -2   7   6  396.77   13.42
  -2   7   6  384.32   13.52
  -2   7   5   85.97    4.02
   2  -7  -5   81.27    3.90
  -2   7   5   89.44    3.64
   2  -7  -5   84.39    4.45
   2  -7  -5   84.18    4.71
  -2   7   5   83.27    3.86
   2  -7  -5   79.65    3.33
  -2   7   5   81.54    3.34
  -2   7   5   74.95    3.78
  -2   7   5   79.98    3.34
   2  -7  -5   84.66    4.74
   2  -7  -4  111.28    4.29
  -2   7   4  116.09    4.61
   2  -7  -4  117.60    5.59
  -2   7   4  112.10    4.84
   2  -7  -4  108.41    4.42
   2  -7  -4  119.73    5.73
  -2   7   4  120.17    4.91
   2  -7  -4  115.02    5.17
  -2   7   4  108.29    4.23
  -2   7   4  110.15    4.02
  -2   7   4   99.96    3.68
  -2   7   3  266.73    8.90
  -2   7   3  278.24    9.56
  -2   7   3  265.01    9.81
   2  -7  -3  277.56   10.14
  -2   7   3  268.63   10.06
   2  -7  -3  269.93    9.50
   2  -7  -3  273.33   10.93
  -2   7   3  263.00    9.42
  -2   7   3  265.03    9.74
   2  -7  -3  262.80   10.56
   2  -7  -2    9.73    1.56
  -2   7   2    7.83    1.36
   2  -7  -2    6.57    1.51
  -2   7   2    6.54    1.12
  -2   7   2   10.00    1.33
  -2   7   2    7.23    0.45
  -2   7   2    8.55    1.02
   2  -7  -2    8.21    1.23
   2  -7  -2    9.50    1.00
   2  -7  -1    3.99    0.96
   2  -7  -1    5.12    0.41
   2  -7  -1    4.18    1.25
  -2   7   1    4.29    1.08
  -2   7   1    4.95    0.64
   2  -7  -1    4.21    1.26
   2  -7  -1    3.93    0.41
  -2   7   1    5.28    1.09
   2  -7  -1    3.95    1.40
  -2   7   1    5.37    0.91
   2  -7  -1    3.80    0.88
   2  -7   0   20.71    1.48
   2  -7   0   20.53    1.16
   2  -7   0   19.68    1.92
   2  -7   0   21.02    2.48
  -2   7   0   19.63    1.86
   2  -7   0   19.66    1.24
  -2   7   0   18.89    1.25
  -2   7   0   19.48    1.62
   2  -7   0   16.80    1.64
  -2   7   0   17.96    1.83
   2  -7   1  142.56    5.66
   2  -7   1  157.83    5.78
   2  -7   1  146.93    6.41
   2  -7   1  151.56    5.63
  -2   7  -1  143.05    5.61
  -2   7  -1  166.47    6.70
   2  -7   1  159.82    7.16
   2  -7   1  149.78    6.49
  -2   7  -1  155.54    6.30
  -2   7  -1  161.53    6.72
  -2   7  -2   16.10    1.86
   2  -7   2   18.41    1.94
  -2   7  -2   16.06    1.74
   2  -7   2   18.46    1.43
  -2   7  -2   17.03    1.94
  -2   7  -2   16.36    1.42
   2  -7   2   10.46    1.55
   2  -7   2   16.59    1.27
   2  -7   2   16.26    2.07
   2  -7   3    4.24    0.95
   2  -7   3    3.45    1.14
   2  -7   3    3.42    0.72
   2  -7   3    3.40    1.14
  -2   7  -3    5.77    1.42
  -2   7  -3    4.89    1.04
  -2   7  -3    4.74    1.20
   2  -7   3    4.82    1.50
  -2   7  -3    4.33    1.22
   2  -7   4    7.78    1.82
  -2   7  -4   10.05    1.73
  -2   7  -4   12.70    1.76
   2  -7   4    7.41    1.53
  -2   7  -4    8.94    1.33
  -2   7  -4   10.54    1.56
  -2   7  -4    7.59    1.52
   2  -7   4   10.13    1.68
   2  -7   4    9.14    2.01
   2  -7   4   10.07    0.96
   2  -7   4    8.56    1.31
   2  -7   5  150.79    7.75
   2  -7   5  147.80    6.41
   2  -7   5  147.25    6.63
  -2   7  -5  152.39    7.04
   2  -7   5  148.09    7.41
   2  -7   5  144.21    7.13
  -2   7  -5  152.63    6.94
  -2   7  -5  142.20    6.28
  -2   7  -5  144.93    6.83
  -2   7  -5  157.40    6.83
  -2   7  -6   16.35    2.13
   2  -7   6   14.70    1.90
   2  -7   6   20.06    2.05
   2  -7   6   20.71    2.82
  -2   7  -6   18.11    2.19
   2  -7   6   12.92    2.17
   2  -7   6   19.28    2.55
  -2   7  -6   15.80    2.19
   2  -7   7   47.04    3.42
  -2   7  -7   46.24    3.58
   2  -7   7   47.95    3.45
   2  -7   7   52.64    4.10
  -2   7  -7   53.45    3.89
   2  -7   7   52.79    4.43
  -2   7  -7   49.39    3.62
   2  -7   8    0.53    1.28
  -2   7  -8    0.18    1.31
   2  -7   8    1.53    1.39
   2  -7   9   75.86    4.69
   2  -6 -14    6.89    1.96
  -2   6  13   97.51    5.54
   2  -6 -13  114.49    6.88
   2  -6 -13  105.26    5.85
  -2   6  13  117.56    6.08
   2  -6 -12   12.41    2.60
  -2   6  12   14.75    2.15
  -2   6  12   13.43    1.93
   2  -6 -12   15.50    2.71
   2  -6 -12   14.52    2.18
  -2   6  11   33.70    2.66
   2  -6 -11   27.82    2.24
   2  -6 -11   36.69    3.71
   2  -6 -11   34.98    2.83
   2  -6 -11   34.18    3.47
  -2   6  11   28.38    2.74
   2  -6 -10    7.30    2.01
   2  -6 -10    5.77    1.75
   2  -6 -10    5.10    1.33
  -2   6  10    5.14    1.36
   2  -6 -10    6.60    1.17
  -2   6  10    7.35    1.40
   2  -6  -9   32.16    3.18
   2  -6  -9   31.50    2.40
  -2   6   9   29.61    1.80
  -2   6   9   30.31    2.33
   2  -6  -9   31.62    2.86
   2  -6  -9   31.46    2.01
  -2   6   9   29.79    2.52
  -2   6   9   24.87    1.79
  -2   6   8   27.57    2.16
   2  -6  -8   33.50    2.97
   2  -6  -8   28.77    1.86
   2  -6  -8   30.33    2.19
  -2   6   8   30.33    1.82
   2  -6  -8   26.04    2.52
  -2   6   8   29.78    2.38
   2  -6  -8   31.88    3.06
  -2   6   8   29.77    1.78
   2  -6  -8   26.41    1.59
  -2   6   7   25.53    1.22
   2  -6  -7   25.24    2.27
   2  -6  -7   26.31    1.88
  -2   6   7   25.40    1.53
   2  -6  -7   22.20    2.57
  -2   6   7   25.17    2.06
   2  -6  -7   22.38    1.56
  -2   6   7   25.21    1.66
   2  -6  -7   22.66    2.42
   2  -6  -7   22.85    1.39
  -2   6   7   26.82    2.00
  -2   6   6   19.04    1.28
  -2   6   6   18.88    1.45
  -2   6   6   18.65    1.30
  -2   6   6   20.28    1.72
   2  -6  -6   24.61    2.44
  -2   6   6   18.73    1.14
  -2   6   6   20.45    1.19
   2  -6  -6   20.36    1.90
  -2   6   6   20.98    1.79
   2  -6  -6   19.60    1.53
  -2   6   6   20.36    1.79
   2  -6  -6   21.98    2.21
   2  -6  -6   18.80    1.23
   2  -6  -5  191.40    7.75
  -2   6   5  185.74    6.91
  -2   6   5  176.40    6.58
   2  -6  -5  185.99    7.97
  -2   6   5  186.11    7.14
   2  -6  -5  179.30    6.62
  -2   6   5  175.92    6.31
  -2   6   5  174.67    6.48
  -2   6   5  178.41    6.51
  -2   6   5  194.49    6.78
   2  -6  -5  178.45    6.45
   2  -6  -5  183.20    7.19
  -2   6   5  183.02    6.41
  -2   6   5  173.45    6.82
   2  -6  -5  198.95    7.98
   2  -6  -4  665.65   20.19
  -2   6   4  514.12   18.21
   2  -6  -4  660.49   20.60
  -2   6   4  627.01   18.85
  -2   6   4  640.75   19.14
  -2   6   4  648.50   18.96
  -2   6   4  624.16   19.58
   2  -6  -4  635.83   18.94
  -2   6   4  630.49   18.68
  -2   6   4  608.51   18.78
   2  -6  -4  643.28   20.55
   2  -6  -4  643.38   19.40
  -2   6   4  622.35   18.94
  -2   6   4  644.04   19.50
  -2   6   4  510.56   18.21
   2  -6  -3  238.54    9.52
  -2   6   3  231.81    8.69
   2  -6  -3  242.17    9.36
  -2   6   3  232.48    8.24
  -2   6   3  231.93    7.87
  -2   6   3  237.33    7.92
  -2   6   3  221.65    8.19
  -2   6   3  227.85    7.84
  -2   6   3  243.83    8.47
   2  -6  -3  238.16    8.40
  -2   6   3  228.63    7.86
  -2   6   3  233.53    8.68
   2  -6  -3  234.81    8.24
  -2   6   3  228.97    7.81
   2  -6  -3  235.06    8.20
   2  -6  -3  233.62    8.94
  -2   6   3  241.36    8.48
  -2   6   2  163.20    6.27
  -2   6   2  175.05    5.64
   2  -6  -2  180.46    6.25
   2  -6  -2  171.36    6.34
   2  -6  -2  163.06    7.05
  -2   6   2  185.32    6.65
  -2   6   2  173.76    6.30
  -2   6   2  161.21    6.35
  -2   6   2  171.44    6.10
  -2   6   2  164.12    5.58
  -2   6   2  176.26    6.46
  -2   6   2  164.42    5.84
   2  -6  -2  170.72    6.72
  -2   6   2  176.85    6.81
   2  -6  -2  174.70    7.46
   2  -6  -1  174.06    6.87
  -2   6   1  178.08    7.17
   2  -6  -1  187.78    7.42
  -2   6   1  190.67    6.21
  -2   6   1  169.55    6.25
   2  -6  -1  183.35    6.02
  -2   6   1  180.12    6.63
  -2   6   1  175.11    6.89
  -2   6   1  184.40    6.52
   2  -6  -1  182.67    7.85
   2  -6  -1  174.60    6.79
  -2   6   1  188.66    7.09
   2  -6  -1  178.14    6.06
  -2   6   1  176.47    6.77
   2  -6  -1  189.26    6.84
  -2   6   1  191.25    6.57
   2  -6   0  127.36    4.65
   2  -6   0  125.85    4.98
   2  -6   0  124.26    5.47
  -2   6   0  134.10    5.43
  -2   6   0  123.60    4.62
  -2   6   0  114.13    5.18
  -2   6   0  127.21    5.47
  -2   6   0  123.45    4.53
  -2   6   0  128.58    4.53
   2  -6   0  121.99    5.17
  -2   6   0  127.13    5.13
   2  -6   0  127.75    4.53
  -2   6   0  120.65    4.97
   2  -6   1   23.44    1.56
  -2   6  -1   20.02    1.32
   2  -6   1   19.83    1.72
  -2   6  -1   21.83    1.83
   2  -6   1   18.57    1.77
   2  -6   1   22.36    2.10
  -2   6  -1   20.09    1.69
  -2   6  -1   22.37    1.10
   2  -6   1   19.93    1.43
  -2   6  -1   20.91    1.84
   2  -6   1   22.56    1.36
  -2   6  -2    0.51    0.76
  -2   6  -2    0.56    0.77
   2  -6   2    1.76    0.69
   2  -6   2    0.73    0.28
  -2   6  -2    0.25    0.89
   2  -6   2   -0.11    0.84
   2  -6   2    0.49    1.02
   2  -6   2    0.42    0.76
  -2   6  -2    1.44    0.65
   2  -6   2    0.89    0.81
   2  -6   2    0.58    0.61
   2  -6   3  102.36    4.27
  -2   6  -3  108.89    4.57
   2  -6   3  114.36    5.05
   2  -6   3  111.99    5.59
   2  -6   3  102.28    5.62
   2  -6   3  111.69    3.92
  -2   6  -3  108.65    5.09
   2  -6   3  113.61    5.33
   2  -6   3  111.07    4.69
  -2   6  -3  116.13    5.28
  -2   6  -3  116.92    5.02
  -2   6  -4   21.69    1.74
   2  -6   4   18.45    1.88
   2  -6   4   21.47    1.44
  -2   6  -4   19.28    2.00
   2  -6   4   19.43    1.71
  -2   6  -4   22.04    2.02
  -2   6  -4   19.63    2.11
   2  -6   4   20.33    1.21
   2  -6   4   17.09    2.30
  -2   6  -4   23.95    2.16
   2  -6   4   20.30    2.15
   2  -6   4   21.42    2.34
   2  -6   5   12.75    2.17
   2  -6   5   14.95    1.67
   2  -6   5   13.64    2.00
  -2   6  -5   12.70    1.77
   2  -6   5   12.77    1.87
  -2   6  -5   15.49    1.86
  -2   6  -5   11.31    1.52
  -2   6  -5   13.69    1.89
   2  -6   5   11.26    1.62
   2  -6   5   13.19    1.20
  -2   6  -5   19.59    2.02
   2  -6   6   38.21    2.18
  -2   6  -6   46.53    3.17
   2  -6   6   42.28    2.93
   2  -6   6   40.05    3.26
   2  -6   6   41.28    3.57
  -2   6  -6   44.78    3.26
  -2   6  -6   43.36    3.06
   2  -6   6   40.41    3.27
  -2   6  -6   37.38    2.73
   2  -6   6   42.87    2.99
  -2   6  -7    5.53    1.45
   2  -6   7    7.36    1.03
   2  -6   7    6.81    1.69
   2  -6   7    8.31    1.59
  -2   6  -7    8.44    1.67
   2  -6   7    8.09    2.16
  -2   6  -7    8.30    1.76
  -2   6  -7    8.87    1.77
   2  -6   7    5.32    1.43
   2  -6   7    8.29    1.79
  -2   6  -8   -0.20    1.45
   2  -6   8    0.17    1.23
   2  -6   8    1.31    1.52
   2  -6   8    2.62    1.57
  -2   6  -8    2.66    1.56
   2  -6   8    0.16    1.18
  -2   6  -8    1.00    1.34
  -2   6  -8    0.82    1.36
  -2   6  -8    0.98    1.19
  -2   6  -9   35.05    3.34
   2  -6   9   45.58    3.39
   2  -6   9   31.75    2.89
  -2   6  -9   35.99    3.37
   2  -6   9   41.80    3.90
  -2   6  -9   35.21    2.97
  -2   6  -9   40.04    3.44
  -2   6  -9   31.22    3.02
   2  -6  10    0.74    1.38
  -2   6 -10    0.33    1.32
   2  -5 -14   10.78    2.26
  -2   5  14   19.30    2.24
  -2   5  13    0.19    1.26
   2  -5 -13    0.30    1.99
  -2   5  13    0.93    1.21
  -2   5  13    1.26    1.34
   2  -5 -13   -1.88    2.21
   2  -5 -13   -0.13    1.05
   2  -5 -13   -0.41    1.45
   2  -5 -13    1.22    1.18
   2  -5 -12   67.94    4.27
   2  -5 -12   62.89    3.63
   2  -5 -12   64.61    4.86
   2  -5 -12   61.50    5.04
  -2   5  12   72.57    4.46
   2  -5 -12   66.38    3.57
  -2   5  12   63.38    4.04
  -2   5  11  308.16   11.52
  -2   5  11  341.61   12.46
   2  -5 -11  315.06   11.75
   2  -5 -11  323.42   13.46
  -2   5  11  337.07   12.77
   2  -5 -11  318.77   12.50
  -2   5  10   66.02    3.10
   2  -5 -10   56.43    3.18
  -2   5  10   63.14    3.64
  -2   5  10   65.83    3.91
   2  -5 -10   71.50    3.89
   2  -5 -10   62.26    4.32
  -2   5  10   55.38    3.16
  -2   5   9   20.82    1.47
  -2   5   9   20.27    1.99
   2  -5  -9   21.01    1.70
  -2   5   9   19.26    1.63
   2  -5  -9   15.51    2.19
  -2   5   9   18.98    1.41
  -2   5   9   23.49    2.21
   2  -5  -9   21.98    1.36
   2  -5  -9   20.50    1.98
   2  -5  -8    1.26    0.86
   2  -5  -8    2.77    1.32
   2  -5  -8    2.66    1.21
  -2   5   8    1.47    0.54
  -2   5   8    1.52    0.69
   2  -5  -8    0.22    1.41
  -2   5   8    1.43    0.89
   2  -5  -8    2.73    0.83
  -2   5   8    1.84    0.65
   2  -5  -8    1.24    0.59
  -2   5   8    1.62    0.52
  -2   5   8    1.83    1.05
   2  -5  -8    1.36    0.59
  -2   5   7    0.28    0.59
   2  -5  -7   -0.20    1.19
   2  -5  -7    0.60    1.09
   2  -5  -7    0.59    0.53
   2  -5  -7    1.25    0.65
  -2   5   7    0.37    0.54
  -2   5   7    0.13    0.82
   2  -5  -7   -1.26    0.81
  -2   5   7    0.26    0.58
  -2   5   7    0.17    0.49
  -2   5   7    0.20    0.64
  -2   5   7    1.18    0.46
  -2   5   7    0.11    0.71
  -2   5   7    0.96    0.42
   2  -5  -7    0.73    1.08
   2  -5  -7    0.60    0.52
  -2   5   6   42.15    1.70
   2  -5  -6   40.29    2.27
  -2   5   6   44.38    2.10
   2  -5  -6   46.08    3.10
  -2   5   6   39.75    2.41
  -2   5   6   40.40    2.51
   2  -5  -6   41.57    2.16
  -2   5   6   42.78    2.17
  -2   5   6   44.04    1.69
   2  -5  -6   41.45    2.70
  -2   5   6   39.74    2.20
  -2   5   6   44.21    2.13
   2  -5  -6   39.75    2.01
  -2   5   6   37.66    1.66
   2  -5  -6   41.08    1.97
   2  -5  -6   43.18    3.18
  -2   5   6   43.23    1.79
   2  -5  -5  170.58    7.08
  -2   5   5  167.08    5.82
   2  -5  -5  167.84    7.27
  -2   5   5  160.77    5.57
  -2   5   5  165.36    5.69
  -2   5   5  167.58    6.44
  -2   5   5  168.09    6.19
   2  -5  -5  158.32    6.02
   2  -5  -5  156.57    6.53
  -2   5   5  156.57    5.91
  -2   5   5  148.00    6.21
   2  -5  -5  168.81    6.12
   2  -5  -5  159.56    5.82
  -2   5   5  156.57    6.16
  -2   5   5  166.69    6.13
   2  -5  -4  165.73    7.01
  -2   5   4  155.30    5.54
   2  -5  -4  173.43    6.99
   2  -5  -4  159.82    6.72
  -2   5   4  165.98    5.62
  -2   5   4  164.62    6.31
  -2   5   4  163.87    5.93
  -2   5   4  158.90    6.08
  -2   5   4  154.09    5.80
  -2   5   4  149.69    6.13
   2  -5  -4  155.78    6.21
  -2   5   4  166.39    6.32
   2  -5  -4  161.12    6.05
   2  -5  -4  163.18    5.78
   2  -5  -4  161.74    5.78
  -2   5   4  147.64    5.95
  -2   5   4  163.71    5.77
  -2   5   3  305.13   10.12
   2  -5  -3  288.08    9.90
  -2   5   3  280.27    9.47
  -2   5   3  283.82    9.37
   2  -5  -3  294.58   10.83
  -2   5   3  294.13    9.83
  -2   5   3  272.43    9.56
  -2   5   3  284.54   10.21
  -2   5   3  295.74    9.61
  -2   5   3  281.28    9.74
   2  -5  -3  282.94    9.73
   2  -5  -3  288.33   10.87
   2  -5  -3  289.50    9.78
  -2   5   3  269.69    9.64
   2  -5  -3  279.16   10.45
  -2   5   3  280.51    9.35
  -2   5   3  272.55    9.36
  -2   5   3  292.05   10.11
  -2   5   2  527.99   17.00
  -2   5   2  513.66   17.32
  -2   5   2  548.63   17.98
   2  -5  -2  529.91   18.42
   2  -5  -2  530.60   17.57
  -2   5   2  544.77   17.94
   2  -5  -2  532.91   17.65
  -2   5   2  542.44   17.72
  -2   5   2  550.11   17.10
  -2   5   2  512.65   17.49
  -2   5   2  502.51   17.13
   2  -5  -2  523.09   17.29
  -2   5   2  529.32   17.57
  -2   5   2  554.25   17.69
  -2   5   2  529.47   17.87
   2  -5  -2  530.16   18.05
  -2   5   2  513.50   17.05
   2  -5  -2  542.91   17.42
  -2   5   1   25.66    1.50
   2  -5  -1   26.20    1.11
   2  -5  -1   27.23    1.19
  -2   5   1   28.72    1.76
  -2   5   1   26.41    1.65
  -2   5   1   26.94    1.52
  -2   5   1   27.49    1.73
   2  -5  -1   25.06    1.96
   2  -5  -1   24.57    1.66
  -2   5   1   26.69    1.60
  -2   5   1   26.77    1.60
   2  -5  -1   29.75    1.66
   2  -5  -1   26.08    1.62
  -2   5   1   26.89    1.22
  -2   5   1   31.60    1.92
   2  -5  -1   29.70    1.82
  -2   5   0  274.08    9.82
   2  -5   0  260.56    9.84
   2  -5   0  272.61    9.58
  -2   5   0  268.74    8.89
  -2   5   0  269.76    9.67
   2  -5   0  267.42    9.51
  -2   5   0  262.09    9.38
   2  -5   0  270.54    8.96
  -2   5   0  269.30    9.15
  -2   5   0  271.02    9.11
   2  -5   0  261.35    9.43
  -2   5   0  268.67    9.51
  -2   5   0  246.68    8.93
   2  -5   0  269.95    9.12
  -2   5   0  283.00    9.51
  -2   5  -1    0.81    0.47
  -2   5  -1    0.90    0.60
   2  -5   1    0.86    0.56
   2  -5   1    1.67    0.50
  -2   5  -1    1.72    0.69
   2  -5   1    0.51    0.60
   2  -5   1    1.04    0.75
  -2   5  -1    1.22    0.40
  -2   5  -1   -0.10    0.67
  -2   5  -1    1.92    0.69
   2  -5   1    1.52    0.67
   2  -5   1    0.98    0.74
  -2   5  -1    0.41    0.65
   2  -5   2   50.74    2.84
   2  -5   2   45.00    2.53
   2  -5   2   46.46    1.78
   2  -5   2   48.71    2.37
  -2   5  -2   53.44    2.85
   2  -5   2   53.07    2.80
   2  -5   2   49.94    2.33
   2  -5   2   48.05    3.04
   2  -5   2   43.81    3.07
  -2   5  -2   48.69    1.99
  -2   5  -2   49.16    2.73
  -2   5  -2   48.83    2.28
  -2   5  -2   49.46    2.79
  -2   5  -3    1.58    0.89
  -2   5  -3    1.64    0.94
   2  -5   3    1.08    0.62
   2  -5   3    0.49    1.03
  -2   5  -3    1.32    0.43
   2  -5   3    0.52    0.73
   2  -5   3    0.53    0.53
   2  -5   3    1.71    0.40
  -2   5  -3    0.58    0.78
  -2   5  -3    0.93    0.65
   2  -5   3    1.18    0.92
   2  -5   3    0.27    0.56
   2  -5   3    1.41    0.82
  -2   5  -4   60.76    3.38
   2  -5   4   57.64    2.70
   2  -5   4   60.08    3.23
   2  -5   4   63.40    3.14
  -2   5  -4   62.17    3.25
   2  -5   4   62.41    3.82
  -2   5  -4   63.24    3.44
   2  -5   4   58.51    3.60
  -2   5  -4   48.88    2.24
  -2   5  -4   56.85    2.40
  -2   5  -4   68.69    3.10
   2  -5   4   56.23    2.59
   2  -5   4   64.70    2.50
   2  -5   4   63.82    3.59
  -2   5  -4   66.44    3.40
  -2   5  -5   22.93    2.08
   2  -5   5   19.85    1.37
   2  -5   5   21.25    1.76
  -2   5  -5   20.43    1.92
   2  -5   5   24.23    1.98
   2  -5   5   19.57    1.36
  -2   5  -5   22.45    2.01
  -2   5  -5   16.47    1.33
   2  -5   5   20.04    1.80
   2  -5   5   23.11    1.53
   2  -5   5   21.63    2.28
   2  -5   5   23.85    2.47
  -2   5  -5   20.41    1.81
  -2   5  -5   23.29    2.13
   2  -5   5   24.23    2.28
   2  -5   6  102.65    5.72
   2  -5   6  109.44    5.22
  -2   5  -6  125.25    5.54
   2  -5   6  113.55    5.27
  -2   5  -6  112.75    5.16
   2  -5   6  108.27    4.43
   2  -5   6  112.21    4.63
  -2   5  -6  111.57    5.52
   2  -5   6  121.28    6.08
   2  -5   6  117.89    5.76
   2  -5   6  122.10    5.91
  -2   5  -6  112.15    5.27
  -2   5  -7   19.89    2.19
   2  -5   7   21.87    2.18
   2  -5   7   15.22    2.20
  -2   5  -7   15.37    1.86
  -2   5  -7   17.01    2.05
  -2   5  -7   18.53    2.09
   2  -5   7   18.80    1.46
   2  -5   7   17.72    2.38
   2  -5   7   20.43    2.27
   2  -5   7   18.77    1.56
  -2   5  -7   17.21    2.00
   2  -5   7   20.45    2.05
  -2   5  -8   93.06    4.99
   2  -5   8  102.65    5.17
   2  -5   8   97.37    5.68
  -2   5  -8   99.69    5.25
  -2   5  -8  106.20    5.37
   2  -5   8   96.01    4.10
   2  -5   8   77.53    5.37
  -2   5  -8  104.97    5.44
   2  -5   8   99.09    5.01
   2  -5   8   93.95    4.27
  -2   5  -8   92.75    4.82
   2  -5   9    0.17    1.13
  -2   5  -9    0.54    1.29
   2  -5   9   -0.18    1.22
   2  -5   9    0.24    1.43
  -2   5  -9   -1.03    1.57
  -2   5  -9   -1.32    1.34
  -2   5  -9    0.77    1.43
   2  -5   9   -0.75    1.41
   2  -5   9   -1.19    1.42
   2  -5   9    0.10    0.91
  -2   5  -9   -1.72    1.51
   2  -5  10   28.90    3.38
  -2   5 -10   35.06    3.33
   2  -5  10   34.81    3.15
  -2   5 -10   35.41    3.32
   2  -5  10   24.74    3.16
  -2   5 -10   33.96    3.22
  -2   5 -10   36.92    3.31
   2  -5  10   34.55    2.98
  -2   5 -10   35.09    2.81
   2  -5  10   35.66    3.53
  -2   5 -11    8.44    2.07
   2  -5  11    5.17    1.74
  -2   5 -11    7.00    1.55
   2  -4 -14    5.68    1.54
   2  -4 -14    5.35    2.02
  -2   4  14    7.38    1.66
   2  -4 -13   16.81    2.49
  -2   4  13   20.75    2.09
   2  -4 -13   19.20    3.20
  -2   4  13   14.16    2.19
  -2   4  13   19.86    2.24
   2  -4 -13   21.42    2.18
   2  -4 -13   18.02    2.09
  -2   4  12  275.64   10.98
   2  -4 -12  304.41   11.16
   2  -4 -12  278.74   12.65
   2  -4 -12  304.26   11.97
  -2   4  12  282.06   11.79
   2  -4 -12  277.36   11.06
   2  -4 -12  301.19   13.02
  -2   4  12  312.26   11.43
  -2   4  12  293.98   11.63
   2  -4 -11   21.65    2.36
   2  -4 -11   31.76    3.17
  -2   4  11   22.05    1.95
  -2   4  11   21.12    2.36
   2  -4 -11   22.92    2.09
   2  -4 -11   18.41    2.81
  -2   4  11   27.83    2.40
   2  -4 -10   31.29    3.23
  -2   4  10   28.52    2.20
  -2   4  10   28.45    2.35
  -2   4  10   28.74    2.06
   2  -4 -10   28.99    2.11
  -2   4  10   22.45    2.39
   2  -4 -10   28.81    3.01
   2  -4 -10   25.27    2.38
  -2   4   9  139.34    5.20
  -2   4   9  161.54    6.61
   2  -4  -9  165.48    7.40
   2  -4  -9  155.07    5.51
   2  -4  -9  171.15    7.73
  -2   4   9  150.27    5.79
   2  -4  -9  147.23    6.53
  -2   4   9  158.00    6.82
   2  -4  -9  157.12    6.08
   2  -4  -9  159.72    5.47
  -2   4   9  150.08    5.55
  -2   4   9  157.19    6.30
  -2   4   9  152.27    6.04
  -2   4   8    9.18    1.03
  -2   4   8    8.77    1.11
  -2   4   8    8.81    1.15
   2  -4  -8    9.77    1.35
  -2   4   8    9.80    1.30
   2  -4  -8    9.20    0.86
  -2   4   8    9.29    1.47
  -2   4   8    8.76    0.76
   2  -4  -8   11.07    1.76
  -2   4   8    7.84    0.79
   2  -4  -8    9.12    1.12
  -2   4   8    9.65    0.79
   2  -4  -8    9.32    0.74
  -2   4   8    8.11    0.98
  -2   4   7   49.80    2.43
   2  -4  -7   52.95    2.04
   2  -4  -7   54.31    2.38
   2  -4  -7   53.70    2.51
  -2   4   7   58.49    3.02
   2  -4  -7   53.55    3.36
  -2   4   7   48.70    2.32
  -2   4   7   58.23    2.55
  -2   4   7   54.98    2.27
  -2   4   7   49.67    2.63
  -2   4   7   55.62    2.53
   2  -4  -7   51.88    2.84
   2  -4  -7   55.99    2.52
  -2   4   7   48.79    2.07
  -2   4   7   55.41    2.62
  -2   4   6   73.70    3.01
  -2   4   6   67.99    2.61
   2  -4  -6   76.12    3.44
  -2   4   6   75.95    3.28
  -2   4   6   74.78    3.58
  -2   4   6   72.40    3.64
  -2   4   6   75.45    3.17
  -2   4   6   74.33    3.15
   2  -4  -6   69.31    3.03
   2  -4  -6   79.70    3.96
  -2   4   6   81.27    2.86
  -2   4   6   69.00    3.07
   2  -4  -6   81.82    3.16
   2  -4  -6   74.72    2.59
  -2   4   6   75.63    3.00
   2  -4  -6   77.01    3.10
  -2   4   5    6.56    0.78
  -2   4   5    9.10    0.54
   2  -4  -5    9.24    0.96
   2  -4  -5    7.30    1.35
  -2   4   5    8.53    0.69
  -2   4   5    7.13    1.08
   2  -4  -5    9.79    0.92
  -2   4   5   11.36    1.12
  -2   4   5    9.05    1.08
   2  -4  -5    7.95    1.14
   2  -4  -5    9.85    0.78
  -2   4   5    8.46    0.59
  -2   4   5    8.05    0.64
   2  -4  -5   10.15    0.89
  -2   4   5    7.32    0.84
  -2   4   5    9.28    0.89
  -2   4   5    7.65    0.44
  -2   4   5   11.41    0.94
  -2   4   5    7.50    0.44
  -2   4   4    9.11    0.83
   2  -4  -4    8.35    1.26
   2  -4  -4    8.68    0.79
  -2   4   4    7.20    0.48
  -2   4   4    8.15    0.50
  -2   4   4    7.07    0.45
  -2   4   4    9.10    1.03
  -2   4   4    8.23    0.62
  -2   4   4    5.31    0.81
   2  -4  -4    8.25    0.77
  -2   4   4    5.51    1.11
   2  -4  -4    7.17    0.63
   2  -4  -4    8.96    1.07
  -2   4   4    7.64    1.09
  -2   4   4    5.35    0.78
  -2   4   4    7.10    0.82
  -2   4   4    7.17    0.93
   2  -4  -4    6.38    0.78
  -2   4   4    7.11    0.44
  -2   4   4    5.80    1.13
  -2   4   4    6.89    0.65
  -2   4   4    7.82    0.52
  -2   4   3   74.10    3.26
  -2   4   3   71.12    3.20
  -2   4   3   75.04    3.12
   2  -4  -3   71.60    3.49
  -2   4   3   67.67    3.14
  -2   4   3   73.43    3.49
   2  -4  -3   73.07    2.81
  -2   4   3   74.06    3.42
  -2   4   3   66.79    2.91
  -2   4   3   69.37    2.58
  -2   4   3   74.32    2.90
   2  -4  -3   70.89    3.11
  -2   4   3   71.72    2.93
  -2   4   3   70.51    2.81
   2  -4  -3   69.13    2.72
  -2   4   3   72.12    2.62
   2  -4  -3   69.25    2.87
  -2   4   3   68.12    2.58
   2  -4  -3   73.59    3.08
  -2   4   3   68.82    2.56
   2  -4  -3   77.92    3.80
   2  -4  -2   50.56    2.69
  -2   4   2   56.78    2.68
  -2   4   2   51.26    2.13
  -2   4   2   52.41    2.12
  -2   4   2   49.72    1.98
   2  -4  -2   56.41    2.35
  -2   4   2   54.52    2.36
  -2   4   2   59.90    2.56
  -2   4   2   53.55    2.10
  -2   4   2   48.58    2.13
   2  -4  -2   54.21    2.30
  -2   4   2   57.80    2.87
  -2   4   2   52.81    2.34
  -2   4   2   53.71    2.53
  -2   4   2   50.75    2.11
   2  -4  -2   52.22    2.90
  -2   4   2   54.87    2.68
  -2   4   2   52.24    1.89
   2  -4  -2   54.29    2.34
   2  -4  -2   47.83    2.42
  -2   4   2   54.67    2.63
   2  -4  -1  423.05   13.46
   2  -4  -1  440.35   14.04
  -2   4   1  436.11   14.26
   2  -4  -1  429.02   14.59
  -2   4   1  425.84   14.07
   2  -4  -1  409.75   14.23
  -2   4   1  428.77   14.53
  -2   4   1  409.98   13.47
  -2   4   1  403.64   13.87
   2  -4  -1  418.54   13.51
  -2   4   1  422.21   14.37
  -2   4   1  429.73   14.26
  -2   4   1  405.87   13.84
  -2   4   1  422.32   14.14
   2  -4  -1  409.52   13.98
  -2   4   1  418.62   14.00
   2  -4  -1  425.05   13.94
  -2   4   1  443.92   13.99
  -2   4   1  398.99   13.36
  -2   4   0   83.89    3.71
   2  -4   0   86.38    3.56
  -2   4   0   87.02    3.59
   2  -4   0   89.49    3.60
  -2   4   0   88.34    3.01
   2  -4   0   85.39    3.59
  -2   4   0   79.10    3.76
   2  -4   0   80.94    3.80
   2  -4   0   86.02    3.15
  -2   4   0   92.13    3.70
  -2   4   0   89.73    3.52
  -2   4   0   88.68    3.40
   2  -4   0   89.20    4.22
   2  -4   0   82.71    3.52
  -2   4   0   80.45    3.03
  -2   4   0   83.05    3.54
  -2   4   0   87.00    3.89
  -2   4   0   85.90    3.36
   2  -4   1  347.84   11.57
   2  -4   1  331.69   12.09
  -2   4  -1  342.45   11.39
   2  -4   1  353.33   12.09
   2  -4   1  340.65   12.61
  -2   4  -1  347.22   11.48
  -2   4  -1  345.50   12.10
  -2   4  -1  328.10   12.11
   2  -4   1  359.95   11.97
  -2   4  -1  366.10   12.11
   2  -4   1  364.27   12.51
  -2   4  -1  342.26   11.97
   2  -4   1  325.68   11.69
   2  -4   1  348.05   11.94
  -2   4  -1  345.09   11.83
  -2   4  -1  338.03   11.88
  -2   4  -2  313.51   10.47
   2  -4   2  304.90   10.18
   2  -4   2  320.06   10.83
  -2   4  -2  333.08   11.28
  -2   4  -2  308.25   11.05
  -2   4  -2  327.44   11.00
   2  -4   2  314.15   11.18
  -2   4  -2  329.72   10.95
   2  -4   2  297.75   10.74
  -2   4  -2  316.34   11.19
   2  -4   2  326.55   11.06
   2  -4   2  309.74   11.71
   2  -4   2  331.88   11.36
   2  -4   2  331.15   11.63
  -2   4  -2  322.44   10.65
   2  -4   2  294.76   10.72
   2  -4   3   12.41    1.13
  -2   4  -3   11.89    1.02
  -2   4  -3    7.98    0.74
  -2   4  -3    9.31    1.15
   2  -4   3   10.08    0.72
   2  -4   3    9.72    1.27
   2  -4   3    9.72    0.91
  -2   4  -3   10.91    1.25
   2  -4   3   10.33    0.93
  -2   4  -3    9.43    0.63
   2  -4   3   10.64    1.45
  -2   4  -3   12.37    1.19
   2  -4   3   10.42    1.36
   2  -4   3   12.26    1.37
   2  -4   3    9.59    1.16
   2  -4   4   24.44    1.75
  -2   4  -4   25.46    1.99
   2  -4   4   27.47    1.87
  -2   4  -4   20.78    1.32
   2  -4   4   26.11    2.08
   2  -4   4   24.97    1.18
   2  -4   4   22.95    1.33
   2  -4   4   23.68    2.01
  -2   4  -4   23.02    1.33
   2  -4   4   26.25    1.49
   2  -4   4   22.59    2.10
  -2   4  -4   19.54    1.78
  -2   4  -4   25.35    1.84
  -2   4  -4   23.92    1.80
   2  -4   4   24.76    1.51
  -2   4  -4   24.14    1.65
  -2   4  -5  264.27    9.42
  -2   4  -5  234.74    8.59
  -2   4  -5  244.29    9.18
   2  -4   5  241.04    9.32
   2  -4   5  221.36    9.71
  -2   4  -5  254.13    9.47
   2  -4   5  251.95    8.88
  -2   4  -5  262.79    9.61
  -2   4  -5  237.01    8.79
   2  -4   5  250.07    8.72
   2  -4   5  243.03    9.71
   2  -4   5  250.69    8.73
  -2   4  -5  245.98    9.58
   2  -4   5  250.97    8.47
   2  -4   5  260.84   10.05
   2  -4   5  262.40    9.42
   2  -4   6  716.47   24.03
  -2   4  -6  687.39   23.84
   2  -4   6  709.37   23.96
   2  -4   6  619.90   24.34
   2  -4   6  709.94   23.00
  -2   4  -6  662.76   23.42
   2  -4   6  713.98   24.34
   2  -4   6  731.41   23.32
   2  -4   6  700.84   23.18
  -2   4  -6  726.33   24.11
   2  -4   6  691.17   24.61
  -2   4  -6  719.04   23.88
  -2   4  -6  697.54   24.25
   2  -4   7   44.30    2.87
   2  -4   7   37.56    2.67
   2  -4   7   41.47    3.07
   2  -4   7   36.54    3.05
  -2   4  -7   42.23    2.91
  -2   4  -7   36.80    2.64
  -2   4  -7   39.40    2.81
   2  -4   7   35.50    2.07
  -2   4  -7   33.37    2.43
   2  -4   7   37.79    2.82
   2  -4   7   36.51    3.05
   2  -4   7   40.06    2.16
  -2   4  -7   41.97    2.60
  -2   4  -7   34.22    2.76
  -2   4  -8    1.11    0.91
   2  -4   8    1.42    1.09
   2  -4   8    0.40    1.23
  -2   4  -8    1.99    1.08
   2  -4   8    1.87    1.04
   2  -4   8    2.26    1.26
  -2   4  -8    2.07    1.12
  -2   4  -8    2.86    1.27
  -2   4  -8    3.17    1.25
   2  -4   8    4.59    1.42
  -2   4  -8    2.11    1.22
   2  -4   8    2.60    0.82
  -2   4  -9   18.02    2.30
  -2   4  -9   24.04    2.49
   2  -4   9   26.26    2.51
  -2   4  -9   21.69    2.06
   2  -4   9   22.98    2.71
  -2   4  -9   22.90    2.56
   2  -4   9   23.37    1.82
   2  -4   9   22.92    2.33
   2  -4   9   19.00    2.50
   2  -4   9   30.49    2.95
  -2   4  -9   25.96    2.66
  -2   4 -10    2.28    1.38
   2  -4  10    3.82    1.42
  -2   4 -10    4.06    1.69
  -2   4 -10    2.46    1.16
   2  -4  10    3.15    1.61
   2  -4  10    2.75    1.25
  -2   4 -10    3.73    1.60
  -2   4 -10    3.97    1.65
   2  -4  10    3.54    1.57
   2  -4  10    3.70    1.04
   2  -4  10    1.41    1.48
   2  -4  11   -0.56    1.23
   2  -4  11    0.41    1.36
   2  -4  11    1.50    1.63
   2  -4  11    1.05    1.72
  -2   4 -11    0.20    1.49
   2  -4  11    0.76    1.57
  -2   4 -11    1.73    1.64
  -2   4 -11    1.06    1.49
  -2   4 -11    1.03    1.06
   2  -3 -15   19.12    2.36
   2  -3 -14   -0.48    1.57
  -2   3  14    3.28    1.44
  -2   3  14    1.39    1.33
   2  -3 -14    1.15    1.26
   2  -3 -14    1.60    1.29
  -2   3  13   18.02    2.18
  -2   3  13   21.94    2.56
   2  -3 -13   20.60    3.13
   2  -3 -13   21.61    2.28
  -2   3  13   19.79    2.50
   2  -3 -13   22.34    2.76
  -2   3  13   23.65    2.41
   2  -3 -13   21.71    2.33
  -2   3  12    1.25    1.27
   2  -3 -12    3.56    1.26
   2  -3 -12    6.55    2.10
  -2   3  12    3.06    1.32
   2  -3 -12    3.61    1.23
  -2   3  12    6.81    1.49
   2  -3 -12    5.15    1.75
  -2   3  12    4.34    1.28
   2  -3 -12    5.67    2.09
   2  -3 -11   12.96    1.61
   2  -3 -11   15.98    2.73
  -2   3  11   11.11    1.39
   2  -3 -11   14.87    2.02
  -2   3  11   16.27    1.98
  -2   3  11   11.89    1.60
  -2   3  11   17.20    1.91
  -2   3  10  164.48    7.03
   2  -3 -10  169.61    5.87
   2  -3 -10  163.68    8.09
  -2   3  10  157.31    6.42
  -2   3  10  179.07    7.23
   2  -3 -10  161.18    6.67
  -2   3  10  157.28    6.78
   2  -3 -10  167.90    7.31
  -2   3   9   22.33    1.22
  -2   3   9   28.12    2.00
   2  -3  -9   24.69    1.58
  -2   3   9   22.56    1.66
   2  -3  -9   27.20    2.93
   2  -3  -9   27.14    2.28
  -2   3   9   27.94    2.16
   2  -3  -9   25.82    1.85
  -2   3   9   28.43    1.77
  -2   3   9   27.82    2.13
  -2   3   9   25.53    2.26
   2  -3  -9   26.43    1.43
  -2   3   8  259.94    9.33
  -2   3   8  269.60   10.03
   2  -3  -8  277.09   11.09
   2  -3  -8  256.18    9.49
  -2   3   8  272.42    9.94
  -2   3   8  260.60    8.95
   2  -3  -8  261.16    9.17
   2  -3  -8  281.33    9.10
  -2   3   8  271.24   10.27
  -2   3   8  260.51    9.42
  -2   3   8  255.37    9.64
   2  -3  -8  272.25   10.10
  -2   3   7  265.49    9.81
   2  -3  -7  276.71    9.41
   2  -3  -7  282.90    9.70
  -2   3   7  282.07    9.72
  -2   3   7  263.31    9.50
  -2   3   7  279.32    9.34
   2  -3  -7  281.09   10.82
  -2   3   7  277.57   10.07
  -2   3   7  283.60    9.92
  -2   3   7  261.47   10.11
   2  -3  -7  271.02   10.16
   2  -3  -7  270.14   11.04
   2  -3  -7  278.78    9.78
   2  -3  -7  278.26   11.23
   2  -3  -7  289.41    9.46
   2  -3  -6  104.49    5.19
  -2   3   6  104.94    4.08
  -2   3   6   90.84    3.94
  -2   3   6  103.70    4.38
   2  -3  -6   97.18    3.66
   2  -3  -6   97.90    3.86
   2  -3  -6   99.70    4.26
  -2   3   6  105.07    4.05
   2  -3  -6   97.08    4.69
  -2   3   6   99.56    3.97
  -2   3   6  102.59    3.74
   2  -3  -6   98.32    3.98
   2  -3  -6  104.36    5.07
   2  -3  -6  101.90    3.81
  -2   3   6   93.17    3.70
  -2   3   6  100.60    4.21
  -2   3   5   26.46    1.73
  -2   3   5   24.88    1.44
  -2   3   5   27.07    1.53
  -2   3   5   25.91    1.25
  -2   3   5   28.05    1.52
   2  -3  -5   24.14    2.16
   2  -3  -5   26.34    1.50
  -2   3   5   25.78    1.72
   2  -3  -5   25.05    1.89
  -2   3   5   26.49    1.99
   2  -3  -5   26.74    1.43
  -2   3   5   29.71    1.92
   2  -3  -5   27.87    1.24
   2  -3  -5   23.58    1.57
  -2   3   5   30.17    1.67
   2  -3  -5   27.19    1.36
   2  -3  -4    0.14    0.29
  -2   3   4    0.35    0.77
   2  -3  -4    0.05    0.47
  -2   3   4    0.41    0.25
  -2   3   4    0.39    0.46
  -2   3   4   -0.07    0.52
  -2   3   4    0.37    0.44
  -2   3   4    0.20    0.20
   2  -3  -4   -0.14    0.40
   2  -3  -4   -0.05    0.41
  -2   3   4    0.57    0.60
   2  -3  -4    0.09    0.64
   2  -3  -4    0.49    0.32
  -2   3   4   -0.40    0.79
  -2   3   4    0.86    0.70
  -2   3   4    0.12    0.41
  -2   3   4    0.14    0.36
   2  -3  -4    0.56    0.45
  -2   3   4   -0.10    0.79
   2  -3  -3  207.49    7.17
  -2   3   3  203.95    7.00
  -2   3   3  219.01    7.91
  -2   3   3  203.73    7.42
  -2   3   3  219.43    7.40
   2  -3  -3  206.57    7.12
  -2   3   3  215.78    7.43
  -2   3   3  208.66    7.01
   2  -3  -3  207.68    7.02
  -2   3   3  223.81    7.78
   2  -3  -3  203.56    7.56
  -2   3   3  217.36    7.50
  -2   3   3  209.13    7.61
  -2   3   3  216.85    7.96
  -2   3   3  206.06    7.03
   2  -3  -3  213.99    7.30
  -2   3   3  204.45    7.00
  -2   3   3  219.40    7.07
  -2   3   3  211.38    7.36
   2  -3  -3  216.00    7.39
  -2   3   2    4.32    0.86
  -2   3   2    3.34    0.31
   2  -3  -2    4.09    0.39
   2  -3  -2    3.09    0.54
   2  -3  -2    2.58    0.35
   2  -3  -2    4.61    0.81
   2  -3  -2    3.36    0.57
  -2   3   2    2.98    0.72
  -2   3   2    2.95    0.54
   2  -3  -2    3.09    0.49
  -2   3   2    3.08    0.46
  -2   3   2    3.23    0.70
   2  -3  -2    2.65    0.56
  -2   3   2    3.48    0.41
  -2   3   2    2.53    0.48
  -2   3   2    3.17    0.66
  -2   3   2    2.80    0.56
  -2   3   2    3.02    0.31
  -2   3   2    2.78    0.32
  -2   3   2    2.39    0.47
  -2   3   2    3.29    0.45
  -2   3   1   27.50    1.11
  -2   3   1   25.44    1.01
  -2   3   1   24.07    1.06
  -2   3   1   27.53    1.51
   2  -3  -1   24.49    1.54
  -2   3   1   24.08    1.55
   2  -3  -1   25.46    1.39
   2  -3  -1   25.87    1.31
  -2   3   1   25.24    1.45
   2  -3  -1   24.20    1.19
  -2   3   1   24.24    1.18
  -2   3   1   23.75    1.54
   2  -3  -1   24.20    1.07
  -2   3   1   25.45    1.39
  -2   3   1   26.98    1.59
   2  -3  -1   28.53    1.91
  -2   3   1   23.11    1.65
  -2   3   1   25.35    1.29
  -2   3   1   26.31    1.37
  -2   3   0  216.98    7.64
  -2   3   0  217.65    7.29
   2  -3   0  219.69    7.63
   2  -3   0  207.61    7.66
  -2   3   0  221.64    7.60
   2  -3   0  215.52    7.27
  -2   3   0  225.64    7.55
   2  -3   0  223.21    7.58
  -2   3   0  211.37    7.74
   2  -3   0  222.17    8.24
   2  -3   0  221.72    7.65
  -2   3   0  218.36    7.87
  -2   3   0  218.03    7.97
   2  -3   0  212.38    7.67
  -2   3   0  218.31    7.65
  -2   3   0  211.04    7.55
  -2   3   0  213.44    7.71
  -2   3  -1 1515.50   49.17
  -2   3  -1 1559.58   48.80
  -2   3  -1 1611.94   48.86
   2  -3   1 1544.43   49.12
  -2   3  -1 1571.80   48.87
  -2   3  -1 1549.65   49.16
   2  -3   1 1468.86   48.92
  -2   3  -1 1492.57   49.29
  -2   3  -1 1464.85   49.28
   2  -3   1 1438.23   49.01
   2  -3   1 1534.56   49.09
  -2   3  -1 1528.92   49.12
  -2   3  -1 1538.42   49.34
  -2   3  -1 1488.39   48.55
   2  -3   1 1523.93   48.78
   2  -3   1 1540.05   49.66
  -2   3  -1 1519.32   49.06
   2  -3   1 1535.88   49.19
  -2   3  -1 1516.02   48.77
  -2   3  -1 1524.96   49.05
   2  -3   2  194.32    7.02
   2  -3   2  206.32    6.28
  -2   3  -2  197.43    6.85
  -2   3  -2  203.31    7.15
  -2   3  -2  205.63    7.10
  -2   3  -2  201.81    6.84
   2  -3   2  191.31    6.72
  -2   3  -2  193.37    6.96
   2  -3   2  194.22    7.43
   2  -3   2  204.71    7.33
   2  -3   2  162.53    6.12
  -2   3  -2  187.60    6.51
   2  -3   2  201.55    6.78
   2  -3   2  188.15    6.72
  -2   3  -2  202.23    6.75
  -2   3  -2  203.30    7.08
  -2   3  -2  192.38    7.10
   2  -3   2  196.69    7.14
  -2   3  -2  193.84    6.58
  -2   3  -3   42.28    2.16
   2  -3   3   45.23    2.23
  -2   3  -3   43.05    2.36
   2  -3   3   43.61    2.34
  -2   3  -3   45.38    2.41
   2  -3   3   43.76    2.25
  -2   3  -3   45.91    2.43
   2  -3   3   45.98    1.79
  -2   3  -3   47.43    2.31
   2  -3   3   45.94    2.55
   2  -3   3   44.19    2.64
   2  -3   3   43.38    2.06
   2  -3   3   46.11    1.91
  -2   3  -3   41.18    2.33
  -2   3  -3   44.88    1.93
  -2   3  -3   39.80    1.86
   2  -3   3   42.26    2.08
  -2   3  -3   44.45    2.12
  -2   3  -4   95.41    4.10
  -2   3  -4   96.05    3.99
   2  -3   4   96.51    4.13
   2  -3   4   95.83    3.56
   2  -3   4   93.75    4.05
  -2   3  -4   89.78    4.03
   2  -3   4  100.72    3.75
  -2   3  -4  103.62    4.32
  -2   3  -4   82.04    3.68
   2  -3   4   98.47    4.40
  -2   3  -4   94.12    3.97
  -2   3  -4   93.19    3.63
   2  -3   4   94.75    3.74
  -2   3  -4   93.12    4.23
   2  -3   4   95.61    4.49
   2  -3   4   93.56    3.82
   2  -3   5  611.77   20.08
   2  -3   5  621.38   20.21
  -2   3  -5  628.67   20.69
   2  -3   5  628.03   20.66
   2  -3   5  624.82   19.99
  -2   3  -5  587.68   20.27
   2  -3   5  612.66   20.85
  -2   3  -5  582.59   19.97
  -2   3  -5  610.02   20.50
   2  -3   5  609.71   20.60
   2  -3   5  554.20   20.91
   2  -3   5  585.22   20.96
  -2   3  -5  598.73   20.80
  -2   3  -5  618.95   20.50
  -2   3  -6    7.42    1.26
   2  -3   6   10.67    1.22
   2  -3   6    8.35    1.24
   2  -3   6    6.71    1.16
   2  -3   6    7.34    0.97
  -2   3  -6    7.86    1.25
  -2   3  -6    6.46    1.16
   2  -3   6   10.56    1.35
  -2   3  -6    8.55    0.98
  -2   3  -6    7.55    1.31
   2  -3   6    7.64    0.93
   2  -3   6    6.65    1.33
  -2   3  -6    7.77    1.07
   2  -3   6    8.51    1.38
   2  -3   7   43.99    3.01
   2  -3   7   40.77    2.68
   2  -3   7   36.36    2.84
  -2   3  -7   43.16    2.81
   2  -3   7   42.04    2.66
  -2   3  -7   36.25    2.61
  -2   3  -7   38.26    2.69
  -2   3  -7   35.57    2.53
  -2   3  -7   45.23    2.50
   2  -3   7   36.64    2.20
   2  -3   7   42.66    2.26
  -2   3  -7   41.95    2.85
   2  -3   7   40.06    2.66
  -2   3  -8   65.42    3.79
   2  -3   8   67.61    3.75
  -2   3  -8   68.00    3.94
   2  -3   8   75.27    4.01
  -2   3  -8   72.42    3.50
  -2   3  -8   66.07    3.78
   2  -3   8   69.99    3.33
  -2   3  -8   66.47    3.96
   2  -3   8   65.90    4.06
   2  -3   8   67.62    4.15
  -2   3  -8   68.79    3.92
   2  -3   9   51.99    3.73
   2  -3   9   54.44    3.49
  -2   3  -9   47.42    3.38
  -2   3  -9   56.12    3.60
  -2   3  -9   52.27    2.96
  -2   3  -9   53.16    3.58
   2  -3   9   51.10    3.33
   2  -3   9   51.45    2.84
   2  -3   9   47.73    3.58
  -2   3  -9   54.97    3.47
   2  -3  10    6.23    1.78
  -2   3 -10    4.26    1.10
   2  -3  10    3.64    1.43
   2  -3  10    2.31    1.29
  -2   3 -10    4.10    1.46
  -2   3 -10    2.26    1.45
  -2   3 -10    2.87    1.53
  -2   3 -10    5.59    1.50
   2  -3  10    2.63    0.98
   2  -3  10    4.53    1.57
  -2   3 -11   14.87    2.38
  -2   3 -11   19.27    2.47
   2  -3  11   16.93    2.23
  -2   3 -11   14.45    1.66
   2  -3  11   17.90    2.47
  -2   3 -11   18.23    2.46
  -2   3 -11   19.92    2.37
   2  -3  11   18.19    1.81
   2  -3  11   16.66    2.23
   2  -3  11   17.93    2.53
  -2   3 -12   18.39    2.66
  -2   3 -12   15.29    2.36
   2  -3  12   17.48    2.40
   2  -3  12   16.11    2.21
  -2   3 -12   16.76    2.44
   2  -3  12   14.80    2.51
  -2   3 -12   13.82    2.50
   2  -3  12   17.41    2.63
   2  -3  12   13.21    1.72
  -2   3 -13    1.03    1.66
   2  -2 -14    5.32    1.63
  -2   2  14    3.84    1.49
   2  -2 -14    4.14    1.56
  -2   2  14    4.48    1.60
   2  -2 -13   22.42    2.50
  -2   2  13   25.82    2.78
   2  -2 -13   23.86    2.84
   2  -2 -13   24.42    2.49
  -2   2  13   23.63    2.47
   2  -2 -13   23.28    3.33
  -2   2  13   27.53    2.76
  -2   2  13   23.74    2.55
   2  -2 -12   15.87    2.07
   2  -2 -12   17.38    2.42
  -2   2  12   13.19    1.75
  -2   2  12   17.21    2.19
   2  -2 -12   12.30    2.52
  -2   2  12   16.40    2.15
  -2   2  12   17.65    2.05
  -2   2  12   11.31    1.84
   2  -2 -12   13.40    1.83
  -2   2  11    0.67    1.10
  -2   2  11   -0.35    1.23
   2  -2 -11    2.23    1.64
   2  -2 -11   -0.13    0.96
   2  -2 -11   -0.48    1.14
   2  -2 -11   -0.26    1.59
   2  -2 -11    2.04    1.39
  -2   2  11    1.23    1.09
  -2   2  11   -0.45    0.98
  -2   2  11    0.25    0.87
  -2   2  10   13.26    1.47
  -2   2  10   12.72    1.62
   2  -2 -10    9.70    1.67
   2  -2 -10   12.66    2.24
  -2   2  10   10.89    1.59
   2  -2 -10   12.19    2.18
   2  -2 -10   16.19    1.65
   2  -2 -10   12.71    1.03
  -2   2  10   15.08    1.88
  -2   2  10   13.42    1.69
  -2   2   9  313.56   11.20
  -2   2   9  289.20   11.15
  -2   2   9  293.28   10.97
  -2   2   9  267.07    9.88
   2  -2  -9  302.33   11.31
   2  -2  -9  302.10    9.99
   2  -2  -9  302.46   12.14
   2  -2  -9  300.05   10.69
   2  -2  -9  299.40   11.93
  -2   2   9  297.16   10.68
   2  -2  -8  140.67    4.90
   2  -2  -8  136.39    6.62
   2  -2  -8  124.24    5.73
  -2   2   8  127.82    5.55
   2  -2  -8  143.69    5.42
  -2   2   8  142.32    5.81
  -2   2   8  127.58    4.83
  -2   2   8  127.89    5.27
   2  -2  -8  124.41    6.26
  -2   2   8  122.33    5.29
  -2   2   8  134.26    5.80
   2  -2  -8  131.47    5.15
  -2   2   7  440.23   15.04
   2  -2  -7  432.94   15.24
  -2   2   7  424.69   14.36
  -2   2   7  424.64   15.19
   2  -2  -7  446.71   14.75
  -2   2   7  421.26   14.76
   2  -2  -7  443.88   14.62
  -2   2   7  428.64   14.75
   2  -2  -7  442.35   14.40
   2  -2  -7  435.21   16.07
  -2   2   7  417.38   15.12
   2  -2  -6  534.31   18.07
   2  -2  -6  537.93   17.54
   2  -2  -6  544.17   17.46
  -2   2   6  496.12   17.61
  -2   2   6  536.63   17.41
  -2   2   6  541.01   17.79
   2  -2  -6  545.98   18.95
   2  -2  -6  552.37   17.85
  -2   2   6  520.69   17.74
   2  -2  -6  511.66   18.94
  -2   2   6  522.24   18.06
   2  -2  -6  513.74   17.57
  -2   2   6  533.19   18.07
  -2   2   6  527.84   17.92
   2  -2  -5  316.10   10.57
   2  -2  -5  300.57   11.80
  -2   2   5  322.51   10.77
   2  -2  -5  318.83   11.73
   2  -2  -5  302.58   11.07
  -2   2   5  304.50   10.85
   2  -2  -5  311.79   10.95
   2  -2  -5  325.13   10.84
  -2   2   5  313.26   11.05
   2  -2  -5  323.83   10.58
  -2   2   5  314.92   11.21
   2  -2  -5  312.64   10.55
  -2   2   5  306.01   11.54
  -2   2   5  311.23   11.33
  -2   2   5  326.28   11.11
  -2   2   5  317.47   10.79
  -2   2   5  309.74   11.01
   2  -2  -5  307.72   10.94
  -2   2   5  315.49   10.53
  -2   2   5  302.44   10.62
  -2   2   4    8.82    0.71
   2  -2  -4    9.75    0.73
  -2   2   4    8.03    1.07
   2  -2  -4    8.40    0.87
   2  -2  -4   11.10    0.81
  -2   2   4    8.40    1.26
   2  -2  -4    7.74    1.19
  -2   2   4    8.22    0.91
  -2   2   4   10.24    0.76
   2  -2  -4    8.44    0.93
  -2   2   4    9.45    0.85
  -2   2   4   11.26    1.06
   2  -2  -4    9.13    0.65
   2  -2  -4    7.95    1.13
   2  -2  -4    8.39    0.95
  -2   2   4    8.18    0.90
   2  -2  -4    9.50    0.88
  -2   2   4    9.40    0.88
  -2   2   4    9.21    0.81
  -2   2   4   10.43    1.24
  -2   2   4    9.22    1.19
   2  -2  -3   22.06    1.67
   2  -2  -3   23.26    1.28
   2  -2  -3   21.87    1.27
  -2   2   3   21.35    1.38
   2  -2  -3   21.84    1.19
  -2   2   3   21.70    1.12
  -2   2   3   20.90    1.16
  -2   2   3   21.16    1.38
  -2   2   3   22.02    1.68
   2  -2  -3   22.19    1.78
  -2   2   3   20.96    1.31
  -2   2   3   27.15    1.44
   2  -2  -3   22.05    1.44
  -2   2   3   25.12    1.68
   2  -2  -3   23.82    1.25
   2  -2  -3   22.66    1.10
  -2   2   3   20.79    1.10
  -2   2   3   24.04    1.60
   2  -2  -3   20.65    0.92
  -2   2   3   22.70    1.29
  -2   2   2  236.16    8.04
  -2   2   2  211.90    7.37
  -2   2   2  236.22    7.57
  -2   2   2  224.87    7.55
   2  -2  -2  221.03    8.20
  -2   2   2  214.13    7.29
   2  -2  -2  220.34    7.24
   2  -2  -2  215.72    7.36
   2  -2  -2  213.88    7.43
  -2   2   2  217.17    7.61
  -2   2   2  231.17    8.09
  -2   2   2  217.21    7.36
   2  -2  -2  220.48    7.31
  -2   2   2  225.81    7.85
  -2   2   2  213.24    7.72
  -2   2   2  221.75    7.61
   2  -2  -2  225.12    7.57
   2  -2  -2  217.65    8.12
   2  -2  -2  221.36    7.67
  -2   2   1 1445.47   47.24
  -2   2   1 1447.75   47.27
  -2   2   1 1463.96   47.09
  -2   2   1 1499.48   46.95
  -2   2   1 1486.14   47.51
   2  -2  -1 1488.65   47.11
  -2   2   1 1432.03   46.95
  -2   2   1 1454.52   47.12
   2  -2  -1 1480.99   47.03
  -2   2   1 1550.21   47.04
   2  -2  -1 1465.06   46.99
  -2   2   1 1497.62   47.68
  -2   2   1 1496.17   47.36
   2  -2  -1 1502.37   47.82
  -2   2   1 1461.65   47.55
  -2   2   1 1428.35   47.08
   2  -2  -1 1463.28   47.70
  -2   2   0  234.18    8.17
  -2   2   0  232.07    8.08
   2  -2   0  237.18    8.34
  -2   2   0  232.61    7.71
   2  -2   0  233.83    7.80
   2  -2   0  233.71    7.92
  -2   2   0  239.95    8.02
  -2   2   0  230.57    7.77
  -2   2   0  227.55    8.34
   2  -2   0  227.18    7.68
  -2   2   0  237.66    8.01
  -2   2   0  233.20    8.21
   2  -2   0  239.29    8.07
   2  -2   0  227.53    8.45
  -2   2   0  241.35    8.15
  -2   2   0  235.84    8.05
  -2   2   0  246.64    8.05
  -2   2  -1   37.68    1.72
   2  -2   1   42.69    1.77
  -2   2  -1   40.87    1.91
   2  -2   1   38.31    2.17
  -2   2  -1   39.48    1.91
  -2   2  -1   40.57    2.09
   2  -2   1   39.90    1.90
  -2   2  -1   42.00    1.83
  -2   2  -1   39.37    2.03
  -2   2  -1   42.00    1.82
   2  -2   1   40.29    1.95
  -2   2  -1   41.33    1.73
  -2   2  -1   41.94    1.96
   2  -2   1   39.52    1.58
  -2   2  -1   43.33    2.10
  -2   2  -1   38.63    1.91
   2  -2   1   40.09    1.50
  -2   2  -1   41.22    1.94
  -2   2  -1   40.41    1.56
  -2   2  -2   27.69    1.44
   2  -2   2   27.73    1.45
  -2   2  -2   28.49    1.59
  -2   2  -2   25.93    1.60
  -2   2  -2   29.56    1.49
   2  -2   2   25.53    1.51
  -2   2  -2   29.44    1.63
   2  -2   2   28.48    1.26
  -2   2  -2   27.89    1.36
   2  -2   2   26.68    1.45
   2  -2   2   25.21    1.42
   2  -2   2   29.77    1.79
  -2   2  -2   26.57    1.56
  -2   2  -2   26.42    1.49
   2  -2   2   28.30    1.53
   2  -2   2   26.57    1.25
  -2   2  -2   28.36    1.35
   2  -2   3    0.93    0.54
   2  -2   3    1.32    0.45
  -2   2  -3    2.42    0.57
   2  -2   3    1.18    0.51
  -2   2  -3    0.96    0.55
  -2   2  -3    1.26    0.54
   2  -2   3    0.79    0.64
   2  -2   3    1.03    0.52
  -2   2  -3    1.85    0.60
   2  -2   3    1.61    0.46
   2  -2   3    1.32    0.55
   2  -2   3    0.98    0.44
  -2   2  -3    0.83    0.48
  -2   2  -3    1.79    0.62
  -2   2  -3    0.41    0.53
  -2   2  -3    0.76    0.38
   2  -2   3    1.36    0.48
   2  -2   3    0.34    0.52
  -2   2  -3    2.02    0.52
  -2   2  -3    1.06    0.53
  -2   2  -4  204.90    7.64
  -2   2  -4  209.67    7.49
   2  -2   4  209.55    7.56
   2  -2   4  207.93    7.47
   2  -2   4  193.15    7.85
  -2   2  -4  199.84    7.56
  -2   2  -4  205.08    7.56
   2  -2   4  203.14    7.39
  -2   2  -4  216.09    7.64
  -2   2  -4  207.65    7.49
   2  -2   4  204.06    7.24
  -2   2  -4  202.91    7.20
   2  -2   4  200.92    7.28
  -2   2  -4  202.05    7.42
   2  -2   4  204.86    7.60
  -2   2  -4  204.79    7.49
  -2   2  -4  216.31    7.69
  -2   2  -4  221.23    7.78
  -2   2  -4  209.76    7.46
   2  -2   4  213.86    7.91
   2  -2   4  206.84    7.85
   2  -2   4  204.42    7.28
  -2   2  -5    4.89    0.78
  -2   2  -5    4.98    0.94
  -2   2  -5    4.69    0.92
   2  -2   5    3.88    0.94
   2  -2   5    6.49    0.85
  -2   2  -5    6.52    0.94
  -2   2  -5    5.24    0.92
  -2   2  -5    5.66    0.76
   2  -2   5    5.08    0.98
   2  -2   5    6.75    0.79
   2  -2   5    5.17    0.94
  -2   2  -5    6.43    0.93
   2  -2   5    5.37    0.82
   2  -2   5    7.72    1.12
  -2   2  -6   -0.10    0.77
  -2   2  -6   -0.26    0.57
  -2   2  -6    1.02    0.81
  -2   2  -6    1.18    0.59
   2  -2   6    0.35    0.73
  -2   2  -6    0.41    0.64
  -2   2  -6   -0.68    0.70
   2  -2   6    0.27    0.84
   2  -2   6   -0.29    0.65
  -2   2  -6   -0.31    0.80
   2  -2   6   -0.28    0.53
   2  -2   6   -0.26    0.77
   2  -2   6   -0.13    0.71
   2  -2   7  129.26    5.60
  -2   2  -7  126.08    5.19
   2  -2   7  127.19    5.96
  -2   2  -7  133.19    5.74
   2  -2   7  130.88    5.31
  -2   2  -7  130.08    5.74
  -2   2  -7  133.17    5.74
   2  -2   7  131.36    5.24
   2  -2   7  125.58    5.78
   2  -2   7  136.45    6.03
  -2   2  -7  136.32    5.72
  -2   2  -8  173.16    7.18
  -2   2  -8  167.97    7.16
  -2   2  -8  177.83    7.11
   2  -2   8  168.19    7.02
   2  -2   8  163.34    7.34
  -2   2  -8  174.85    7.27
  -2   2  -8  170.53    6.48
   2  -2   8  158.32    6.52
   2  -2   8  160.31    7.14
   2  -2   8  166.77    7.39
  -2   2  -9   20.16    2.11
  -2   2  -9   20.64    2.30
   2  -2   9   18.32    1.96
  -2   2  -9   27.30    2.42
   2  -2   9   17.31    1.67
  -2   2  -9   20.16    2.22
  -2   2  -9   21.26    1.64
   2  -2   9   24.03    2.28
   2  -2   9   20.33    2.30
   2  -2   9   19.95    2.22
  -2   2 -10  260.02   10.67
   2  -2  10  244.35   10.74
  -2   2 -10  264.33   10.63
  -2   2 -10  260.73   10.30
  -2   2 -10  259.18    9.41
  -2   2 -10  261.11   10.54
   2  -2  10  244.31   10.43
   2  -2  10  260.12   10.31
   2  -2  10  258.97    9.75
  -2   2 -10  264.77   10.55
   2  -2  10  242.98   10.59
  -2   2 -11   12.77    2.12
   2  -2  11   13.08    2.25
  -2   2 -11   16.58    2.14
  -2   2 -11   14.34    2.10
  -2   2 -11   12.58    1.42
   2  -2  11   12.92    1.90
  -2   2 -11   12.31    2.22
  -2   2 -11   17.61    2.28
   2  -2  11   18.76    1.87
   2  -2  11   15.02    2.17
   2  -2  11   11.91    2.04
   2  -2  12    1.14    1.36
   2  -2  12    1.23    1.56
   2  -2  12    0.21    1.42
   2  -2  12    0.69    1.40
  -2   2 -12    0.22    1.61
  -2   2 -12   -0.54    1.40
  -2   2 -12    0.41    1.42
  -2   2 -12   -0.68    1.58
  -2   2 -12    0.42    1.39
   2  -2  12    0.14    1.09
   2  -2  13   57.67    4.51
  -2   2 -13   59.86    4.17
   2  -2  13   67.50    4.44
  -2   2 -13   60.37    4.70
  -2   2 -13   60.27    4.63
   2  -2  13   53.37    4.31
  -2   2 -13   64.91    4.50
   2  -2  13   59.41    3.70
  -2   2 -14   49.24    3.91
   2  -2  14   53.61    3.59
   2  -1 -14   42.45    3.50
   2  -1 -14   59.35    4.16
  -2   1  13   12.25    1.99
   2  -1 -13   11.92    2.33
   2  -1 -13   10.22    2.61
   2  -1 -13   11.54    1.94
  -2   1  13   14.85    2.19
   2  -1 -13   10.21    1.93
  -2   1  13   11.42    1.92
  -2   1  13   14.16    2.05
   2  -1 -12    0.19    1.23
   2  -1 -12   -0.43    1.36
   2  -1 -12   -1.11    1.89
   2  -1 -12   -0.31    1.17
  -2   1  12    0.36    1.23
  -2   1  12    1.10    1.12
  -2   1  12    0.18    1.26
  -2   1  12   -0.32    1.12
   2  -1 -11   12.21    1.78
   2  -1 -11   12.81    1.71
  -2   1  11   12.59    1.84
   2  -1 -11   10.67    2.22
  -2   1  11   11.82    1.77
  -2   1  11   12.46    1.85
   2  -1 -11    9.46    2.31
  -2   1  11   10.59    1.58
   2  -1 -11   10.78    1.93
  -2   1  10   73.66    4.09
   2  -1 -10   67.02    2.93
   2  -1 -10   69.83    3.78
   2  -1 -10   78.90    4.89
   2  -1 -10   78.68    4.84
  -2   1  10   80.10    4.17
  -2   1  10   72.70    3.92
  -2   1  10   66.17    3.99
   2  -1 -10   79.32    4.38
   2  -1  -9   19.06    1.97
  -2   1   9   15.15    1.66
   2  -1  -9   14.69    2.28
  -2   1   9   12.52    1.84
   2  -1  -9   12.54    0.99
   2  -1  -9   13.92    1.18
  -2   1   9   15.35    1.25
   2  -1  -9   16.62    2.17
   2  -1  -9   16.54    1.61
  -2   1   9   14.37    1.81
  -2   1   9   14.85    1.63
  -2   1   9   15.94    1.73
  -2   1   8   82.89    4.11
   2  -1  -8   84.10    3.15
   2  -1  -8   78.47    4.65
   2  -1  -8   80.61    4.59
  -2   1   8   81.12    3.47
   2  -1  -8   80.05    3.39
   2  -1  -8   86.57    4.29
  -2   1   8   82.03    4.20
   2  -1  -8   80.90    3.81
  -2   1   8   97.00    4.29
  -2   1   8   84.12    3.97
  -2   1   8   84.57    4.31
   2  -1  -7  526.40   16.71
   2  -1  -7  519.13   17.43
  -2   1   7  505.43   17.77
  -2   1   7  519.37   18.03
   2  -1  -7  524.74   17.09
  -2   1   7  496.30   17.11
   2  -1  -7  525.36   18.43
   2  -1  -7  498.06   17.88
  -2   1   7  494.45   17.58
  -2   1   7  495.61   17.89
   2  -1  -7  518.84   18.64
  -2   1   7  521.44   17.81
   2  -1  -7  522.48   17.38
   2  -1  -6 1032.03   34.67
  -2   1   6  995.11   33.68
   2  -1  -6  986.51   34.22
   2  -1  -6 1040.09   32.88
  -2   1   6 1016.85   33.88
   2  -1  -6 1014.02   33.51
  -2   1   6 1020.40   33.36
   2  -1  -6 1058.78   33.35
   2  -1  -6 1038.49   34.47
  -2   1   6  984.44   33.71
   2  -1  -6 1045.13   33.97
   2  -1  -6 1077.27   33.58
  -2   1   6 1019.30   34.08
   2  -1  -5    5.45    1.10
   2  -1  -5    5.17    0.71
  -2   1   5    6.11    0.92
   2  -1  -5    6.07    0.88
   2  -1  -5    5.98    0.39
  -2   1   5    5.95    0.89
   2  -1  -5    5.14    0.87
   2  -1  -5    6.29    0.91
  -2   1   5    6.48    1.01
   2  -1  -5    6.31    0.98
   2  -1  -5    6.50    1.04
   2  -1  -5    6.99    0.74
  -2   1   5    5.17    0.66
  -2   1   5    6.67    0.81
  -2   1   5    6.00    1.03
  -2   1   5    6.21    0.87
  -2   1   5    5.32    0.90
   2  -1  -5    5.91    1.18
   2  -1  -5    5.97    0.77
  -2   1   4  115.16    4.59
  -2   1   4  108.19    4.40
   2  -1  -4   98.56    4.87
   2  -1  -4  109.25    4.36
   2  -1  -4  116.94    4.18
  -2   1   4  114.83    4.14
   2  -1  -4  109.02    4.06
  -2   1   4  117.70    4.49
   2  -1  -4  106.39    4.64
   2  -1  -4  119.42    4.41
   2  -1  -4  116.36    4.20
   2  -1  -4  108.81    4.86
  -2   1   4  108.97    4.35
   2  -1  -4  113.44    4.36
  -2   1   4  108.12    4.24
  -2   1   4  105.76    4.37
   2  -1  -4  110.69    4.58
  -2   1   4  107.67    4.46
   2  -1  -3   35.89    1.57
   2  -1  -3   37.60    1.70
  -2   1   3   35.27    1.57
  -2   1   3   34.00    1.67
   2  -1  -3   37.25    2.11
   2  -1  -3   37.12    1.20
   2  -1  -3   34.44    0.90
  -2   1   3   38.27    1.64
  -2   1   3   36.50    1.40
   2  -1  -3   35.06    1.46
  -2   1   3   40.12    1.61
   2  -1  -3   37.57    1.42
   2  -1  -3   37.12    1.40
  -2   1   3   36.19    1.44
  -2   1   3   36.17    1.62
  -2   1   3   34.26    1.81
   2  -1  -3   35.70    1.94
  -2   1   3   38.79    1.59
   2  -1  -2 1501.90   48.32
  -2   1   2 1463.53   48.54
  -2   1   2 1593.60   48.53
   2  -1  -2 1532.93   48.37
   2  -1  -2 1493.22   48.87
  -2   1   2 1490.82   48.38
  -2   1   2 1537.28   48.73
   2  -1  -2 1500.39   48.09
  -2   1   2 1528.84   48.85
  -2   1   2 1504.44   48.51
  -2   1   2 1519.66   48.52
  -2   1   2 1543.19   48.45
   2  -1  -2 1453.21   48.51
  -2   1   2 1535.20   48.58
   2  -1  -2 1525.49   49.04
  -2   1   1  308.04   10.34
  -2   1   1  301.11   10.64
  -2   1   1  317.31   10.20
  -2   1   1  314.57   10.20
   2  -1  -1  294.43   10.28
  -2   1   1  316.01   10.57
  -2   1   1  288.38   10.17
  -2   1   1  326.80   10.26
   2  -1  -1  306.19   10.67
  -2   1   1  300.27   10.23
  -2   1   1  303.95   10.61
  -2   1   1  324.44   10.47
   2  -1  -1  303.16   10.54
   2  -1  -1  309.37   10.22
  -2   1   1  314.13   10.36
   2  -1  -1  309.93   10.09
  -2   1   0  989.42   31.59
   2  -1   0  986.57   31.78
   2  -1   0  971.24   31.26
  -2   1   0 1000.22   31.28
   2  -1   0  963.62   31.31
   2  -1   0 1001.45   31.54
  -2   1   0  975.13   31.81
  -2   1   0 1036.31   31.72
   2  -1   0  971.01   31.67
   2  -1   0  953.74   31.86
   2  -1   0  981.22   31.23
  -2   1   0  953.72   31.28
  -2   1   0  984.32   31.57
  -2   1   0 1012.77   31.61
  -2   1   0 1016.66   31.73
   2  -1   0  919.44   31.81
  -2   1   0  983.79   31.42
  -2   1   0  974.63   31.52
   2  -1   0  980.30   31.55
  -2   1   0  968.57   31.53
  -2   1  -1    0.35    0.40
  -2   1  -1    0.54    0.34
  -2   1  -1    0.37    0.42
   2  -1   1    0.14    0.37
  -2   1  -1    0.42    0.43
   2  -1   1    0.56    0.21
   2  -1   1   -0.07    0.38
   2  -1   1    0.30    0.26
   2  -1   1    0.10    0.29
  -2   1  -1    0.31    0.32
   2  -1   1    0.51    0.51
  -2   1  -1    0.13    0.28
  -2   1  -1    0.19    0.34
  -2   1  -1   -0.20    0.43
  -2   1  -1    0.04    0.38
   2  -1   1    0.23    0.38
  -2   1  -1    0.49    0.38
  -2   1  -1    0.19    0.21
  -2   1  -2  450.06   14.78
  -2   1  -2  437.97   14.49
  -2   1  -2  428.43   14.55
   2  -1   2  443.82   14.54
   2  -1   2  452.86   14.80
   2  -1   2  447.02   14.49
   2  -1   2  455.98   14.63
  -2   1  -2  456.14   14.53
   2  -1   2  419.62   14.51
   2  -1   2  452.64   14.72
  -2   1  -2  457.46   14.74
   2  -1   2  447.84   14.86
  -2   1  -2  442.88   14.72
   2  -1   2  436.39   14.64
  -2   1  -2  447.23   14.69
  -2   1  -2  448.15   14.56
   2  -1   2  410.89   14.30
  -2   1  -2  464.18   14.65
   2  -1   2  438.95   14.41
   2  -1   3  150.96    5.67
  -2   1  -3  164.00    5.74
   2  -1   3  164.79    5.63
  -2   1  -3  155.47    5.78
  -2   1  -3  158.94    5.78
   2  -1   3  153.93    5.81
  -2   1  -3  161.18    5.90
  -2   1  -3  160.73    5.83
   2  -1   3  154.14    5.89
  -2   1  -3  156.61    5.77
   2  -1   3  156.02    5.96
  -2   1  -3  162.34    5.61
  -2   1  -3  157.25    5.73
   2  -1   3  157.06    5.61
   2  -1   3  162.24    5.81
   2  -1   3  167.85    5.77
  -2   1  -3  160.04    5.87
  -2   1  -3  163.40    5.77
   2  -1   3  152.94    5.98
  -2   1  -3  154.63    5.84
  -2   1  -3  154.98    5.62
  -2   1  -4   49.25    2.18
  -2   1  -4   50.41    2.34
   2  -1   4   49.39    2.31
  -2   1  -4   46.43    2.31
   2  -1   4   52.60    2.57
   2  -1   4   47.94    2.53
  -2   1  -4   53.08    2.45
   2  -1   4   50.25    2.30
  -2   1  -4   51.48    2.46
   2  -1   4   50.53    2.26
  -2   1  -4   49.44    2.44
   2  -1   4   47.43    2.38
  -2   1  -4   48.60    2.42
  -2   1  -4   50.71    2.40
  -2   1  -4   49.80    2.18
  -2   1  -4   46.20    2.23
   2  -1   4   51.23    2.41
  -2   1  -4   47.01    2.38
  -2   1  -4   48.22    2.31
   2  -1   4   45.04    2.40
   2  -1   4   48.01    2.24
   2  -1   5  225.27    7.86
  -2   1  -5  215.94    7.86
  -2   1  -5  220.81    7.96
  -2   1  -5  222.72    8.10
   2  -1   5  220.91    8.06
  -2   1  -5  219.57    7.75
  -2   1  -5  214.65    7.65
  -2   1  -5  220.77    8.07
  -2   1  -5  211.86    7.80
   2  -1   5  224.87    8.28
   2  -1   5  214.55    7.90
  -2   1  -5  214.69    8.14
   2  -1   5  220.48    7.81
   2  -1   5  221.95    7.85
   2  -1   5  222.99    8.01
  -2   1  -5  217.90    7.78
   2  -1   5  214.34    8.06
  -2   1  -5  222.80    8.08
   2  -1   5  217.31    8.27
   2  -1   6   55.81    2.68
   2  -1   6   59.97    2.98
   2  -1   6   51.61    2.97
  -2   1  -6   54.56    2.88
  -2   1  -6   54.18    2.85
   2  -1   6   62.80    2.87
  -2   1  -6   52.50    2.58
  -2   1  -6   52.82    2.59
   2  -1   6   54.53    3.03
  -2   1  -6   53.67    2.60
   2  -1   6   48.73    2.79
   2  -1   6   54.76    2.69
  -2   1  -6   58.41    2.50
  -2   1  -6   56.49    3.04
  -2   1  -6   58.68    3.00
  -2   1  -7    0.93    0.79
   2  -1   7    0.63    0.82
   2  -1   7    0.55    0.70
   2  -1   7    0.12    0.88
  -2   1  -7    0.53    0.49
  -2   1  -7    0.45    0.76
  -2   1  -7   -0.21    0.83
  -2   1  -7    0.13    0.87
  -2   1  -7   -0.42    0.56
   2  -1   7    0.17    0.58
   2  -1   7    0.43    0.67
  -2   1  -8   82.26    3.45
   2  -1   8   83.50    4.31
  -2   1  -8   78.78    4.13
  -2   1  -8   79.60    3.57
  -2   1  -8   82.04    4.40
  -2   1  -8   86.43    4.33
   2  -1   8   83.82    4.32
   2  -1   8   83.41    4.17
   2  -1   8   83.08    3.83
  -2   1  -8   81.29    4.14
   2  -1   8   75.86    4.04
  -2   1  -8   92.85    4.21
  -2   1  -9  435.84   15.66
   2  -1   9  406.38   15.74
  -2   1  -9  428.33   15.76
   2  -1   9  454.19   15.71
  -2   1  -9  403.38   14.61
  -2   1  -9  446.14   16.05
  -2   1  -9  430.80   14.55
   2  -1   9  443.94   15.17
  -2   1  -9  430.44   15.58
   2  -1   9  407.98   15.45
  -2   1  -9  438.36   15.45
   2  -1   9  446.43   15.87
  -2   1 -10   38.05    2.10
   2  -1  10   39.41    3.17
  -2   1 -10   41.01    3.01
  -2   1 -10   43.54    2.97
   2  -1  10   36.85    2.84
  -2   1 -10   39.20    3.22
   2  -1  10   37.37    3.01
  -2   1 -10   46.17    3.05
   2  -1  10   42.24    2.68
   2  -1  10   38.04    2.88
  -2   1 -10   35.33    2.98
  -2   1 -11   31.92    3.11
  -2   1 -11   26.05    1.76
  -2   1 -11   32.66    2.98
   2  -1  11   26.68    2.69
   2  -1  11   29.30    2.64
   2  -1  11   25.39    2.69
   2  -1  11   28.04    2.65
   2  -1  11   39.19    2.62
  -2   1 -11   34.33    2.76
  -2   1 -11   34.51    2.75
  -2   1 -12   86.78    5.48
   2  -1  12   91.19    5.06
  -2   1 -12   92.74    4.95
  -2   1 -12   88.38    5.40
  -2   1 -12   90.61    5.10
   2  -1  12   81.19    5.30
   2  -1  12   93.13    5.15
   2  -1  12   85.75    5.18
   2  -1  12   94.37    4.70
   2  -1  12   84.88    5.04
  -2   1 -13   19.17    2.69
  -2   1 -13   16.37    2.26
   2  -1  13   14.38    2.26
   2  -1  13   15.43    2.51
  -2   1 -13   14.67    2.15
   2  -1  13   13.16    2.20
   2  -1  13   12.86    2.15
  -2   1 -13   11.64    2.58
   2  -1  13   18.43    2.10
   2  -1  13   19.39    2.55
  -2   1 -14    1.49    1.61
   2  -1  14    2.40    1.59
  -2   1 -14    2.30    1.67
  -2   1 -14    3.89    2.10
   2  -1  14    3.15    1.40
   2  -1  14    1.17    1.48
   2   0 -13   39.48    3.66
  -2   0  13   34.98    3.32
  -2   0  13   40.11    3.53
  -2   0  13   38.72    3.31
   2   0 -13   36.80    4.05
   2   0 -13   33.94    3.07
  -2   0  13   33.24    3.01
  -2   0  13   38.04    3.36
   2   0 -13   39.08    3.44
  -2   0  12   17.85    2.29
  -2   0  12   13.03    2.11
  -2   0  12   18.45    2.38
   2   0 -12   22.69    2.58
   2   0 -12   15.72    2.70
   2   0 -12   17.15    2.22
  -2   0  12   18.86    2.26
  -2   0  12   17.22    2.21
  -2   0  11    2.57    1.29
  -2   0  11    1.09    1.22
   2   0 -11    2.33    0.84
   2   0 -11    1.01    1.65
   2   0 -11    2.57    1.26
  -2   0  11    1.29    1.08
  -2   0  11    0.86    1.02
  -2   0  11    0.18    1.16
   2   0 -11    0.58    1.23
   2   0 -10   47.14    3.73
   2   0 -10   40.82    2.84
   2   0 -10   40.88    2.24
  -2   0  10   41.55    3.11
  -2   0  10   50.04    3.18
  -2   0  10   44.30    3.03
   2   0 -10   40.43    3.12
   2   0 -10   37.42    3.50
  -2   0  10   46.91    3.20
  -2   0   9   24.84    2.18
  -2   0   9   17.09    1.57
   2   0  -9   25.69    1.53
   2   0  -9   23.69    1.47
   2   0  -9   19.95    2.48
  -2   0   9   22.75    2.09
   2   0  -9   22.52    2.00
  -2   0   9   26.72    2.25
  -2   0   9   23.59    2.16
   2   0  -9   23.80    2.63
  -2   0   8  132.77    5.86
   2   0  -8  134.68    5.53
   2   0  -8  132.84    4.86
   2   0  -8  137.49    6.42
  -2   0   8  116.06    5.08
   2   0  -8  121.41    6.20
  -2   0   8  123.12    5.64
  -2   0   8  136.36    5.83
  -2   0   8  120.34    5.91
   2   0  -8  133.09    4.84
  -2   0   8  125.72    5.67
   2   0  -7  371.42   14.51
  -2   0   7  370.29   13.85
   2   0  -7  398.57   13.68
   2   0  -7  392.46   13.04
   2   0  -7  405.35   13.15
   2   0  -7  379.83   14.45
  -2   0   7  378.49   13.43
   2   0  -7  391.66   13.37
  -2   0   7  382.37   13.93
  -2   0   7  411.24   14.08
  -2   0   7  394.54   14.30
  -2   0   6   41.00    2.66
   2   0  -6   44.47    2.03
  -2   0   6   39.90    2.42
  -2   0   6   42.32    2.21
   2   0  -6   43.61    2.18
  -2   0   6   45.45    2.55
   2   0  -6   38.34    2.65
   2   0  -6   40.08    2.24
   2   0  -6   48.01    2.98
   2   0  -6   43.66    1.90
   2   0  -5  284.30    9.62
  -2   0   5  291.81   10.52
  -2   0   5  297.89   10.45
   2   0  -5  276.10   10.74
  -2   0   5  275.84   10.31
   2   0  -5  269.98   10.80
   2   0  -5  290.03   10.11
   2   0  -5  281.97   10.62
   2   0  -5  302.46   10.09
   2   0  -5  302.77   10.17
   2   0  -5  300.54    9.83
  -2   0   5  269.87    9.97
   2   0  -5  303.60   10.06
  -2   0   5  293.58   10.31
  -2   0   5  284.73   10.55
  -2   0   5  276.55   10.70
   2   0  -4  261.30   10.14
  -2   0   4  270.58    9.77
  -2   0   4  283.26    9.80
   2   0  -4  252.34    9.98
  -2   0   4  264.25    9.63
   2   0  -4  274.45    9.52
  -2   0   4  282.11    9.91
   2   0  -4  251.94   10.05
   2   0  -4  273.76    9.11
  -2   0   4  276.09    9.48
  -2   0   4  284.32    9.69
   2   0  -4  272.86    9.94
   2   0  -4  291.46    9.59
  -2   0   4  278.07    9.86
   2   0  -4  276.86    9.49
  -2   0   4  258.17    9.72
  -2   0   4  277.96   10.07
   2   0  -4  289.14    9.34
   2   0  -3  189.47    7.21
  -2   0   3  191.12    6.96
  -2   0   3  202.06    6.92
  -2   0   3  194.76    7.00
   2   0  -3  202.45    6.81
   2   0  -3  179.07    7.26
   2   0  -3  187.49    6.45
   2   0  -3  199.16    6.67
  -2   0   3  189.25    6.75
  -2   0   3  192.36    7.00
   2   0  -3  196.04    6.80
   2   0  -3  187.82    7.05
   2   0  -3  177.43    7.15
  -2   0   3  186.51    7.17
  -2   0   3  193.34    6.89
   2   0  -3  193.93    6.81
  -2   0   3  192.22    7.03
  -2   0   2  301.11   10.09
   2   0  -2  298.49   10.41
  -2   0   2  296.36   10.14
  -2   0   2  304.52   10.21
   2   0  -2  295.00   10.25
   2   0  -2  309.75   10.08
   2   0  -2  314.73   10.20
   2   0  -2  283.69   10.48
  -2   0   2  309.80   10.28
  -2   0   2  302.97   10.15
  -2   0   2  281.30   10.22
  -2   0   2  288.89   10.15
   2   0  -1  116.51    4.46
  -2   0   1  119.97    4.34
   2   0  -1  114.79    4.25
   2   0  -1  116.72    4.55
  -2   0   1  119.64    4.31
  -2   0   1  126.91    4.42
   2   0  -1  117.33    4.30
  -2   0   1  123.59    4.29
  -2   0   1  119.53    4.41
  -2   0   1  112.65    4.52
   2   0  -1  115.41    4.33
  -2   0   1  124.14    4.35
   2   0  -1  120.03    4.33
  -2   0   0  240.29    7.87
  -2   0   0  238.10    7.95
   2   0   0  232.50    7.99
  -2   0   0  233.67    8.10
   2   0   0  227.04    7.94
   2   0   0  225.35    7.89
  -2   0   0  243.04    8.00
  -2   0   0  235.18    8.03
  -2   0   0  228.59    7.98
   2   0   0  243.82    8.07
   2   0   0  231.73    8.21
  -2   0   0  232.16    7.93
  -2   0   0  244.71    8.00
   2   0   0  242.28    7.98
   2   0   0  243.58    7.99
  -2   0   0  236.85    8.02
   2   0   0  241.49    8.12
   2   0   1 4441.18  140.76
  -2   0  -1 4436.59  140.72
   2   0   1 4484.80  140.80
  -2   0  -1 4244.31  140.90
   2   0   1 4382.79  140.67
  -2   0  -1 4249.83  140.70
  -2   0  -1 4317.29  140.74
  -2   0  -1 4476.52  140.75
   2   0   1 4488.55  140.74
  -2   0  -1 4423.18  140.78
  -2   0  -1 4624.38  140.72
  -2   0  -1 4343.50  140.59
  -2   0  -1 4672.72  140.81
   2   0   1 4399.92  140.87
   2   0   1 4632.01  140.80
   2   0   1 4395.03  140.71
   2   0   1 4202.30  140.83
  -2   0  -1 4585.30  140.74
  -2   0  -2 9479.91  297.49
   2   0   2 9419.82  297.42
   2   0   2 9573.91  297.48
   2   0   2 9607.92  297.31
  -2   0  -2 9020.42  297.37
  -2   0  -2 9201.64  297.49
   2   0   2 9519.62  297.53
  -2   0  -2 9416.44  297.65
   2   0   2 9478.86  297.45
  -2   0  -2 8840.02  297.28
   2   0   2 9703.74  297.52
  -2   0  -2 9983.03  297.45
   2   0   2 8975.23  297.45
   2   0   2 8853.64  297.53
  -2   0  -2 9475.04  297.45
  -2   0  -2 9373.29  297.51
  -2   0  -2 9562.18  297.54
  -2   0  -2 9622.04  297.43
  -2   0  -3  402.11   13.91
   2   0   3  422.23   13.62
  -2   0  -3  419.83   13.63
   2   0   3  401.27   13.95
  -2   0  -3  427.33   13.96
   2   0   3  415.70   13.87
  -2   0  -3  405.70   13.92
   2   0   3  428.72   13.91
  -2   0  -3  428.36   14.10
   2   0   3  413.45   13.99
  -2   0  -3  420.08   13.84
   2   0   3  398.74   13.80
  -2   0  -3  426.97   13.80
  -2   0  -3  421.40   13.71
  -2   0  -3  413.89   14.03
   2   0   3  407.44   13.80
   2   0   3  411.67   14.01
   2   0   3  433.39   13.91
  -2   0  -4  154.70    5.64
  -2   0  -4  154.49    5.32
   2   0   4  151.76    5.68
   2   0   4  148.46    5.75
  -2   0  -4  154.03    5.76
   2   0   4  161.61    5.64
   2   0   4  158.22    5.81
  -2   0  -4  152.16    5.47
  -2   0  -4  158.05    5.80
  -2   0  -4  150.20    5.42
  -2   0  -4  150.41    5.55
   2   0   4  156.54    5.62
   2   0   4  156.28    5.81
   2   0   4  148.24    5.31
   2   0   4  154.73    5.59
  -2   0  -4  153.84    5.90
   2   0   4  157.96    5.72
  -2   0  -5   22.71    1.17
   2   0   5   26.04    1.50
   2   0   5   20.42    1.50
   2   0   5   23.46    1.48
  -2   0  -5   22.22    1.62
   2   0   5   24.68    1.56
  -2   0  -5   21.90    1.56
  -2   0  -5   25.22    1.50
   2   0   5   20.49    1.56
  -2   0  -5   26.40    1.83
  -2   0  -5   22.31    1.30
  -2   0  -5   23.87    1.42
   2   0   5   25.86    1.52
  -2   0  -5   23.22    1.30
   2   0   5   22.42    1.42
   2   0   5   24.26    1.61
   2   0   5   22.51    1.49
  -2   0  -6  393.78   13.48
   2   0   6  385.05   13.59
   2   0   6  397.00   13.46
  -2   0  -6  388.00   12.92
  -2   0  -6  370.94   13.09
   2   0   6  381.12   13.67
  -2   0  -6  396.06   13.69
   2   0   6  396.42   13.48
  -2   0  -6  400.44   13.19
   2   0   6  407.83   13.34
  -2   0  -6  405.86   13.66
   2   0   6  408.02   13.45
   2   0   6  394.59   13.66
  -2   0  -6  361.15   13.84
  -2   0  -6  392.52   13.53
   2   0   6  392.31   13.44
  -2   0  -6  408.91   13.59
   2   0   6  375.01   13.38
  -2   0  -6  383.22   13.35
   2   0   6  386.85   13.72
  -2   0  -6  397.06   13.80
  -2   0  -7    0.57    0.61
   2   0   7    0.20    0.61
  -2   0  -7    0.37    0.49
  -2   0  -7    0.49    0.78
  -2   0  -7    0.92    0.89
   2   0   7    0.17    0.57
  -2   0  -7   -0.11    0.69
   2   0   7    0.11    0.66
  -2   0  -7    0.16    0.38
   2   0   7    0.34    0.61
  -2   0  -7    0.34    0.82
   2   0   7    0.11    0.69
  -2   0  -7    0.42    0.49
  -2   0  -8   23.18    1.26
   2   0   8   22.07    1.90
   2   0   8   21.64    1.88
  -2   0  -8   20.48    1.93
  -2   0  -8   22.89    1.87
   2   0   8   24.00    1.92
  -2   0  -8   19.06    1.37
  -2   0  -8   23.82    2.25
  -2   0  -8   19.94    1.81
   2   0   8   23.60    1.77
   2   0   8   25.21    1.81
  -2   0  -8   24.05    2.04
  -2   0  -9   65.77    3.61
  -2   0  -9   59.87    2.53
   2   0   9   60.95    3.46
  -2   0  -9   55.37    2.64
  -2   0  -9   63.96    3.88
  -2   0  -9   58.63    3.58
   2   0   9   64.65    3.33
  -2   0  -9   57.60    3.33
   2   0   9   56.21    3.23
   2   0   9   60.22    3.51
  -2   0  -9   70.34    3.52
   2   0   9   69.10    3.72
  -2   0 -10  107.35    4.49
   2   0  10  126.29    5.67
  -2   0 -10  124.96    5.51
   2   0  10  117.73    5.72
  -2   0 -10  118.47    6.12
   2   0  10  127.08    5.41
  -2   0 -10  107.90    4.43
  -2   0 -10  118.18    5.86
  -2   0 -10  121.21    4.36
  -2   0 -10  125.76    5.56
   2   0  10  109.94    5.26
   2   0  10  124.55    5.75
   2   0  11  170.66    7.66
   2   0  11  180.65    8.01
   2   0  11  179.13    7.45
  -2   0 -11  182.57    8.46
  -2   0 -11  183.76    7.67
   2   0  11  164.83    7.41
  -2   0 -11  170.06    7.46
   2   0  11  173.09    7.78
  -2   0 -11  175.44    6.19
  -2   0 -11  191.35    8.24
   2   0  12   36.89    3.01
   2   0  12   38.76    3.14
   2   0  12   39.74    3.35
  -2   0 -12   35.37    2.92
  -2   0 -12   37.94    3.60
   2   0  12   39.04    2.87
  -2   0 -12   37.30    2.98
  -2   0 -12   35.04    3.33
   2   0  12   36.55    2.93
  -2   0 -13   40.88    3.66
  -2   0 -13   42.79    3.55
   2   0  13   35.58    3.42
   2   0  13   43.34    3.42
   2   0  13   35.00    3.32
  -2   0 -13   38.11    3.82
   2   0  13   40.83    3.07
  -2   0 -13   45.01    3.39
   2   0  13   34.29    3.07
  -2   0 -13   38.65    3.22
  -2   0 -14   12.98    2.08
   2   0  14    7.47    1.90
   2   0  14   12.03    2.17
  -2   0 -14   14.49    2.29
  -2   0 -14   15.18    2.76
  -2   0 -14    8.91    2.22
  -2   0 -14   12.90    2.60
   2   0  14   10.03    1.99
   2   0  14    9.78    1.84
   2   0  14   13.41    2.40
   2   1 -13   14.16    2.24
  -2  -1  13   15.57    2.07
  -2  -1  13   12.05    2.15
   2   1 -12    0.22    1.39
  -2  -1  12    0.85    1.37
   2   1 -12    0.28    1.88
   2   1 -12    0.18    1.50
  -2  -1  12    0.16    1.28
  -2  -1  12    1.05    1.49
  -2  -1  12   -0.42    1.52
  -2  -1  12    0.83    1.26
   2   1 -11   35.38    3.22
  -2  -1  11   37.96    3.22
   2   1 -11   42.59    2.49
   2   1 -11   42.68    3.87
  -2  -1  11   36.35    2.88
  -2  -1  11   40.50    3.26
   2   1 -11   38.65    3.08
  -2  -1  11   34.09    3.11
  -2  -1  11   38.81    3.24
  -2  -1  10    3.07    1.38
  -2  -1  10    2.19    1.27
   2   1 -10    3.34    0.99
  -2  -1  10    5.19    1.40
   2   1 -10    4.02    1.27
   2   1 -10    1.82    1.59
  -2  -1  10    4.38    1.26
   2   1 -10    2.32    1.49
  -2  -1  10    4.61    1.44
  -2  -1   9   44.18    3.07
   2   1  -9   39.89    2.75
   2   1  -9   41.11    2.29
   2   1  -9   36.90    3.32
  -2  -1   9   43.58    2.82
   2   1  -9   43.60    3.20
  -2  -1   9   41.61    2.96
  -2  -1   9   40.04    2.88
  -2  -1   9   37.62    2.52
  -2  -1   9   37.38    2.94
   2   1  -8   74.29    4.30
  -2  -1   8   76.60    4.07
   2   1  -8   73.05    3.71
   2   1  -8   72.34    3.21
   2   1  -8   62.96    4.15
  -2  -1   8   61.62    3.38
  -2  -1   8   72.47    3.71
  -2  -1   8   73.09    3.92
  -2  -1   8   74.75    3.98
  -2  -1   8   68.76    3.77
  -2  -1   7   61.42    3.13
   2   1  -7   59.88    3.68
  -2  -1   7   56.94    3.31
  -2  -1   7   57.57    3.23
  -2  -1   7   63.46    3.51
   2   1  -7   59.54    3.66
   2   1  -7   64.16    2.81
   2   1  -7   63.98    2.84
  -2  -1   7   68.30    3.80
   2   1  -7   58.22    3.17
  -2  -1   7   62.76    3.27
   2   1  -7   59.22    3.44
  -2  -1   6  210.14    8.46
   2   1  -6  201.01    8.42
  -2  -1   6  205.82    7.97
   2   1  -6  219.07    7.96
   2   1  -6  212.99    7.49
   2   1  -6  213.33    7.55
  -2  -1   6  202.41    7.84
  -2  -1   6  207.77    7.94
   2   1  -6  185.93    8.59
   2   1  -6  219.87    7.87
  -2  -1   6  218.76    8.21
  -2  -1   6  214.68    8.25
   2   1  -6  215.18    8.50
   2   1  -6  201.45    8.13
   2   1  -5   50.86    3.08
   2   1  -5   53.38    2.99
   2   1  -5   48.06    3.06
  -2  -1   5   50.85    2.58
  -2  -1   5   52.40    2.95
   2   1  -5   50.99    2.28
   2   1  -5   47.46    2.32
  -2  -1   5   51.84    2.79
  -2  -1   5   52.12    2.61
   2   1  -5   47.35    2.83
   2   1  -5   49.57    2.69
   2   1  -5   50.54    2.57
  -2  -1   5   51.97    2.74
  -2  -1   5   50.59    2.71
  -2  -1   5   43.47    2.82
   2   1  -4  426.63   15.44
   2   1  -4  444.22   15.26
   2   1  -4  467.87   14.95
   2   1  -4  451.26   14.97
   2   1  -4  425.37   15.41
  -2  -1   4  454.60   15.25
  -2  -1   4  455.93   15.29
  -2  -1   4  423.25   15.43
   2   1  -4  457.15   15.18
   2   1  -4  432.74   15.68
  -2  -1   4  443.76   15.33
   2   1  -4  448.78   15.25
   2   1  -4  439.80   14.81
  -2  -1   4  434.77   15.14
  -2  -1   4  451.75   15.09
   2   1  -4  447.10   15.70
   2   1  -4  445.31   15.17
  -2  -1   4  458.24   15.31
  -2  -1   4  450.75   15.38
  -2  -1   4  442.46   15.50
   2   1  -3 1565.33   53.23
  -2  -1   3 1699.57   53.26
   2   1  -3 1736.76   52.92
   2   1  -3 1683.07   52.86
   2   1  -3 1612.94   53.42
  -2  -1   3 1674.40   53.12
   2   1  -3 1733.06   53.16
   2   1  -3 1611.99   52.76
  -2  -1   3 1641.32   53.08
   2   1  -3 1631.47   53.23
  -2  -1   3 1616.50   53.35
  -2  -1   3 1643.91   53.06
  -2  -1   3 1589.97   53.25
  -2  -1   3 1638.91   53.18
   2   1  -3 1667.56   53.12
   2   1  -3 1610.76   53.07
  -2  -1   3 1635.40   52.91
  -2  -1   3 1652.02   53.32
   2   1  -3 1614.58   53.47
   2   1  -2  577.24   18.57
  -2  -1   2  570.10   19.07
   2   1  -2  528.81   19.02
   2   1  -2  547.40   18.95
   2   1  -2  544.94   18.87
  -2  -1   2  583.82   18.92
  -2  -1   2  553.57   18.88
  -2  -1   2  575.82   18.75
   2   1  -2  566.19   18.59
   2   1  -2  534.65   18.96
  -2  -1   2  590.31   18.85
  -2  -1   2  603.39   18.79
   2   1  -2  547.53   18.85
  -2  -1   2  565.95   18.89
  -2  -1   2  588.55   18.84
   2   1  -2  614.55   18.90
  -2  -1   2  561.91   18.94
  -2  -1   2  569.65   18.60
  -2  -1   1   24.42    1.34
   2   1  -1   26.76    1.49
  -2  -1   1   25.08    1.18
   2   1  -1   22.82    1.34
   2   1  -1   26.18    1.20
   2   1  -1   23.57    1.39
  -2  -1   1   25.40    1.38
   2   1  -1   23.51    1.39
   2   1  -1   27.54    1.41
  -2  -1   1   26.42    1.43
  -2  -1   1   23.66    1.27
  -2  -1   1   22.97    1.40
   2   1  -1   23.17    1.40
  -2  -1   1   22.47    1.48
  -2  -1   1   26.70    1.43
  -2  -1   1   25.88    1.44
   2   1  -1   26.40    1.41
   2   1  -1   24.90    1.36
  -2  -1   1   24.53    1.36
   2   1   0 1758.58   57.71
  -2  -1   0 1889.47   57.74
  -2  -1   0 1757.03   57.43
   2   1   0 1887.51   57.70
   2   1   0 1671.28   57.61
   2   1   0 1916.76   57.75
  -2  -1   0 1851.99   57.65
  -2  -1   0 1850.75   57.77
   2   1   0 1832.38   57.66
   2   1   0 1831.50   57.67
  -2  -1   0 1824.74   57.75
  -2  -1   0 1742.66   57.86
   2   1   0 1846.82   57.79
   2   1   0 1624.05   57.76
  -2  -1   0 1843.08   57.89
  -2  -1   0 1826.81   57.57
   2   1   0 1793.29   57.79
   2   1   1 9204.96  306.51
   2   1   1 9563.95  306.47
   2   1   1 9956.91  306.53
  -2  -1  -1 9700.34  306.38
   2   1   1 9556.36  306.43
  -2  -1  -1 9766.98  306.51
  -2  -1  -1 9534.66  306.57
   2   1   1 9792.03  306.62
  -2  -1  -1 9429.95  306.76
   2   1   1 9947.81  306.58
   2   1   1 9328.50  306.61
  -2  -1  -1 9774.48  306.62
   2   1   1 9601.39  306.56
  -2  -1  -1 9999.00  306.57
   2   1   1 9887.66  306.52
  -2  -1  -2  264.50    9.27
   2   1   2  276.41    9.14
   2   1   2  270.86    9.09
   2   1   2  279.91    9.11
  -2  -1  -2  273.42    8.92
   2   1   2  251.74    8.95
  -2  -1  -2  261.43    8.86
   2   1   2  250.61    9.28
  -2  -1  -2  263.70    9.30
  -2  -1  -2  266.93    9.13
   2   1   2  276.99    8.99
   2   1   2  264.61    9.37
  -2  -1  -2  278.14    9.09
  -2  -1  -2  289.62    9.10
   2   1   2  282.96    9.16
   2   1   2  270.14    8.98
   2   1   2  277.00    9.00
  -2  -1  -2  272.48    9.06
  -2  -1  -3   70.46    3.03
   2   1   3   73.17    2.81
   2   1   3   70.84    2.60
   2   1   3   71.27    2.93
   2   1   3   74.13    3.05
  -2  -1  -3   73.94    2.85
  -2  -1  -3   65.76    3.07
  -2  -1  -3   72.62    3.05
  -2  -1  -3   72.08    2.69
   2   1   3   74.40    2.82
   2   1   3   73.52    2.88
  -2  -1  -3   68.00    3.13
   2   1   3   68.45    2.58
  -2  -1  -3   70.41    2.65
  -2  -1  -3   73.19    2.83
  -2  -1  -3   76.23    2.73
   2   1   3   74.14    2.90
   2   1   3   68.63    2.72
  -2  -1  -3   70.65    2.51
  -2  -1  -4  200.91    7.31
   2   1   4  201.88    7.15
  -2  -1  -4  204.83    6.93
   2   1   4  203.58    6.66
   2   1   4  209.88    7.16
   2   1   4  196.22    7.05
  -2  -1  -4  193.86    6.68
  -2  -1  -4  196.16    7.28
  -2  -1  -4  184.83    7.41
   2   1   4  204.36    7.12
  -2  -1  -4  198.46    7.04
   2   1   4  207.32    7.14
   2   1   4  198.58    6.92
  -2  -1  -4  207.55    6.98
  -2  -1  -4  203.33    6.68
   2   1   4  193.12    6.76
   2   1   4  205.41    7.17
  -2  -1  -5   35.39    1.73
   2   1   5   38.15    1.89
  -2  -1  -5   36.07    2.04
  -2  -1  -5   33.23    1.40
   2   1   5   35.60    1.93
   2   1   5   32.82    1.84
  -2  -1  -5   36.34    2.29
  -2  -1  -5   36.81    1.88
   2   1   5   37.78    1.94
   2   1   5   34.70    1.75
   2   1   5   34.99    1.88
  -2  -1  -5   35.88    1.78
  -2  -1  -5   36.96    1.55
   2   1   5   32.89    1.40
   2   1   5   33.25    1.60
  -2  -1  -5   32.51    2.03
  -2  -1  -5   37.85    1.90
   2   1   5   38.83    1.93
   2   1   6   -0.24    0.53
  -2  -1  -6    0.08    0.40
  -2  -1  -6    0.35    0.74
  -2  -1  -6   -0.48    0.55
  -2  -1  -6   -0.11    0.49
   2   1   6    0.39    0.46
   2   1   6    0.09    0.76
  -2  -1  -6    0.09    0.70
   2   1   6   -0.20    0.66
  -2  -1  -6    0.13    0.47
   2   1   6   -0.06    0.55
  -2  -1  -6   -0.27    0.65
  -2  -1  -6    0.42    0.37
  -2  -1  -6    0.24    0.25
  -2  -1  -6    0.07    0.59
   2   1   6   -0.05    0.42
   2   1   6    0.62    0.50
   2   1   6    0.36    0.47
  -2  -1  -6   -0.10    0.66
   2   1   7   14.00    1.18
   2   1   7   12.52    1.25
  -2  -1  -7   13.67    0.71
  -2  -1  -7   13.25    1.42
  -2  -1  -7   15.21    1.44
   2   1   7   12.90    1.32
  -2  -1  -7   15.33    1.45
  -2  -1  -7   13.77    0.88
  -2  -1  -7   10.41    1.16
   2   1   7   14.65    1.32
  -2  -1  -7   12.25    1.57
  -2  -1  -7   14.63    1.24
   2   1   7   13.17    1.11
   2   1   7    9.96    1.08
   2   1   8   33.71    2.28
   2   1   8   31.35    2.16
  -2  -1  -8   38.84    2.37
  -2  -1  -8   34.47    1.39
  -2  -1  -8   32.53    1.57
  -2  -1  -8   30.35    2.52
   2   1   8   38.64    2.33
  -2  -1  -8   36.96    2.16
   2   1   8   34.14    1.98
  -2  -1  -8   34.10    2.50
   2   1   9   76.80    3.96
  -2  -1  -9   80.90    2.76
   2   1   9   81.62    3.99
  -2  -1  -9   83.30    4.01
  -2  -1  -9   77.09    2.95
  -2  -1  -9   82.60    4.30
  -2  -1  -9   85.92    4.65
   2   1   9   80.54    3.90
  -2  -1  -9   81.38    3.82
  -2  -1  -9   70.10    2.83
   2   1   9   74.63    3.59
   2   1   9   74.78    3.90
   2   1  10  246.12    9.21
  -2  -1 -10  245.58    9.64
  -2  -1 -10  252.49   10.09
  -2  -1 -10  228.33    7.47
   2   1  10  236.90    9.15
  -2  -1 -10  250.19    9.14
   2   1  10  242.21    9.05
   2   1  10  244.13    9.30
  -2  -1 -10  211.67    7.51
  -2  -1 -10  248.89    9.00
   2   1  10  228.94    8.71
  -2  -1 -10  224.48    7.66
   2   1  11    0.43    0.92
  -2  -1 -11    1.15    1.17
   2   1  11    1.38    1.03
   2   1  11    0.17    1.07
  -2  -1 -11    0.29    0.33
  -2  -1 -11   -0.22    1.43
  -2  -1 -11    1.82    1.14
  -2  -1 -11   -0.27    0.91
   2   1  11    0.98    0.89
   2   1  11    1.21    1.02
   2   1  12  100.03    5.15
   2   1  12   95.87    5.03
   2   1  12   95.63    4.93
   2   1  12   95.48    5.26
  -2  -1 -12   97.64    5.31
  -2  -1 -12   93.01    4.90
  -2  -1 -12   95.96    5.83
  -2  -1 -12   92.17    5.44
   2   1  12   93.01    4.75
  -2  -1 -12  103.86    5.03
   2   1  13  100.23    5.23
   2   1  13   96.18    5.15
  -2  -1 -13   91.66    4.99
  -2  -1 -13   90.49    5.53
   2   1  13   88.19    4.93
   2   1  13   84.05    5.29
  -2  -1 -13   95.85    6.08
  -2  -1 -13   90.75    5.31
  -2  -1 -13  105.34    5.12
   2   1  13   88.65    4.82
  -2  -1 -14    0.26    1.66
   2   1  14   -1.01    1.37
   2   1  14    0.79    1.26
  -2  -1 -14   -0.53    1.27
   2   1  14    0.47    1.54
  -2  -1 -14   -0.68    1.38
   2   1  14   -0.38    1.35
  -2  -1 -14   -0.29    1.97
   2   1  14    0.18    1.19
  -2  -1 -14   -2.02    1.70
  -2  -1 -15    5.44    1.70
   2   1  15    8.46    1.83
  -2  -1 -15   11.96    2.95
   2   1  15    8.64    1.90
   2   2 -12    0.97    1.48
   2   2 -12   -0.28    1.89
  -2  -2  12   -0.29    1.28
  -2  -2  12    1.15    1.43
  -2  -2  12   -0.90    1.49
  -2  -2  11  153.40    7.81
  -2  -2  11  164.67    7.89
  -2  -2  11  164.40    7.83
   2   2 -11  170.04    8.07
   2   2 -11  166.10    6.75
   2   2 -11  151.88    8.25
  -2  -2  11  170.68    7.12
   2   2 -11  173.37    8.11
  -2  -2  11  158.89    7.78
   2   2 -11  160.57    7.48
  -2  -2  10   78.15    4.74
  -2  -2  10   88.23    4.84
   2   2 -10   80.67    3.94
   2   2 -10   78.66    4.52
  -2  -2  10   78.20    4.16
   2   2 -10   77.12    5.15
  -2  -2  10   77.47    4.81
  -2  -2  10   84.55    4.86
   2   2 -10   86.66    5.00
  -2  -2   9   61.84    3.87
  -2  -2   9   52.11    3.69
  -2  -2   9   59.93    3.66
   2   2  -9   60.45    3.58
   2   2  -9   61.05    3.07
   2   2  -9   48.81    3.81
  -2  -2   9   50.52    3.63
  -2  -2   9   53.68    3.31
  -2  -2   9   59.09    3.26
   2   2  -9   57.05    3.79
  -2  -2   8    0.49    1.12
  -2  -2   8    0.57    0.86
   2   2  -8    1.44    0.82
  -2  -2   8    0.63    1.05
  -2  -2   8    1.18    1.05
   2   2  -8    0.80    0.96
   2   2  -8    3.48    1.42
  -2  -2   8    1.62    0.94
   2   2  -8    0.80    1.07
  -2  -2   8    0.77    0.85
   2   2  -7  185.31    7.63
  -2  -2   7  193.01    7.75
   2   2  -7  183.49    6.86
  -2  -2   7  175.59    7.32
   2   2  -7  178.44    7.76
  -2  -2   7  178.96    7.54
  -2  -2   7  166.37    7.19
  -2  -2   7  181.20    7.06
   2   2  -7  177.92    7.58
   2   2  -7  170.14    7.24
  -2  -2   7  189.35    7.76
   2   2  -6   24.41    2.39
   2   2  -6   19.02    1.85
  -2  -2   6   17.63    1.90
   2   2  -6   19.39    1.86
   2   2  -6   22.68    2.29
  -2  -2   6   19.85    1.68
  -2  -2   6   19.64    1.74
   2   2  -6   20.60    1.50
   2   2  -6   24.84    2.15
  -2  -2   6   20.79    1.62
  -2  -2   6   25.05    2.02
  -2  -2   6   21.80    1.94
  -2  -2   5   95.67    4.61
   2   2  -5   89.86    4.66
   2   2  -5   94.41    4.74
  -2  -2   5   93.82    4.07
  -2  -2   5   88.59    4.33
   2   2  -5   93.16    3.84
   2   2  -5   91.73    4.36
  -2  -2   5   92.03    4.20
   2   2  -5   90.97    4.24
  -2  -2   5   90.95    4.34
  -2  -2   5   89.14    3.88
   2   2  -5   87.04    4.22
  -2  -2   5   93.29    4.30
  -2  -2   5   86.99    3.96
   2   2  -4  601.63   20.95
   2   2  -4  628.48   20.57
  -2  -2   4  619.06   20.73
  -2  -2   4  624.53   20.75
   2   2  -4  611.80   21.41
  -2  -2   4  607.92   21.04
  -2  -2   4  616.73   21.03
   2   2  -4  624.37   20.65
   2   2  -4  640.27   20.72
  -2  -2   4  633.19   20.76
   2   2  -4  604.60   21.07
   2   2  -4  606.93   21.49
  -2  -2   4  624.63   21.17
  -2  -2   4  633.98   21.08
  -2  -2   4  647.98   21.41
   2   2  -4  615.87   20.99
   2   2  -4  617.28   20.98
   2   2  -3  201.64    7.46
  -2  -2   3  209.90    7.65
   2   2  -3  205.51    7.16
  -2  -2   3  200.11    7.24
  -2  -2   3  204.53    7.78
  -2  -2   3  199.70    7.57
  -2  -2   3  204.60    7.27
   2   2  -3  195.00    7.86
  -2  -2   3  190.07    7.48
   2   2  -3  198.85    7.60
  -2  -2   3  211.52    7.38
   2   2  -3  207.96    7.34
  -2  -2   3  203.18    7.65
   2   2  -3  204.48    7.37
   2   2  -3  197.89    7.78
   2   2  -3  209.01    7.54
   2   2  -3  200.13    7.54
   2   2  -3  213.52    7.52
  -2  -2   2   16.22    1.05
   2   2  -2   16.59    1.18
   2   2  -2   17.73    1.45
   2   2  -2   16.37    1.35
  -2  -2   2   14.36    0.99
  -2  -2   2   14.72    1.18
  -2  -2   2   17.01    1.28
   2   2  -2   14.40    1.12
   2   2  -2   16.36    1.00
   2   2  -2   14.75    1.20
  -2  -2   2   17.40    1.30
  -2  -2   2   16.12    1.15
   2   2  -2   14.71    1.17
   2   2  -2   15.59    1.20
  -2  -2   2   18.15    1.34
   2   2  -1   11.59    1.09
  -2  -2   1   11.09    0.74
   2   2  -1   10.24    0.96
   2   2  -1   10.61    0.93
  -2  -2   1   10.26    0.69
  -2  -2   1    8.59    0.81
  -2  -2   1   10.27    0.96
   2   2  -1   11.93    0.98
   2   2  -1    9.65    0.81
  -2  -2   1    9.82    0.86
   2   2  -1   11.13    0.96
   2   2  -1   10.22    0.69
  -2  -2   1   11.87    0.98
   2   2  -1   11.34    1.11
   2   2   0  177.15    6.06
   2   2   0  166.02    5.97
   2   2   0  172.67    5.61
   2   2   0  160.60    5.73
  -2  -2   0  171.07    5.61
  -2  -2   0  163.62    5.65
   2   2   0  183.42    6.09
  -2  -2   0  172.47    6.18
   2   2   0  165.07    5.79
   2   2   0  170.58    6.16
  -2  -2   0  175.59    5.99
  -2  -2   0  168.38    6.11
  -2  -2   0  172.04    5.85
   2   2   0  157.81    5.97
  -2  -2   0  168.41    5.90
   2   2   0  164.99    6.03
   2   2   0  164.79    6.19
  -2  -2   0  171.65    5.72
   2   2   1   77.89    3.25
   2   2   1   74.39    2.97
  -2  -2  -1   75.99    2.75
   2   2   1   69.71    3.11
   2   2   1   67.26    2.60
  -2  -2  -1   72.44    2.87
  -2  -2  -1   78.39    2.94
   2   2   1   75.40    2.97
  -2  -2  -1   72.63    3.02
   2   2   1   73.47    2.99
  -2  -2  -1   76.69    3.31
   2   2   1   75.09    3.08
  -2  -2  -1   74.97    2.81
   2   2   1   72.50    2.88
   2   2   1   77.03    2.97
   2   2   1   78.49    2.86
  -2  -2  -1   78.93    2.56
   2   2   1   75.70    2.77
   2   2   2    0.09    0.37
   2   2   2    0.50    0.52
  -2  -2  -2    0.67    0.57
   2   2   2    0.25    0.30
   2   2   2    0.38    0.35
   2   2   2    0.38    0.45
  -2  -2  -2    0.84    0.35
   2   2   2    0.46    0.23
  -2  -2  -2    1.10    0.44
   2   2   2    0.62    0.39
   2   2   2    1.00    0.68
   2   2   2    0.19    0.38
   2   2   2    0.53    0.38
  -2  -2  -2    0.54    0.20
  -2  -2  -2    1.22    0.60
  -2  -2  -3  121.44    4.55
   2   2   3  127.23    4.47
   2   2   3  124.37    4.60
   2   2   3  125.09    4.68
   2   2   3  126.09    4.34
   2   2   3  129.30    4.46
   2   2   3  128.33    4.85
  -2  -2  -3  124.34    4.50
  -2  -2  -3  128.04    4.98
  -2  -2  -3  130.18    4.66
   2   2   3  120.25    4.93
  -2  -2  -3  125.86    4.91
   2   2   3  125.12    4.63
   2   2   3  128.91    4.85
  -2  -2  -3  129.49    4.27
   2   2   3  123.38    4.34
  -2  -2  -3  126.32    4.37
   2   2   3  124.14    4.53
  -2  -2  -4 1669.87   52.18
  -2  -2  -4 1657.28   52.44
   2   2   4 1603.98   52.69
   2   2   4 1657.44   52.48
   2   2   4 1656.95   52.29
  -2  -2  -4 1569.83   52.19
   2   2   4 1657.98   52.67
   2   2   4 1643.88   52.72
  -2  -2  -4 1557.38   52.82
  -2  -2  -4 1594.72   52.19
  -2  -2  -4 1610.98   52.84
   2   2   4 1639.19   52.09
   2   2   4 1607.92   52.88
  -2  -2  -4 1676.31   53.10
  -2  -2  -4 1657.20   52.42
   2   2   4 1671.46   52.57
   2   2   4 1600.09   52.16
  -2  -2  -4 1706.34   52.19
   2   2   4 1613.46   52.60
  -2  -2  -5   78.64    3.26
  -2  -2  -5   85.29    3.71
   2   2   5   82.27    3.44
   2   2   5   78.06    2.75
   2   2   5   79.52    3.44
  -2  -2  -5   83.43    3.11
   2   2   5   80.28    3.23
   2   2   5   78.98    3.06
  -2  -2  -5   79.50    2.91
   2   2   5   81.44    3.44
   2   2   5   76.88    2.83
   2   2   5   80.11    3.71
  -2  -2  -5   75.80    3.79
  -2  -2  -5   82.56    3.36
   2   2   5   85.38    3.45
  -2  -2  -5   81.60    3.69
  -2  -2  -5   84.56    3.10
  -2  -2  -5   80.82    3.24
   2   2   5   82.80    3.35
  -2  -2  -5   86.99    3.31
  -2  -2  -5   75.63    2.85
   2   2   5   81.38    3.53
  -2  -2  -6  422.14   13.77
   2   2   6  426.36   13.80
   2   2   6  418.64   13.84
  -2  -2  -6  417.49   13.55
   2   2   6  383.38   13.72
   2   2   6  419.62   13.87
  -2  -2  -6  371.14   14.01
  -2  -2  -6  402.43   13.12
   2   2   6  402.77   14.19
  -2  -2  -6  417.87   14.30
   2   2   6  407.99   13.96
  -2  -2  -6  404.62   13.82
   2   2   6  391.96   13.48
   2   2   6  391.49   13.71
  -2  -2  -6  413.10   13.53
   2   2   6  389.45   13.27
   2   2   6  413.43   13.93
  -2  -2  -6  394.45   14.47
  -2  -2  -6  415.75   13.70
   2   2   6  395.39   14.19
  -2  -2  -7   53.25    2.63
  -2  -2  -7   54.85    2.51
   2   2   7   56.37    2.73
  -2  -2  -7   52.97    2.90
  -2  -2  -7   52.28    1.97
   2   2   7   59.15    2.74
   2   2   7   55.32    2.62
  -2  -2  -7   53.17    3.30
  -2  -2  -7   50.95    2.01
   2   2   7   54.23    2.80
  -2  -2  -7   56.82    2.54
  -2  -2  -7   56.91    3.12
   2   2   7   54.30    2.33
  -2  -2  -7   57.36    2.63
   2   2   7   59.47    2.81
  -2  -2  -8   81.96    4.06
   2   2   8   83.10    3.34
   2   2   8   83.76    3.66
   2   2   8   82.91    3.65
  -2  -2  -8   70.02    2.49
  -2  -2  -8   74.02    3.31
  -2  -2  -8   76.39    3.37
   2   2   8   78.13    3.70
  -2  -2  -8   78.93    3.74
  -2  -2  -8   79.85    3.36
  -2  -2  -8   73.14    4.22
   2   2   8   76.85    3.14
  -2  -2  -8   67.70    2.52
   2   2   8   79.25    3.54
  -2  -2  -9  335.33   12.09
   2   2   9  311.57   11.40
  -2  -2  -9  307.11   11.48
  -2  -2  -9  301.20   12.26
   2   2   9  302.49   11.27
  -2  -2  -9  316.22   11.13
   2   2   9  309.35   10.88
   2   2   9  307.89   11.44
  -2  -2 -10  216.44    8.78
  -2  -2 -10  200.77    8.38
   2   2  10  213.41    8.43
   2   2  10  217.90    8.54
  -2  -2 -10  208.80    8.96
  -2  -2 -10  222.26    9.49
  -2  -2 -10  219.65    8.19
   2   2  10  204.85    7.90
   2   2  10  212.69    8.33
  -2  -2 -11    0.19    1.17
  -2  -2 -11    0.12    0.84
   2   2  11   -0.76    0.96
   2   2  11   -0.14    0.97
  -2  -2 -11    0.68    1.08
  -2  -2 -11   -0.23    1.53
  -2  -2 -11    0.67    1.12
   2   2  11   -0.61    0.85
   2   2  11   -0.79    0.93
  -2  -2 -12   96.98    5.19
  -2  -2 -12   79.30    4.61
  -2  -2 -12   97.12    5.45
  -2  -2 -12  105.93    6.03
   2   2  12   95.06    5.06
   2   2  12   91.40    4.84
   2   2  12   96.60    4.93
  -2  -2 -12  105.29    4.75
   2   2  12   89.76    4.43
   2   2  12   92.11    4.73
  -2  -2 -13    7.91    2.08
   2   2  13    8.41    1.59
   2   2  13    6.21    1.39
  -2  -2 -13    6.08    1.54
   2   2  13    7.13    1.71
   2   2  13    8.86    1.66
  -2  -2 -13    8.30    2.31
  -2  -2 -13    6.85    1.78
  -2  -2 -13    6.95    1.52
   2   2  13    3.94    1.42
   2   2  14   21.35    2.46
  -2  -2 -14   19.07    2.20
   2   2  14   25.21    2.46
   2   2  14   21.93    2.65
  -2  -2 -14   21.87    2.74
  -2  -2 -14   24.39    3.28
   2   2  14   23.74    2.54
  -2  -2 -14   22.47    3.00
  -2  -2 -15   96.30    5.92
   2   2  15   87.36    5.84
  -2  -2 -15   90.68    6.55
   2   2  15  107.65    5.76
  -2  -2 -15  114.12    5.53
   2   2  15  114.89    5.89
  -2  -2 -16    5.06    1.49
  -2  -3  11   53.32    4.20
   2   3 -11   59.62    4.12
  -2  -3  11   64.84    4.49
   2   3 -11   56.99    3.48
  -2  -3  11   55.77    3.39
   2   3 -11   63.00    4.75
  -2  -3  11   63.01    4.56
  -2  -3  11   52.14    4.30
   2   3 -11   58.17    4.43
  -2  -3  10   45.58    3.75
  -2  -3  10   49.48    3.63
   2   3 -10   46.78    3.73
   2   3 -10   43.28    2.87
   2   3 -10   47.61    3.93
  -2  -3  10   42.05    2.80
   2   3 -10   41.57    3.31
  -2  -3  10   44.31    3.61
  -2  -3  10   49.63    3.83
   2   3  -9   12.19    2.02
  -2  -3   9   14.84    2.09
  -2  -3   9   10.98    1.83
  -2  -3   9    9.74    1.69
  -2  -3   9    9.68    1.78
  -2  -3   9   10.77    1.96
   2   3  -9   10.73    2.08
   2   3  -9    7.28    1.33
   2   3  -9    8.68    1.64
  -2  -3   9    7.87    1.25
   2   3  -9   12.25    1.94
  -2  -3   8   85.71    4.80
  -2  -3   8   79.55    4.48
   2   3  -8   86.08    4.52
   2   3  -8   91.81    4.87
   2   3  -8   89.88    4.16
   2   3  -8   75.87    4.74
  -2  -3   8   75.44    4.37
  -2  -3   8   81.50    3.93
  -2  -3   8   89.92    4.96
   2   3  -8   91.44    4.99
  -2  -3   8   92.73    4.91
   2   3  -7   47.95    3.24
  -2  -3   7   54.57    3.43
   2   3  -7   46.14    3.29
  -2  -3   7   48.92    3.08
   2   3  -7   50.25    2.81
  -2  -3   7   47.68    3.15
  -2  -3   7   43.40    3.23
  -2  -3   7   51.47    2.67
   2   3  -7   47.12    3.35
  -2  -3   7   44.16    3.16
   2   3  -7   50.08    3.09
  -2  -3   6  121.34    5.11
   2   3  -6  129.32    5.87
   2   3  -6  123.62    5.72
  -2  -3   6  125.19    5.61
   2   3  -6  108.42    5.95
  -2  -3   6  124.52    4.97
  -2  -3   6  124.92    5.42
   2   3  -6  124.96    5.19
  -2  -3   6  119.35    5.63
  -2  -3   6  120.52    5.77
   2   3  -6  122.36    5.63
  -2  -3   5   64.39    3.06
   2   3  -5   63.25    3.23
  -2  -3   5   65.03    3.25
  -2  -3   5   62.20    3.44
   2   3  -5   60.10    3.77
   2   3  -5   66.09    3.17
   2   3  -5   61.65    3.48
  -2  -3   5   69.60    3.63
   2   3  -5   61.76    3.86
  -2  -3   5   65.35    3.63
  -2  -3   5   62.12    2.90
  -2  -3   5   61.60    3.46
   2   3  -5   66.18    3.47
   2   3  -4    2.33    0.68
  -2  -3   4    2.96    1.01
  -2  -3   4    3.81    0.79
   2   3  -4    2.24    0.78
   2   3  -4    1.45    1.02
   2   3  -4    4.47    0.83
   2   3  -4    5.60    1.08
  -2  -3   4    4.73    1.02
  -2  -3   4    2.83    0.66
  -2  -3   4    3.14    0.93
   2   3  -4    3.38    1.15
   2   3  -4    4.42    0.96
  -2  -3   4    4.74    0.86
   2   3  -3   32.36    1.99
  -2  -3   3   30.35    1.61
   2   3  -3   30.60    2.17
  -2  -3   3   31.27    1.78
   2   3  -3   33.29    2.33
  -2  -3   3   35.79    2.00
  -2  -3   3   33.33    2.15
   2   3  -3   31.27    1.91
  -2  -3   3   30.24    2.12
   2   3  -3   31.40    1.65
  -2  -3   3   28.13    1.69
   2   3  -3   31.48    1.77
  -2  -3   2  164.62    5.71
   2   3  -2  164.36    6.26
   2   3  -2  170.48    6.49
   2   3  -2  168.53    5.82
   2   3  -2  162.59    6.62
  -2  -3   2  163.16    6.02
   2   3  -2  171.52    6.30
   2   3  -2  157.69    6.16
  -2  -3   2  166.33    6.51
  -2  -3   2  163.83    5.94
  -2  -3   2  153.42    5.82
   2   3  -2  157.75    5.88
  -2  -3   2  165.99    6.47
   2   3  -2  166.98    6.27
  -2  -3   2  171.47    6.14
  -2  -3   2  171.17    6.34
   2   3  -1  345.72   12.19
  -2  -3   1  371.68   12.52
  -2  -3   1  371.59   12.67
   2   3  -1  369.89   12.15
  -2  -3   1  362.63   12.23
   2   3  -1  389.72   12.69
   2   3  -1  367.33   12.95
   2   3  -1  381.24   12.71
  -2  -3   1  362.73   12.91
   2   3  -1  382.17   13.07
  -2  -3   1  375.49   12.26
   2   3  -1  370.49   12.76
  -2  -3   1  355.41   12.17
   2   3  -1  383.79   12.63
   2   3  -1  353.18   12.92
  -2  -3   1  376.85   12.65
   2   3  -1  369.68   12.56
  -2  -3   1  371.56   12.80
  -2  -3   1  377.41   12.05
   2   3   0   96.62    2.39
  -2  -3   0   92.55    2.47
  -2  -3   0   96.97    3.05
   2   3   0   95.21    3.07
   2   3   0   91.30    3.12
   2   3   0   91.31    3.31
  -2  -3   0   95.81    3.09
   2   3   0   91.17    3.21
   2   3   0  100.02    3.16
  -2  -3   0   92.45    3.30
   2   3   0   89.52    3.40
   2   3   0   95.79    2.93
  -2  -3   0   92.39    2.51
   2   3   0   83.40    2.70
   2   3   0  104.26    3.12
  -2  -3   0   88.68    2.88
   2   3   0   89.17    2.48
   2   3   1  422.97   14.59
   2   3   1  427.81   14.14
  -2  -3  -1  428.25   14.15
   2   3   1  433.01   14.37
   2   3   1  426.86   14.38
   2   3   1  440.58   14.30
   2   3   1  420.01   14.55
   2   3   1  443.13   14.77
   2   3   1  422.50   13.90
  -2  -3  -1  425.01   14.83
   2   3   1  429.06   14.42
  -2  -3  -1  427.66   13.97
   2   3   1  425.91   14.09
   2   3   1  438.27   14.09
  -2  -3  -1  430.97   14.26
  -2  -3  -1  419.67   14.23
   2   3   2   15.55    1.06
   2   3   2   15.78    1.06
   2   3   2   14.05    0.61
   2   3   2   14.22    0.69
   2   3   2   14.66    1.04
   2   3   2   15.47    1.26
  -2  -3  -2   14.56    1.03
  -2  -3  -2   16.45    1.02
  -2  -3  -2   14.84    0.88
   2   3   2   15.56    1.01
   2   3   2   15.85    0.94
   2   3   2   13.64    1.32
   2   3   2   16.13    0.80
  -2  -3  -2   13.70    0.81
  -2  -3  -2   13.80    1.32
   2   3   2   13.24    0.81
  -2  -3  -2   12.72    0.85
   2   3   2   16.58    1.23
   2   3   3  374.29   12.40
  -2  -3  -3  361.87   11.87
  -2  -3  -3  382.86   12.33
  -2  -3  -3  376.56   12.37
   2   3   3  377.03   12.80
   2   3   3  370.22   11.90
   2   3   3  381.21   12.55
   2   3   3  381.29   12.35
  -2  -3  -3  364.04   12.45
  -2  -3  -3  354.81   12.95
   2   3   3  359.44   12.80
   2   3   3  378.37   12.32
   2   3   3  369.05   12.47
   2   3   3  375.82   12.02
  -2  -3  -3  384.05   12.33
   2   3   3  387.92   12.39
  -2  -3  -3  357.12   11.95
   2   3   3  366.68   12.70
  -2  -3  -3  377.18   12.87
  -2  -3  -3  358.81   12.04
   2   3   4   12.20    1.19
  -2  -3  -4   12.00    1.23
   2   3   4   12.60    0.96
   2   3   4   14.42    0.77
  -2  -3  -4   14.22    0.96
   2   3   4   14.04    0.90
  -2  -3  -4   13.26    0.73
   2   3   4   13.02    0.86
  -2  -3  -4   10.68    0.66
  -2  -3  -4   14.16    0.95
   2   3   4   11.89    1.29
  -2  -3  -4   14.52    1.02
   2   3   4   13.17    1.01
   2   3   4   13.50    1.23
   2   3   4   13.08    1.07
   2   3   4   12.28    0.67
   2   3   4   12.73    0.89
  -2  -3  -4   14.75    0.98
  -2  -3  -5  833.50   28.32
   2   3   5  807.93   27.87
   2   3   5  844.85   27.77
   2   3   5  854.97   27.52
  -2  -3  -5  854.57   27.21
   2   3   5  853.87   27.30
   2   3   5  825.39   27.81
   2   3   5  857.58   27.14
  -2  -3  -5  854.71   27.41
  -2  -3  -5  843.08   27.04
  -2  -3  -5  855.24   27.25
   2   3   5  811.01   28.02
  -2  -3  -5  858.34   27.60
  -2  -3  -5  841.75   27.37
   2   3   5  864.72   27.70
   2   3   5  845.08   27.10
   2   3   5  801.75   27.04
   2   3   5  849.41   27.85
  -2  -3  -5  864.73   28.13
  -2  -3  -5  836.73   27.44
   2   3   5  865.49   27.78
   2   3   6  202.44    7.06
  -2  -3  -6  198.76    6.96
   2   3   6  183.02    7.41
  -2  -3  -6  196.86    6.86
   2   3   6  193.23    7.26
   2   3   6  193.62    6.30
   2   3   6  196.39    7.19
   2   3   6  199.28    7.21
   2   3   6  187.67    6.37
  -2  -3  -6  197.45    6.54
   2   3   6  197.03    7.58
   2   3   6  183.43    6.46
  -2  -3  -6  185.77    7.52
   2   3   6  204.53    7.36
   2   3   6  205.07    7.25
   2   3   6  186.06    6.58
  -2  -3  -6  197.04    6.59
  -2  -3  -6  184.35    6.84
   2   3   6  189.89    6.88
  -2  -3  -6  196.25    6.76
  -2  -3  -6  199.22    7.89
  -2  -3  -7  229.15    8.20
   2   3   7  240.54    8.60
  -2  -3  -7  243.63    8.54
   2   3   7  246.28    8.57
  -2  -3  -7  237.69    8.33
   2   3   7  238.47    7.98
   2   3   7  249.94    8.62
  -2  -3  -7  227.80    7.80
  -2  -3  -7  241.79    9.59
   2   3   7  251.73    8.89
  -2  -3  -7  241.91    8.39
  -2  -3  -7  246.79    8.19
  -2  -3  -7  224.75    9.11
  -2  -3  -7  236.97    8.39
  -2  -3  -8  629.14   22.57
   2   3   8  667.69   21.94
   2   3   8  675.27   21.93
   2   3   8  679.55   21.74
  -2  -3  -8  646.95   22.43
  -2  -3  -8  653.55   23.05
   2   3   8  652.10   22.17
  -2  -3  -8  651.89   21.63
  -2  -3  -8  666.62   21.49
   2   3   8  633.52   21.26
  -2  -3  -8  625.96   21.47
  -2  -3  -9   49.40    3.20
   2   3   9   52.93    2.80
  -2  -3  -9   47.35    3.42
   2   3   9   51.56    2.94
  -2  -3  -9   50.12    3.12
  -2  -3  -9   50.89    2.45
   2   3   9   49.74    2.59
   2   3   9   45.93    2.24
   2   3   9   46.94    2.69
  -2  -3  -9   47.75    2.50
  -2  -3  -9   41.52    2.33
   2   3  10    8.57    1.03
  -2  -3 -10   10.75    1.18
   2   3  10    9.76    1.32
   2   3  10    9.64    1.25
   2   3  10   11.36    1.45
  -2  -3 -10    9.51    1.92
  -2  -3 -10    8.78    1.61
  -2  -3 -10   11.99    1.73
   2   3  10    6.42    1.28
  -2  -3 -11   24.54    2.58
   2   3  11   22.30    2.13
   2   3  11   23.56    1.93
  -2  -3 -11   23.00    2.88
   2   3  11   28.06    2.35
  -2  -3 -11   26.69    2.49
  -2  -3 -11   27.61    1.90
   2   3  11   25.54    1.77
   2   3  11   23.44    2.09
  -2  -3 -12   22.28    2.53
   2   3  12   19.75    2.03
   2   3  12   22.14    2.26
   2   3  12   22.03    1.96
  -2  -3 -12   19.14    2.72
  -2  -3 -12   23.13    2.45
  -2  -3 -12   23.51    1.89
   2   3  12   18.17    1.70
   2   3  13   66.36    4.17
   2   3  13   65.54    3.77
  -2  -3 -13   62.75    4.31
  -2  -3 -13   62.66    4.90
  -2  -3 -13   67.00    4.63
  -2  -3 -13   74.70    3.75
   2   3  13   72.64    4.12
   2   3  14   71.55    4.12
  -2  -3 -14   58.04    4.32
   2   3  14   51.97    4.00
  -2  -3 -14   58.60    4.91
  -2  -3 -14   67.71    4.79
   2   3  14   67.09    4.21
  -2  -3 -14   59.90    3.58
  -2  -3 -15    2.31    1.20
   2   3  15    3.71    1.50
   2   3  15    1.34    1.48
  -2  -3 -15    0.99    2.25
  -2  -3 -15    3.51    1.85
   2   3  15    2.65    1.49
   2   4 -11   28.63    2.55
   2   4 -11   24.44    3.26
   2   4 -10    2.69    1.68
  -2  -4  10    0.21    1.56
   2   4 -10    2.40    1.26
  -2  -4  10    0.47    1.60
   2   4 -10   -0.46    1.74
   2   4 -10   -0.97    1.47
   2   4 -10   -0.71    1.51
  -2  -4  10    0.49    1.43
  -2  -4   9   11.47    2.18
   2   4  -9   13.16    1.72
   2   4  -9   16.29    2.15
   2   4  -9   15.62    2.36
  -2  -4   9   14.35    2.18
  -2  -4   9   13.79    2.03
  -2  -4   9   17.24    1.58
   2   4  -9   15.11    2.30
   2   4  -9   18.42    2.45
  -2  -4   9   11.84    2.14
   2   4  -8   31.68    2.74
   2   4  -8   22.73    2.57
   2   4  -8   29.90    2.37
  -2  -4   8   30.38    2.68
  -2  -4   8   28.01    2.82
   2   4  -8   28.39    2.84
  -2  -4   8   28.92    1.95
  -2  -4   8   28.61    2.69
   2   4  -8   34.41    3.02
  -2  -4   8   27.91    2.83
   2   4  -7    3.18    1.32
  -2  -4   7    1.22    1.00
   2   4  -7    2.55    1.28
   2   4  -7    1.83    1.00
  -2  -4   7    2.54    1.36
   2   4  -7    1.00    1.21
  -2  -4   7    1.01    1.08
  -2  -4   7    1.86    0.79
  -2  -4   7    0.58    1.15
  -2  -4   6   28.43    1.88
  -2  -4   6   23.90    2.11
   2   4  -6   28.35    2.15
   2   4  -6   22.42    2.61
  -2  -4   6   27.68    1.68
  -2  -4   6   21.00    2.22
   2   4  -6   33.10    2.52
  -2  -4   6   28.58    2.58
   2   4  -6   26.47    2.43
   2   4  -6   25.83    2.33
  -2  -4   5   33.71    2.27
  -2  -4   5   35.13    2.69
   2   4  -5   37.95    3.03
   2   4  -5   35.49    2.31
   2   4  -5   29.67    2.78
  -2  -4   5   32.20    1.91
   2   4  -5   39.25    2.60
  -2  -4   5   35.81    2.66
  -2  -4   5   34.30    1.80
  -2  -4   5   26.63    1.93
   2   4  -5   32.20    2.53
   2   4  -5   36.33    2.52
   2   4  -4    3.72    1.03
   2   4  -4    4.06    1.44
  -2  -4   4    4.82    1.09
  -2  -4   4    4.33    0.92
   2   4  -4    2.38    0.90
  -2  -4   4    4.44    0.73
   2   4  -4    3.12    1.03
  -2  -4   4    1.97    1.04
  -2  -4   4    3.78    1.12
  -2  -4   4    3.70    0.64
   2   4  -4    3.71    1.32
  -2  -4   4    3.53    0.78
   2   4  -4    3.36    1.07
  -2  -4   3  899.90   28.65
   2   4  -3  925.32   29.53
   2   4  -3  921.66   30.00
   2   4  -3  888.56   30.18
  -2  -4   3  881.26   29.25
  -2  -4   3  896.07   29.31
  -2  -4   3  880.91   30.02
   2   4  -3  922.58   28.99
   2   4  -3  924.41   29.63
  -2  -4   3  830.76   28.64
  -2  -4   3  876.14   28.76
  -2  -4   2  150.89    5.16
   2   4  -2  153.39    6.24
   2   4  -2  159.67    5.53
  -2  -4   2  156.15    6.30
  -2  -4   2  148.33    5.63
  -2  -4   2  153.97    5.75
   2   4  -2  156.54    5.94
  -2  -4   2  150.12    6.40
   2   4  -2  149.43    6.41
  -2  -4   2  150.03    5.27
  -2  -4   2  152.68    6.14
  -2  -4   1  128.08    5.53
  -2  -4   1  134.09    4.99
  -2  -4   1  136.03    5.34
   2   4  -1  118.42    4.34
  -2  -4   1  124.46    5.16
  -2  -4   1  131.03    4.41
   2   4  -1  130.50    4.61
  -2  -4   1  126.39    4.60
  -2  -4   1  130.48    4.81
   2   4  -1  133.34    5.04
   2   4  -1  131.97    5.09
   2   4  -1  132.85    5.27
   2   4  -1  128.89    5.46
  -2  -4   1  130.38    4.41
  -2  -4   1  132.30    5.15
   2   4  -1  137.58    5.04
   2   4   0  233.10    9.03
   2   4   0  236.95    8.85
   2   4   0  239.80    8.92
   2   4   0  241.02    8.73
   2   4   0  251.58    8.71
  -2  -4   0  220.78    8.21
   2   4   0  245.12    8.09
   2   4   0  257.16    8.56
   2   4   0  241.70    8.56
   2   4   0  250.48    8.84
  -2  -4   0  240.44    9.09
  -2  -4   0  239.96    8.75
  -2  -4   0  249.02    8.65
   2   4   0  251.65    9.20
  -2  -4   0  247.83    8.01
  -2  -4   0  250.43    8.55
  -2  -4   0  241.74    8.70
  -2  -4   0  246.06    8.86
   2   4   1  272.82    9.24
   2   4   1  289.63    9.22
   2   4   1  272.88   10.21
   2   4   1  294.74    9.95
   2   4   1  290.41    9.86
  -2  -4  -1  299.36    9.83
   2   4   1  284.49   10.11
   2   4   1  290.74   10.19
   2   4   1  285.35   10.02
  -2  -4  -1  291.48   10.02
  -2  -4  -1  291.37    9.82
   2   4   1  288.22   10.41
  -2  -4  -1  287.67    9.37
   2   4   1  273.23    9.49
   2   4   1  280.83    9.68
   2   4   1  293.94    9.71
  -2  -4  -1  273.44    9.81
  -2  -4  -1  278.95    9.82
   2   4   1  275.34   10.00
  -2  -4  -2  109.48    4.02
   2   4   2  101.52    4.12
   2   4   2  107.35    4.23
  -2  -4  -2  102.27    3.91
   2   4   2  107.25    4.42
   2   4   2  104.78    4.55
   2   4   2  101.82    4.36
  -2  -4  -2   96.58    4.64
  -2  -4  -2  104.94    4.10
  -2  -4  -2  104.47    3.79
   2   4   2   99.60    3.82
   2   4   2  104.36    3.86
   2   4   2  112.15    4.08
   2   4   2  103.98    3.83
  -2  -4  -2  107.68    4.01
  -2  -4  -2  107.36    4.17
   2   4   2  108.63    4.18
   2   4   3  160.45    6.26
   2   4   3  160.66    6.01
   2   4   3  159.86    5.68
   2   4   3  171.02    6.08
  -2  -4  -3  169.06    6.05
   2   4   3  171.38    5.95
   2   4   3  171.39    5.45
  -2  -4  -3  163.60    5.83
   2   4   3  173.24    6.21
   2   4   3  169.83    6.13
   2   4   3  158.63    6.48
  -2  -4  -3  158.48    5.69
  -2  -4  -3  168.78    6.31
   2   4   3  167.89    6.49
  -2  -4  -3  172.11    5.91
   2   4   3  172.33    5.72
   2   4   3  168.70    5.97
   2   4   3  161.56    5.62
  -2  -4  -3  173.98    6.16
   2   4   3  161.84    6.38
  -2  -4  -3  175.64    5.96
   2   4   4    3.93    0.58
  -2  -4  -4    3.42    0.53
   2   4   4    3.83    0.72
   2   4   4    4.11    0.31
  -2  -4  -4    3.09    0.62
   2   4   4    2.45    0.61
   2   4   4    3.50    0.77
   2   4   4    3.45    0.61
  -2  -4  -4    2.81    0.45
  -2  -4  -4    3.49    0.66
   2   4   4    4.38    0.40
   2   4   4    4.12    0.72
   2   4   4    4.16    0.65
   2   4   4    3.38    0.97
  -2  -4  -4    4.06    0.72
   2   4   4    2.60    0.84
   2   4   4    3.15    0.93
   2   4   4    3.38    0.60
   2   4   4    3.29    0.34
  -2  -4  -4    3.29    0.33
  -2  -4  -4    3.47    0.57
   2   4   5   28.73    1.32
   2   4   5   24.77    1.78
  -2  -4  -5   26.37    1.45
  -2  -4  -5   26.72    1.29
   2   4   5   26.83    1.86
   2   4   5   26.22    1.66
   2   4   5   27.12    1.52
  -2  -4  -5   25.86    1.42
   2   4   5   27.59    1.86
   2   4   5   24.89    1.97
  -2  -4  -5   26.67    1.60
   2   4   5   27.04    1.61
   2   4   5   27.37    1.49
   2   4   5   27.23    1.05
  -2  -4  -5   26.82    1.52
   2   4   5   26.41    1.39
   2   4   5   32.07    1.82
   2   4   6  261.42   10.02
  -2  -4  -6  290.65    9.52
  -2  -4  -6  277.33    9.38
  -2  -4  -6  269.31    8.89
   2   4   6  274.64    9.94
  -2  -4  -6  271.04    9.31
   2   4   6  286.53    9.42
   2   4   6  259.20    9.88
   2   4   6  263.77    9.92
   2   4   6  283.85    9.21
  -2  -4  -6  272.66   10.33
  -2  -4  -6  276.04    9.35
  -2  -4  -6  289.59    9.42
   2   4   6  283.57    9.97
  -2  -4  -6  287.49    9.78
   2   4   6  275.31    9.83
   2   4   6  288.75    9.60
   2   4   6  275.26    9.21
   2   4   6  267.70    8.95
  -2  -4  -6  267.52    8.92
  -2  -4  -7  881.25   28.00
  -2  -4  -7  871.20   28.00
   2   4   7  884.25   28.15
   2   4   7  857.39   28.77
   2   4   7  810.67   27.42
  -2  -4  -7  888.34   28.18
  -2  -4  -7  859.97   29.02
  -2  -4  -7  818.28   27.60
   2   4   7  871.87   27.45
   2   4   7  869.36   28.23
   2   4   7  900.30   28.65
  -2  -4  -7  864.97   27.70
  -2  -4  -7  879.26   27.97
   2   4   7  865.65   28.51
   2   4   7  894.73   27.54
  -2  -4  -7  875.29   27.57
   2   4   7  830.78   27.64
   2   4   7  881.65   28.68
   2   4   8  212.30    7.56
  -2  -4  -8  212.66    7.33
  -2  -4  -8  212.63    7.25
   2   4   8  213.39    7.94
   2   4   8  225.85    7.70
  -2  -4  -8  213.67    8.32
   2   4   8  201.92    7.04
   2   4   8  215.36    8.02
  -2  -4  -8  179.81    6.55
   2   4   8  213.84    6.89
  -2  -4  -8  221.47    6.97
  -2  -4  -8  204.17    7.24
   2   4   8  214.78    7.55
  -2  -4  -8  197.96    6.94
  -2  -4  -9   69.02    4.16
  -2  -4  -9   61.87    2.78
   2   4   9   60.23    3.07
   2   4   9   62.90    3.08
  -2  -4  -9   62.57    3.65
   2   4   9   63.32    3.35
  -2  -4  -9   53.58    2.54
  -2  -4  -9   60.26    2.75
  -2  -4  -9   62.48    2.59
   2   4   9   59.51    2.50
   2   4   9   55.39    2.65
   2   4   9   62.35    3.39
   2   4  10  134.84    5.84
  -2  -4 -10  147.99    5.32
   2   4  10  141.34    5.81
  -2  -4 -10  148.46    6.53
  -2  -4 -10  135.84    5.39
  -2  -4 -10  130.84    5.23
  -2  -4 -10  142.95    7.11
[truncated: 685,253 more chars]
